# Supplementary material for: A second view on the evolution of flight in stick and leaf insects (Phasmatodea)
Source: BMC Ecol Evol. 2022 May 12;22:62. doi: 10.1186/s12862-022-02018-5 (PMC9097326; doi:10.1186/s12862-022-02018-5)
Supplement: Supplementary file 2 — Additional file 2: File S1. Best scoring ML tree with UFBoot support values in newick format. File S2. Alternative ML tree with SH-aLRT support values in newick format. File S3. BI tree with B1 constraints in nexus format. File S4. BI tree with B2 constraints in nexus format. File S5. BI tree with B3 constraints in nexus format. File S6. Final concatenated supermatrix in fasta format. [file 12862_2022_2018_MOESM2_ESM.zip]

Archive with 6 entries (6 files):
- File.S1.tre.txt
- File.S2.tre.txt
- File.S3.nex.txt
- File.S4.nex.txt
- File.S5.nex.txt
- File.S6.fas.txt
