# Supplementary material for: A second view on the evolution of flight in stick and leaf insects (Phasmatodea)
Source: BMC Ecol Evol. 2022 May 12;22:62. doi: 10.1186/s12862-022-02018-5 (PMC9097326; doi:10.1186/s12862-022-02018-5)
Supplement: Supplementary file 2 — Additional file 2: File S1. Best scoring ML tree with UFBoot support values in newick format. File S2. Alternative ML tree with SH-aLRT support values in newick format. File S3. BI tree with B1 constraints in nexus format. File S4. BI tree with B2 constraints in nexus format. File S5. BI tree with B3 constraints in nexus format. File S6. Final concatenated supermatrix in fasta format. [file 12862_2022_2018_MOESM2_ESM.zip › File.S1.tre.txt]

(GB173_Alienobostra_sp._:0.0939203870,(((((((((((((((((((((((((((GB174_Asceles_malaccae:0.2144714977,(SB0466_Asceles_margaritatus_margaritatus:0.1793533861,SB0548_Asceles_margaritatus:0.1026270806)100:0.1098414319)71:0.0232679165,GB175_Asceles_tanarata_singapura:0.3094717798)71:0.0356727276,(SB0096_Paraloxopsis_cf._korystes:0.2762708416,SB0421_Asceles_cf._scabra:0.2585919524)71:0.0388046419)100:0.0591613347,(((((GB214_Planososibia_esacus:0.1507793992,SB0397_Calvisia_marmorata:0.1761326050)100:0.0226033181,SB0536_Necrosciinae_sp._7:0.3184948095)96:0.0290372248,(SB0030_Marmessoidea_quadriguttata:0.2208790709,SB0056_Marmessoidea_bispina:0.2709271323)100:0.1707388563)96:0.0342447955,(((GB215_Planososibia_lysippus:0.2533333315,(SB0052_Calvisia_leopoldi:0.2141145132,(SB0537_Trachythorax_sp.:0.1304943878,GB151_Trachythorax_maculicollis:0.1321014112)100:0.0939269244)100:0.0707117693)95:0.0123485912,(SB0232_Kalocorinnis_wegneri:0.3317090626,GB067_Korinninae_sp.:0.2197339434)100:0.1084242759)81:0.0175012597,(SB0379_Sipyloidea_biplagiata:0.2523052072,GB139_Sipyloidea_sipylus:0.2425527260)100:0.1080511657)67:0.0150525608)98:0.0404515042,(((SB0067_Necrosciinae_sp._4:0.2663397592,((((((SB0429_Orthonecroscia_cf._fuscoannulata:0.2989338658,SB0479_Necrosciinae_sp._3:0.2936390762)99:0.0335731434,SB0472_Necrosciinae_sp._1:0.2539654740)99:0.0401392766,SB0422_Necroscia_pallida:0.5328359639)79:0.0080496446,SB0549_Eurynecroscia_nigrofasciata:0.4680899640)79:0.0228228073,((SB0541_Scionecra_salmanazar:0.0365117013,SB0542_Scionecra_salmanazar:0.0758321379)100:0.1807028595,SB0567_Anarchodes_annulipes:0.2730084228)100:0.1070519276)100:0.0333569240,SB0476_Necrosciinae_sp._2:0.2751236785)99:0.0200576750)100:0.0417946002,(((SB0126_Orthonecroscia_keatsooni:0.0667388199,SB0391_Orthonecroscia_pulcherrima:0.1176756529)100:0.1112558210,(SB0480_Necrosciinae_sp._5:0.1667427584,SB0009_Necroscia_punctata:0.2630892738)100:0.0390417407)100:0.0374981517,SB0469_Necroscia_randolfae:0.1988205241)100:0.0480061166)100:0.0209121875,SB0474_Acacus_sarawacus:0.3210952050)91:0.0204995508)91:0.0118680045)84:0.0143180313,(((SB0065_Diesbachia_hellotis:0.2917554534,(SB0103_Centrophasma_hadrillum:0.2243212577,SB0420_Centrophasma_longipennis:0.2532388240)100:0.0555552940)99:0.0229203559,((SB0459_Orxines_cf._semperi:0.1397663489,GB124_Pseudodiacantha_macklottii:0.1208026408)100:0.0931193996,GB036_Diesbachia_tamyris:0.2229902795)91:0.0101323300)99:0.0317173108,SB0007_Gargantuiodea_triumphalis:0.2475896562)94:0.0164914892)77:0.0064916481,(SB0013_Marmessoidea_annulata:0.1348710618,((SB0180_Lamachodes_sp._2:0.0934738653,SB0187_Lamachodes_sp._3:0.0673978487)100:0.0183983342,SB0557_Lamachodes_sp._1:0.0841665070)100:0.1328511915)100:0.1877199949)99:0.0391853003,((((((((GB178_Candovia_aberrata:0.1379269342,((GB181_Candovia_granulosa:0.0388011585,SB0057_Candovia_sp.:0.0373668535)100:0.0456187547,GB184_Candovia_robinsoni:0.1221654774)100:0.0696049615)100:0.0352497781,((SB0123_Rhamphosipyloidea_philippa:0.0345958911,GB134_Rhamphosipyloidea_gorkomi:0.0214420544)100:0.1492666372,SB0426_Rhamphosipyloidea_berenice:0.2019028837)100:0.0523152772)97:0.0262614594,(GB180_Candovia_coenosa:0.0542749774,GB185_Candovia_spurcata:0.1023309912)100:0.1504114521)98:0.0167234846,GB182_Candovia_pallida:0.2500589041)97:0.0259295300,(GB179_Candovia_annulata:0.1617063170,GB183_Candovia_peridromes:0.2265646967)99:0.0341939490)98:0.0375445823,(SB0066_Micadina_sp._2:0.2806345130,SB0437_Micadina_sp._1:0.2075893165)100:0.1412244934)98:0.0468559354,GB195_Hemisosibia_incerta:0.4026730082)98:0.0675219769,((((((SB0089_Otraleus_christianae:0.0767575035,SB0544_Necrosciinae_sp._8:0.0509969786)100:0.0790318399,SB0280_Necrosciinae_sp._10:0.1620522343)100:0.0755404713,SB0110_Necrosciinae_sp._9:0.2219182544)100:0.0287245093,SB0167_Hemiplasta_falcata:0.0190512334,((SB0149_Lopaphus_sp._3:0.1850311962,GB072_Lopaphus_sphalerus:0.6048467731)100:0.1033132196,(((SB0349_Lopaphus_perakensis:0.1095857727,SB0152_Lopaphus_sp._2:0.1010627199)100:0.1139869635,SB0395_Lopaphus_sp._1:0.2094964119)100:0.0551070574,LOP3_Lopaphus_trilineatus:0.2115924367)100:0.0675942351)100:0.0550094908)99:0.0227710200,SB0481_Necrosciinae_sp._6:0.2528150899)100:0.0389512948)98:0.0253485176)100:0.0187641924,(((((((GB205_Neohirasea_nana:0.0747760806,SB0168_Neohirasea_fruhstorferi:0.0848916535)100:0.0892347217,(GB085_Neohirasea_hongkongensis:0.0462796141,SB0170_Andropromachus_scutatus:0.0474525170)100:0.0837679765)100:0.0516665699,(((SB0172_Spinohirasea_bengalensis_:0.1269740910,GB140_Spinohirasea_bengalensis:0.0091129783)100:0.0916546556,(SB0300_Neohirasea_sp.:0.1507777604,GB086_Neohirasea_maerens:0.0524968623)100:0.1039626196)100:0.0739747290,SB0176_Brockphasma_spinifemoralis:0.2935646361)100:0.0565101875)100:0.0524042597,((SB0162_Neooxyartes_zomproi:0.1832352934,SB0403_Neooxyartes_sp.:0.1593538930)100:0.0816293698,(SB0184_Nuichua_rabaeyae:0.1295824394,SB0519_Oxyartes_vietnamensis:0.1627237695)100:0.1055052321)100:0.0477556287)99:0.0183788228,GB158_Conlephasma_enigma:0.3292580373)93:0.0171225373,(SB0189_Lopaphus_balteatus:0.2551514328,GB107_Paramenexenus_laetus:0.1305866195)100:0.0657598937)93:0.0140821626,((GB105_Oxyartes_spinipennis:0.0999404064,GB104_Oxyartes_lamellatus:0.1683084100)100:0.0512278537,((GB113_Phaenopharos_herwaardeni:0.0354411656,GB114_Phaenopharos_khaoyaiensis:0.0345179133)100:0.0740949521,GB115_Phaenopharos_struthioneus:0.1351846108)100:0.0590526120)100:0.0725756034)100:0.1038999024)100:0.0654361346,((((((((((GB176_Austrocarausius_mercurius:0.1314254813,GB071_Leprocaulinus_insularis:0.2940163845)2:0.0270412276,GB025_Chondrostethus_woodfordi:0.6227586563)100:0.1274135306,(SB0553_Carausius_sp._:0.1144101513,SB0568_Carausius_spinosus:0.0971773530)100:0.1633918880)100:0.0299066565,GB188_Carausius_nodosus:0.2639432296)99:0.0266844806,SB0171_Carausius_detractus:0.3999584590)97:0.0525127688,GB018_Baculofractum_insigne:0.3124240957)100:0.0472912150,GB216_Prisomera_spinicollis:0.5857605996)96:0.0293004499,GB020_Carausius_morosus:0.2832126019)100:0.1490169582,((((((((GB186_Candovia_alluaudi:0.0773249485,GB021_Carausius_sechellensis:0.0792835158)100:0.0969231236,GB187_Carausius_gardineri:0.3268625781)81:0.0625324599,((GB208_Periphetes_graniferum:0.2073479560,SB0293_Periphetes_sp.:0.2753199803)100:0.3809283787,SB0118_Periphetes_quezonicus:0.3169433016)98:0.1543594414)74:0.0120786812,SB0373_Periphetes_forcipatus:0.2624018294)76:0.0127207563,SB0543_Lonchodinae_sp.:0.1660482091)81:0.0434527332,((SB0008_Stheneboea_verruculosa:0.5262935758,SB0028_Lonchodiodes_sp._:0.2916399004)77:0.0435013983,(SB0377_Mithrenes_panayensis:0.4072023946,GB221_Mithrenes_whiteheadi:0.2403288320)96:0.1311172869)100:0.1331291075)90:0.0264157214,((SB0178_Lonchodes_philippinicus:0.1560862945,SB0206_Lonchodiodes_samarensis:0.2366109772)79:0.0329109248,(SB0371_Manduria_systropedon:0.1019513539,GB202_Manduria_haloconensis:0.1169815511)100:0.0868797408)65:0.0104420200)100:0.1332637071,((((((((GB196_Hermagoras_cultratolobatus:0.0889139802,GB197_Hermagoras_hosei:0.0935234161)100:0.0515779038,SB0115_Staelonchodes_amaurops:0.1740165330)98:0.0217806497,(GB203_Mnesilochus_mindanaense:0.1569597072,(((SB0024_Phenacephorus_sepilokensis:0.0876924242,SB0375_Phenacephorus_cornucervi:0.0872702475)81:0.0000026718,LON3_Staelonchodes_malleti:0.0258629792)98:0.0320450769,SB0573_Mnesilochus_capreolus:0.0879726500)96:0.0067251369)100:0.0748014847)98:0.0444307618,GB204_Mnesilochus_portentosus:0.2572381977)100:0.0358354138,(SB0150_Phenacephorus_latifemur:0.1939451332,SB0368_Hermagoras_sigillatus:0.2480379936)98:0.0230567559)98:0.0356567226,SB0367_Lonchodes_brevipes:0.2434823593)100:0.0379852759,SB0374_Acanthomenexus_polyacanthus:0.2999313945)100:0.1417381515,((((GB044_Erinaceophasma_vepres:0.2497281301,((GB090_Neopromachus_dyselius:0.0493628179,GB092_Neopromachus_pachynotus:0.0616905762)100:0.1570448824,GB094_Neopromachus_wallacei:0.1459450903)100:0.0676238017)83:0.0159187265,((GB045_Eurycantha_calcarata:0.0964262317,GB046_Eurycantha_coronata:0.1556333750)90:0.0217087140,GB047_Eurycantha_insularis:0.0833728275)100:0.1176129206)85:0.0168284241,(GB091_Neopromachus_obrutus:0.2586723877,(GB093_Neopromachus_scharreri:0.2796089388,GB089_Neopromachus_doreyanus:0.4135257023)5:0.0179498251)87:0.0349168489)96:0.0656053870,GB145_Thaumatobactron_guentheri:0.3649068555)100:0.0804245417)99:0.0303202591)100:0.0314350274)100:0.0326998702,((SB0043_Stheneboea_cf._look:0.5687331020,SB0465_Stheneboea_cf._tuberculata:0.4752309952)100:0.3589502291,(SB0376_Stheneboea_repudiosa:0.3159772135,GB218_Stheneboea_malaya:0.1945937671)99:0.0409159376)100:0.1659920067)100:0.0559174671)89:0.0296081299,(((((((((GB190_Diapherodes_dominicae:0.0131900254,(GB191_Diapherodes_gigantea:0.1396267587,GB192_Diapherodes_martinicensis:0.0838827294)100:0.0477849093)100:0.1330056397,(GB194_Haplopus_micropterus:0.1806682610,GB059_Diapherodes_jamaicensis:0.0620666453)100:0.0614492715)100:0.0925756138,GB034_Venupherodes_venustula:0.2724250349)89:0.0369320846,((SB0202_Agamemnon_cornutus:0.1616491291,(SB0366_Lamponius_cf._portoricensis:0.1201431351,GB069_Lamponius_guerini:0.0926666037)100:0.0655122368)100:0.0457438413,SB0234_Lamponius_bocki:0.1645634040)100:0.0415663485)89:0.0132999248,((((GB199_Hypocyrtus_ornatissimus:0.1618549693,GB200_Hypocyrtus_scythrus:0.2106748715)100:0.0382323162,GB136_Rhynchacris_ornata:0.1024824341)88:0.0271498844,(GB217_Pterinoxylus_eucnemis:0.0996493737,SB0327_Pterinoxylus_crassus:0.1700061883)100:0.1767901951)82:0.0413503453,SB0540_Taraxippus_sp.:0.3650250778)93:0.0228928414)93:0.0299352664,(GB219_Taraxippus_paliurus:0.2129978823,SB0526_Hesperophasma_sp.:0.2596644605)100:0.0734189790)100:0.1486739546,((SB0094_Bactrododema_haworthii:0.0061955839,SB0097_Bactrododema_haworthii:0.0267258406)100:0.1581405103,(SB0406_Bactrododema_sp.:0.0247842149,GB017_Bactrododema_sp.:0.0364024643)100:0.1363916413)100:0.2054246955)100:0.0464603987,((((((((SB0026_Graeffea_crouanii:0.1900851191,((SB0031_Ophicrania_palinurus:0.1400609263,GB101_Ophicrania_bifasciatus:0.1894605756)100:0.1214797378,(SB0079_Megacrania_phelaus:0.1081944707,GB078_Megacrania_batesii:0.0639868687)100:0.1953364356)99:0.0189984196)100:0.0932679188,(((GB051_Extatosoma_popa:0.1406589428,((GB052_Extatosoma_tiaratum:0.0041300426,GB054_Extatosoma_tiaratum_tiaratum:0.0029516971)100:0.0493691458,GB053_Extatosoma_tiaratum_bufonium:0.0655854219)94:0.0296662486)100:0.1046505328,GB026_Cigarrophasma_tessellatum:0.1503504932)99:0.0443931765,GB111_Paronchestus_charon:0.2791679309)100:0.0571979213)97:0.0101041907,GB099_Onchestus_rentzi:0.2955400534)99:0.0078515293,((((SB0061_Parapodacanthus_hasenpushorum:0.1390339036,GB123_Podacanthus_wilkinsoni:0.1413529325)100:0.0609349140,(((SB0071_Eurycnema_versirubra:0.2266137524,(SB0111_Eurycnema_osiris:0.0155347482,GB050_Eurycnema_osiris:0.0237359190)100:0.1837385316)100:0.0622952261,(GB048_Eurycnema_goliath:0.0518658343,GB049_Eurycnema_goliath:0.0796027636)100:0.1046547344)100:0.0920989309,GB152_Tropidoderus_childrenii:0.1973318063)100:0.0158328990)97:0.0206095323,(((GB117_Phasma_gigas:0.4214011906,GB008_Anchiale_briareus:0.1367833746)100:0.1089686292,(GB003_Acrophylla_thoon:0.2813889991,((GB004_Acrophylla_titan:0.1390467820,GB005_Acrophylla_wuelfingi:0.1151375182)100:0.0287257208,GB076_Malandania_pulchra:0.1648101984)100:0.0474142015)100:0.0295579971)100:0.0268709817,(GB041_Dryococelus_australis:0.1989875816,GB106_Pachymorpha_sp.:0.2914449551)95:0.0297457546)95:0.0138946662)97:0.0119827013,(((GB082_Monandroptera_acanthomera:0.0431526719,GB135_Rhaphiderus_scabrosus_:0.0435690617)100:0.1603673153,((GB011_Apterograeffea_marshallae:0.0373116716,GB012_Apterograeffea_reunionensis:0.0426806403)100:0.1059203101,(GB043_Epicharmus_marchali:0.2907623658,(GB083_Monoiognosis_bipunctata:0.0019639263,GB084_Monoiognosis_spinosa:0.0025918994)100:0.1128148959)93:0.0214743538)100:0.1300134243)100:0.0663138063,(((((GB002_Acanthoxyla_geisovii:0.0982513195,GB027_Clitarchus_hookeri:0.0730562786)100:0.0539006232,GB080_Micrarchus_hystriculeus:0.3165359011)99:0.0489367690,((GB019_Canachus_alligator:0.2561654092,GB081_Microcanachus_matileorum:0.1439907349)100:0.0854149842,(GB031_Cnipsus_rachis:0.1880033562,GB068_Labidiophasma_rouxi:0.1606479115)100:0.0288669761)97:0.0151730223)95:0.0048472274,(GB023_Carlius_fecundus:0.3910854224,(GB070_Leosthenes_sp.:0.2783611814,GB142_Spinotectarchus_acornutus:0.2432700258)99:0.0242625891)97:0.0269269364)96:0.0118501384,GB014_Asprenas_impennis:0.3451157141)100:0.0240548093)99:0.0107653361)96:0.0132506318)98:0.0104091940,GB154_Xeroderus_sp.:0.4498229569)100:0.0400771582,((SB0087_Dimorphodes_sp._1:0.1041843169,SB0440_Dimorphodes_sp._2:0.1181671444)100:0.0597544206,((SB0357_Dimorphodes_catenulatus:0.0269948952,GB037_Dimorphodes_mancus:0.0122916844)100:0.1074791476,GB038_Dimorphodes_prostasis:0.1248602474)100:0.0615318008)100:0.1381068879)100:0.0280456714,(SB0434_Xenophasmina_simile:0.1717556460,SB0442_Xenophasmina_sp.:0.1859842123)100:0.1808846913)98:0.0171886702,(((GB060_Hermarchus_sp.:0.0072850169,GB061_Hermarchus_sp.:0.0031466761)100:0.1280297522,PHA4_Phasmotaenia_godeffroyi:0.1227994689)100:0.0847055110,(GB073_Macrophasma_biroi:0.2354451525,(SB0075_Phasmotaenia_sanchezi:0.0851237179,GB118_Phasmotaenia_lanyuhensis:0.1122617204)100:0.1377898806)100:0.0411046820)100:0.1436051611)97:0.0341857297)98:0.0120054033,((((((SB0012_Phobaeticus_foliatus:0.1076165973,GB120_Phobaeticus_kirbyi:0.2315080592)84:0.0510864923,((SB0361_Phryganistria_heusii_yentuensis:0.0164337487,GB119_Phryganistira_heusii_1:0.0219596474)100:0.0036525615,GB122_Phryganistria_heusii_2:0.0648007458)100:0.1540758390)67:0.0134521414,(SB0450_Tirachoidea_biceps:0.1056191959,GB150_Tirachoidea_westwoodii:0.1355220014)100:0.0646527119)66:0.0175858689,GB121_Phobaeticus_serratipes:0.1840830229)100:0.0393575681,SB0113_Pharnacia_ponderosa:0.3221271308)100:0.1285956428,(SB0473_Prosentoria_arrogans:0.0877989690,SB0550_Prosentoria_arrogans:0.0942964748)100:0.2100449088)99:0.0337695812)100:0.0243410826)85:0.0100415219,(((((((((((Ma001_Parectatosoma_mocquerysi:0.0320100075,Ma070_Parectatosoma_hystrix:0.0347023462)100:0.0480358072,Ma004_Parectatosoma_echinus:0.0590629472)100:0.0202045037,Ma003_Anisacantha_difformis:0.1402748660)100:0.0341811187,Ma005_Xerantherix_nossibianus:0.1314299152)100:0.0245636604,(Ma085_Leiophasma_flaviceps:0.0572720532,Ma036_Leiophasma_cf._nigrotuberculatum:0.0567134499)100:0.1204600241)100:0.0140759127,Ma095_Leiophasma_lucubense:0.1173840951)100:0.2119144982,(((((Ma060_Achrioptera_magnifica:0.1512634231,(SB0101_Achrioptera_punctipes:0.0346751861,Ma119_Achrioptera_cliquennoisi:0.0501528164)100:0.0499034488)100:0.0303164033,(Ma122_Achrioptera_manga:0.0186351952,Ma123_Achrioptera_fallax:0.0324911438)100:0.1300290418)99:0.0138052575,Ma113_Achrioptera_spinosissima:0.1110961648)100:0.0567345007,Ma039_Achrioptera_impennis:0.1857316424)94:0.0177122423,Ma124_Glawiana_glawi:0.2713713278)100:0.2824204787)100:0.0471716161,((Ma029_Damasippoides_cf._albomarginatus_:0.1548049888,Ma018_Damasippoides_erythropterus:0.2454902077)100:0.1146157946,Ma006_Pseudoleosthenes_irregularis:0.2800273041)100:0.4216656757)99:0.0227759061,((((((Ma007_Paronogastris_squamigera:0.2153469913,Ma100_Antongilia_laciniata:0.1957804289)100:0.1898059285,(Ma028_Leprodes_cf._gibbifer:0.2518995468,Ma032_Antongilia_muricata:0.1603175496)100:0.1429448318)100:0.6409319718,Ma102_Antongilia_madagassa:0.3947137393)100:0.4449405039,(Ma019_Pseudodatames_elongatus:0.1551290925,PSM1_Pseudodatames_memorabilis:0.2495739635)100:0.4079380408)100:0.1514166836,(Ma013_Spathomorpha_adefa:0.1668622699,Ma091_Spathomorpha_lancettifer:0.2029824838)100:0.4606578144)99:0.0933457200,((SB0207_Xylica_cf._graueri:0.4519947077,(GB155_Xylica_oedematosa:0.0000021862,GB156_Xylica_oedematosa:0.0011406490)100:0.1685782853)100:0.3108491453,SB0515_Bacillidae_sp._:0.4889082907)100:0.7813871241)92:0.0745943117)90:0.0073358521,SB0191_Bathycharax_cf._auriculatus:0.4798641995)91:0.0075222941,(((((18-217_Cryptophyllium_bollensi:0.1681084840,16-148_Cryptophyllium_westwoodii:0.0945485504)100:0.0666888484,16-120_Cryptophyllium_yunnanense:0.1540014364)100:0.1704331664,(((((16-202_Phyllium_gardabagusi:0.1568826493,16-196_Phyllium_bradleri:0.2869597514)61:0.0351351836,((16-142_Phyllium_philippinicum:0.2051037460,16-121_Phyllium_fallorum:0.2344442866)92:0.0206986031,16-122_Phyllium_antonkozlovi:0.1706429026)79:0.0202475405)81:0.0193183826,(20-004_Phyllium_siccifolium:0.0891142753,17-008_Phyllium_letiranti:0.1089965893)100:0.0781419522)100:0.0313396073,16-232_Phyllium_chenqiae:0.3137170010)100:0.1071813280,(((16-030_Pulchriphyllium_pulchrifolium:0.1194130566,S7_Pulchriphyllium_fredkugani:0.0906279013)100:0.1184089727,S9_Pulchriphyllium_mannani:0.2012185009)100:0.2267277097,((16-096_Pseudopmicrophyllium_pusillulum:0.1928579195,17-256_Pseudopmicrophyllium_geryon:0.2372012516)100:0.1014999735,16-099_Microphyllium_haskelli:0.3073957848)100:0.1095312403)100:0.0356837580)98:0.0249854640)100:0.0275059225,((17-336_Walaphyllium_zomproi:0.1319019615,16-067_Walaphyllium_monteithi:0.1540464492)100:0.2338763512,((16-282_Comptaphyllium_caudatum:0.4111757313,Q7_Chitoniscus_sarrameaensis:0.2713507654)87:0.0334411336,(16-264_Nanophyllium_asekiense:0.1329727047,SLT13_Nanophyllium_rentzi:0.1049180795)100:0.2640621904)92:0.0199462718)99:0.0246386493)100:0.0619439715,(GB189_Chitoniscus_lobipes:0.3322882341,GB024_Chitoniscus_feejeeanus:0.2866764655)100:0.3521909168)100:0.2271309823)78:0.0284777573)86:0.0131458970,(((((((((SB0005_Eubulides_iggorote:0.1851914774,((SB0183_Trachyaretaon_carmelae:0.1120486483,SB0219_Trachyaretaon_echinatus:0.1200562207)100:0.0348218433,GB143_Sungaya_inexpectata:0.0678379893)100:0.1211077973)80:0.0221713180,(((SB0017_Aretaon_muscosus:0.1132658166,GB013_Aretaon_asperrimus:0.1101948305)100:0.1431448617,(SB0186_Brasidas_foveolatus:0.0902541671,GB095_Obrimus_bicolanus:0.1461419519)100:0.1192200502)78:0.0144783429,SB0287_Mearnsiana_bullosa:0.1974511906)83:0.0101833172)94:0.0262753424,SB0020_Stenobrimus_bolivari:0.1905001995)100:0.0418960797,((SB0016_Tisamenus_clotho:0.1280299585,(SB0022_Tisamenus_serratorius:0.1351716305,SB0343_Tisamenus_hebardi:0.1639096141)100:0.0393509612)100:0.1182070548,SB0146_Theramenes_exiguus:0.2004806589)100:0.0330764626)100:0.0406792823,(SB0342_Miroceramia_sp.:0.2672303747,SB0321_Pterobrimus_depressus:0.2497421090)92:0.0300287045)100:0.0293506937,((SB0296_Hoploclonia_sp.nov.:0.1632697305,(GB063_Hoploclonia_abercrombiei:0.1398085047,GB064_Hoploclonia_cuspidata:0.1229202838)100:0.0848764391)100:0.2534748421,GB065_Hoploclonia_gecko:0.1627029604)100:0.5168364772)100:0.0491638510,(((((SB0136_Haaniella_gorochovi:0.1417709299,SB0262_Haaniella_gintingi:0.1742008032)96:0.0372806695,((SB0351_Heteropteryx_sp.:0.1407812654,GB062_Heteropteryx_dilatata:0.1062900983)100:0.1365811578,SB0190_Haaniella_erringtoniae:0.2527494659)94:0.0636664656)68:0.0285666339,((SB0301_Haaniella_echinata:0.1455910099,GB058_Haaniella_scabra:0.1382692336)96:0.0254408021,SB0405_Haaniella_grayi:0.1593898150)81:0.0271318012)55:0.0211401557,GB057_Haaniella_dehaanii:0.1360528639)82:0.0480573696,SB0224_Haaniella_saussurei:0.1694748576)100:0.1542461522)100:0.0342930400,((SB0085_Epidares_nolimentangere:0.4443078578,((((SB0140_Dares_philippinensis:0.1118300508,SB0329_Dares_murudensis:0.1004932301)81:0.0263138546,SB0216_Dares_verrucosus:0.1447529415)86:0.0204613374,SB0295_Dares_sp.nov.:0.1414100169)100:0.2257107728,(SB0322_Dares_ulula:0.1360580604,SB0334_Dares_breitensteini:0.0677727456)100:0.0648473055)100:0.1011790745)100:0.1200859076,(((((((SB0138_Orestes_bachmaensis:0.2344434598,SB0236_Orestes_subcylindricus:0.1868803536)100:0.0525027015,(SB0218_Orestes_draegeri:0.1702519128,SB0217_Orestes_dittmari:0.1784934572)99:0.0295256840)100:0.0448939608,SB0270_Orestes_krijnsi:0.1810029085)100:0.0597467250,SB0257_Pylaemenes_coronatus:0.2206638171)100:0.0281237539,SB0237_Pylaemenes_pui:0.1983019727)100:0.0751929877,SB0141_Pylaemenes_sepilokensis:0.4137104865)99:0.0593601562,SB0344_Planispectrum_bengalensis:0.3715842783)99:0.0982450694)100:0.2203236371)94:0.0273384701,((((SB0062_Cnipsomorpha_sp.:0.3855356129,(GB108_Parapachymorpha_spiniger:0.2880538006,GB109_Parapachymorpha_spinosa:0.6473356004)100:0.2297217966)100:0.3814961375,((((((SB0084_Macellina_dentata:0.1608263902,GB029_Clonaria_conformans:0.1501197772)100:0.0429851257,SB0517_Sceptrophasma_sp.:0.1684626326)93:0.0145698983,GB137_Sceptrophasma_hispidulum:0.1197823872)93:0.0233113811,(((SB0496_Clonaria_luethyi:0.0420420942,GB138_Sceptrophasma_langkawicense:0.0194131788)100:0.0128994936,(SB0497_Clonaria_fritzschei:0.0178592105,SB0498_Clonaria_sp._5:0.0053810708)98:0.0117280256)98:0.0317013623,SB0511_Clonaria_sp._6:0.0320704125)100:0.1145425295)100:0.0361234538,((((SB0193_Clonaria_sp._2:0.0771408160,GB028_Clonaria_natalis:0.0179027042)100:0.0353476822,(SB0212_Clonaria_sp._3:0.0793884529,GB030_Clonaria_sp._1:0.0446838328)64:0.0272106144)97:0.0328298664,SB0214_Clonaria_sp._4:0.1120571486)92:0.0868855662,CLN4_Clonaria_sp._7:0.1188138076)100:0.2062866779)100:0.0984016897,((((SB0086_Medauromorpha_regina:0.1285511996,SB0182_Medauromorpha_foedata:0.1285246695)100:0.0914915754,PAZ1_Parapachymorpha_zomproi:0.1920105708)100:0.0233110916,(((SB0132_Medauroidea_sp._1:0.1487639779,SB0353_Medauroidea_romantica:0.1342930735)99:0.0499103763,(SB0181_Medauroidea_sp._2:0.0336329187,GB077_Medauroidea_extradentata:0.0286894292)100:0.1385462176)99:0.0198019198,(SB0352_Medaura_scabriuscula:0.1032825722,SB0378_Medaura_jobrensis:0.1197876168)100:0.0940158933)100:0.0703289800)100:0.0673778406,(((((SB0188_Ramulus_sp._2:0.1131387797,SB0347_Ramulus_sp._1:0.0778625207)100:0.5744087325,((SB0318_Cuniculina_sp._:0.2390220343,GB133_Rhamphophasma_spinicorne:0.1437513214)100:0.0801962932,((((SB0355_Entoria_sp.:0.0680089095,ENK1_Entoria_koshunensis:0.1807181324)100:0.2272736861,(SB0370_Ramulus_mikado:0.0016100758,SB0501_Ramulus_irregulariterdentatum:0.0012521387)100:0.2597612920)99:0.0259990824,(GB132_Ramulus_artemis:0.1790699719,GB131_Ramulus_thaii:0.1613438758)100:0.0533289656)100:0.0368885249,GB033_Cuniculina_cuniculus:0.3711797005)100:0.0422627062)100:0.1005283468)98:0.0494860351,(((SB0196_Lobofemora_scheirei:0.1331634006,SB0163_Lobofemora_scheirei:0.0341227237)100:0.0591532256,SB0354_Lobofemora_bidoupensis:0.1227868612)100:0.0598057586,SB0399_Lobofemora_sp.:0.1901130405)100:0.2016149552)99:0.0194707247,SB0346_Ramulus_nematodes:0.3539065667)100:0.0194346100,SB0398_Pterulina_distinctissima:0.3572147429)100:0.0305906702)86:0.0269399152)100:0.0804071344)100:0.0874096247,(((SB0215_Gratidia_sp._1:0.2905653136,(((SB0456_Gratidiidae_sp._1:0.1390986085,SB0458_Gratidiidae_sp._2:0.1292535479)100:0.0675989348,GB055_Gratidia_sp._3:0.1338417068)100:0.0297711198,GB056_Gratidia_sp._2:0.2522836630)100:0.0497173067)100:0.1085969186,(GB116_Phalces_tuberculatus:0.1338580074,GB157_Zehntneria_mystica:0.1602317621)100:0.1962469729)100:0.0405718594,MAC1_Macynia_labiata:0.4627313601)100:0.1222866198)85:0.0193271371,(((((BAL3_Bacillus_rossius:0.0150279858,(GB162_Bacillus_lynceorum:0.0020904133,GB163_Bacillus_whitei:0.0000024966)100:0.0001834174)100:0.0994951162,(((((BAL4_Bacillus_atticus:0.0000022592,GB167_Bacillus_atticus_carius:0.0019815625)100:0.0000021604,GB168_Bacillus_atticus_cyprius:0.0020316185)99:0.0000028489,GB169_Bacillus_atticus_atticus:0.0005893436)100:0.0758739251,(GB165_Bacillus_grandii_benazzii:0.0014203140,GB166_Bacillus_grandii_maretimi:0.0012870461)100:0.0435753289)48:0.0030566330,GB164_Bacillus_grandii_grandii:0.0433653693)99:0.0256549498)100:0.0969643167,(((CLO2_Clonopsis_felicitatis:0.0015034402,GB170_Clonopsis_gallica:0.0006951919)100:0.0006680491,GB171_Clonopsis_soumiae:0.0007565042)100:0.0954125063,GB172_Clonopsis_maroccana:0.0361667250)100:0.1691667717)82:0.0497825625,((LET1_Leptynia_montana:0.0065338967,(GB159_Leptynia_attenuata:0.0232983173,GB160_Leptynia_caprai:0.0285945231)100:0.0005873268)100:0.0855309005,(PIJ1_Pijnacheria_hispanica:0.0004435085,SB0316_Pijnackeria_originis:0.0027462686)100:0.0846513454)99:0.0753575055)82:0.0636722072,GB161_Pijnackeria_recondita:0.0984319913)100:0.3321498703)82:0.0199607982)85:0.0088290879)100:0.0315227877,(((((((SB0107_Orthomeria_cf._superba:0.1059409285,(SB0339_Orthomeria_kangi:0.1316784755,SB0470_Anoplobistus_cf._siebersi:0.1313740434)96:0.0211860914)96:0.0275510965,(SB0414_Aschiphasma_annulipes:0.0711672340,SB0430_Aschiphasma_annulipes:0.0772030092)100:0.0786655196)100:0.1141315189,SB0538_Aschiphasmatidae_sp.:0.2707328847)100:0.0811471038,(GB001_Abrosoma_festinatum:0.2367967334,SB0002_Ommatopseudes_harmani:0.1840201902)13:0.0476511280)100:0.1003614744,SB0345_Dajaca_napolovi:0.3332603731)95:0.0458992081,((SB0415_Dinophasma_braggi:0.2680605313,(SB0416_Dinophasma_ruficornis:0.0639821476,(GB039_Dinophasma_kinabaluense:0.0164915639,GB040_Dinophasma_saginatum:0.0900167448)100:0.0177757360)100:0.0808300065)100:0.0415883155,DAJ1_Dajaca_monolicornis:0.2642127421)100:0.1062840719)100:0.3923467009,((((GB146_Timema_dorotheae:0.0318125911,GB149_Timema_nr._nevadense:0.0144089087)100:0.1045955343,GB148_Timema_nevadense:0.1595451124)100:0.0751807960,GB147_Timema_knulli:0.1378385960)100:1.1120084694,(GB098_Oligotoma_nigra:0.5573284686,GB144_Teratembia_sp.:0.3185101037)100:1.3330633738)100:0.5195767183)100:0.0787134658)100:0.0152261414,((((SB0055_Tithonophasma_tithonus:0.2494749711,(((((((SB0308_Pseudophasma_scabriusculum:0.0974459243,(GB125_Pseudophasma_phthisicum:0.0258076493,GB127_Pseudophasma_subapterum:0.1061365299)86:0.0627987108)84:0.0152097851,((SB0529_Pseudophasmatidae_sp._2:0.1840851609,GB087_Pseudophasma_sp.:0.1044750139)79:0.0000020986,GB088_Pseudophasma_sp.:0.1014932236)85:0.0114476614)86:0.0323452023,(GB126_Pseudophasma_rufipes:0.0000020094,GB112_Peruphasma_schultei:0.0206643143)100:0.1410211037)100:0.0616372074,(GB074_Malacomorpha_cyllarus:0.0992126311,GB075_Malacomorpha_jamaicana:0.0352813226)100:0.1301187463)80:0.0099514913,((SB0554_Anisomorpha_paromalus:0.0835649060,(GB010_Anisomorpha_ferruginea:0.0474772330,GB009_Anisomorpha_buprestoides:0.0421036862)100:0.0295759684)100:0.1746231232,(SB0559_Pseudophasmatidae_sp._1:0.2053042114,SB0558_Paraphasma_amabile:0.1708396711)99:0.0368291671)95:0.0228240399)84:0.0164142127,((SB0565_Pseudophasma_menius:0.0000029634,GB128_Pseudophasma_velutinum:0.0000025425)100:0.2782827887,(GB015_Autolyca_sp.:0.0826806499,SB0499_Autolyca_herculeana:0.1402441508)100:0.1163966804)98:0.0421019818)100:0.0422887525,SB0451_Brizoides_amabilis:0.1868259038)100:0.0460494742)100:0.0372000216,(SB0555_Pseudophasmatidae_sp._3:0.0640322538,SB0069_Anthericonia_anketeschke:0.1664998905)100:0.2727911084)100:0.0492822285,(SB0571_Xerosomatinae_sp.:0.3859864887,(((GB079_Metriophasma_diocles:0.1660472985,SB0530_Xerosomatinae_sp.:0.2283037141)100:0.1292941023,GB032_Creoxylus_spinosus:0.5344172711)99:0.0702076083,GB066_Isagoras_sp.:0.3593863068)100:0.0645472922)100:0.2180101235)94:0.0223058079,((GB006_Agathemera_cf._maculafulgens:0.0312529223,GB007_Agathemera_nr._crassa:0.0275659685)100:0.3438450370,(SB0363_Paraprisopus_sp.:0.4476947790,SB0438_Paraprisopus_antillarum:0.4230448541)100:0.2296897726)94:0.0393607950)99:0.0323754467)100:0.0369996507,((SB0070_Heteronemia_mexicana:0.5693468374,GB141_Spinonemia_chilensis:0.2976114494)100:0.0380249883,SB0080_Xiphophasma_sp.:0.6116247420)100:0.1861307300)100:0.0497414973,(((((GB193_Dyme_bifrons:0.1312520621,GB042_Dyme_sp.:0.0640356663)100:0.0603515750,SB0524_Diapheromerinae_sp.:0.1151729949)100:0.5028474553,GB096_Ocnophiloidea_regularis:0.5705676617)75:0.0782879126,SB0348_Libethra_strigiventris:0.4705725646)75:0.0308897145,((GB201_Lobolibethra_carbonelli:0.3240232678,(SB0380_Lobolibethra_panguana:0.1904530736,GB097_Ocnophiloidea_sp.:0.3674510991)100:0.2641054337)100:0.0366760711,(SB0158_Oreophoetes_topoense:0.1268364562,GB102_Oreophoetes_peruana:0.0786386799)100:0.3754542674)100:0.0701347356)100:0.2935651503)100:0.1318217037,((((GB206_Paracalynda_utilaensis:0.6539262848,GB130_Pseudosermyle_sp.:0.3213534857)86:0.0514003290,(GB129_Pseudosermyle_phalangiphora:0.1901666009,SER1_Sermyle_kujawskii:0.5238129892)100:0.2994558607)86:0.0514004038,((SB0444_Megaphasma_denticrus:0.5333963913,GB035_Diapheromera_femorata:0.4772732622)99:0.0444480825,PRC1_Paracalynda_picta:0.5967405550)86:0.1045054848)99:0.0608679280,((SB0051_Calynda_coronata:0.0000027673,GB110_Paraphanocles_sp.:0.0536195362)100:0.6169733728,(SB0072_Oncotophasma_martini:0.0353724287,GB100_Oncotophasma_martini:0.0133883441)100:0.3076792376)100:0.0558089892)100:0.1189711259)100:0.0763401640,(SB0362_Echetlus_sp.:1.5253098776,((GB022_Caribbiopheromera_jamaicana:0.5326177882,(SB0400_Clonistria_bartholomaea:0.3549655123,SB0381_Clonistria_sp.:0.1108645147)100:0.4395602902)100:0.0785547589,BAF1_Bacteria_ferula:0.4861556196)100:0.0683716908)99:0.1012365118)100:0.2038657508,GB198_Hirtuleius_gracilis:0.8727888247)86:0.0244088144,SB0108_Diapheromerinae_sp.:0.8758607376)95:0.0519373299,GB213_Phantasca_quadrilobata:0.3550447881)91:0.0216349498,(GB212_Phanocloidea_muricata:0.2538234330,(SB0060_Cladomorphus_phyllinus:0.3330098597,CRG2_Cranidium_gibbosum:0.3683420746)96:0.2355808499)80:0.0338353888)85:0.1574620969,GB211_Phanocloidea_lobulatipes:0.3494071803)100:0.0451378820,GB103_Otocrania_sp.:0.3401879058)100:0.1324453944,(GB207_Paraphanocles_keratosqueleton:0.0515419867,GB209_Phanocles_mutica:0.1265429881)100:0.1575950059)99:0.0480053939,((GB220_Trychopeplus_laciniatus:0.1179290656,GB153_Trychopeplus_sp.:0.0852575938)100:0.1261861870,GB016_Bacteria_ploiaria:0.1374122466)92:0.0231391811)87:0.0073332111,(GB177_Bacteria_horni:0.2307556065,SB0521_Phanocles_sp.:0.1468903367)95:0.0239567354)99:0.0426632043,GB210_Phanocles_vosseleri:0.1851683626);
