# Supplementary material for: A second view on the evolution of flight in stick and leaf insects (Phasmatodea)
Source: BMC Ecol Evol. 2022 May 12;22:62. doi: 10.1186/s12862-022-02018-5 (PMC9097326; doi:10.1186/s12862-022-02018-5)
Supplement: Supplementary file 2 — Additional file 2: File S1. Best scoring ML tree with UFBoot support values in newick format. File S2. Alternative ML tree with SH-aLRT support values in newick format. File S3. BI tree with B1 constraints in nexus format. File S4. BI tree with B2 constraints in nexus format. File S5. BI tree with B3 constraints in nexus format. File S6. Final concatenated supermatrix in fasta format. [file 12862_2022_2018_MOESM2_ESM.zip › File.S2.tre.txt]

(GB173_Alienobostra_sp._:0.1003473116,(((((((((((((((((((((((((((GB174_Asceles_malaccae:0.2278487198,(SB0466_Asceles_margaritatus_margaritatus:0.1908112898,SB0548_Asceles_margaritatus:0.1099969114)100:0.1184695485)73.9:0.0250040491,GB175_Asceles_tanarata_singapura:0.3302415943)93.5:0.0395621606,(SB0096_Paraloxopsis_cf._korystes:0.2955564542,SB0421_Asceles_cf._scabra:0.2792353976)53.4:0.0410904195)99.9:0.0646972723,(((((GB214_Planososibia_esacus:0.1608305642,SB0397_Calvisia_marmorata:0.1889797824)86.8:0.0249848699,SB0536_Necrosciinae_sp._7:0.3410433832)67.7:0.0293213049,(SB0030_Marmessoidea_quadriguttata:0.2359710611,SB0056_Marmessoidea_bispina:0.2907471846)100:0.1841874678)97:0.0371462876,(((GB215_Planososibia_lysippus:0.2718556437,(SB0052_Calvisia_leopoldi:0.2261251558,(SB0537_Trachythorax_sp.:0.1426302853,GB151_Trachythorax_maculicollis:0.1388055416)98.8:0.1010316552)97.5:0.0772515211)57.4:0.0135529302,(SB0232_Kalocorinnis_wegneri:0.3567070196,GB067_Korinninae_sp.:0.2336668314)99.1:0.1157944059)7.36:0.0183848599,(SB0379_Sipyloidea_biplagiata:0.2707013321,GB139_Sipyloidea_sipylus:0.2625552463)99.9:0.1149426347)12:0.0163388315)98.9:0.0438566027,(((SB0067_Necrosciinae_sp._4:0.2858192247,((((((SB0429_Orthonecroscia_cf._fuscoannulata:0.3177459743,SB0479_Necrosciinae_sp._3:0.3171714548)81:0.0348811177,SB0472_Necrosciinae_sp._1:0.2718106103)93.8:0.0431174153,SB0422_Necroscia_pallida:0.5733556829)14.1:0.0080987062,SB0549_Eurynecroscia_nigrofasciata:0.5025782179)53.7:0.0251174243,((SB0541_Scionecra_salmanazar:0.0396617661,SB0542_Scionecra_salmanazar:0.0801386096)100:0.1928280085,SB0567_Anarchodes_annulipes:0.2929058505)100:0.1146813357)93.9:0.0358071425,SB0476_Necrosciinae_sp._2:0.2936784302)30.8:0.0227303672)99.4:0.0454337418,(((SB0126_Orthonecroscia_keatsooni:0.0717926908,SB0391_Orthonecroscia_pulcherrima:0.1260488509)100:0.1186676832,(SB0480_Necrosciinae_sp._5:0.1796888894,SB0009_Necroscia_punctata:0.2850739957)76.7:0.0403677024)98.2:0.0413362917,SB0469_Necroscia_randolfae:0.2140170790)99.5:0.0509787742)90.3:0.0224364699,SB0474_Acacus_sarawacus:0.3434409152)63.9:0.0224309574)70.3:0.0130518085)91.2:0.0155750787,(((SB0065_Diesbachia_hellotis:0.3140078473,(SB0103_Centrophasma_hadrillum:0.2399089846,SB0420_Centrophasma_longipennis:0.2714343484)92.9:0.0581395532)92.8:0.0251264908,((SB0459_Orxines_cf._semperi:0.1497638434,GB124_Pseudodiacantha_macklottii:0.1283104232)99.7:0.0994447177,GB036_Diesbachia_tamyris:0.2393543272)15.7:0.0109329155)95.1:0.0349263388,SB0007_Gargantuiodea_triumphalis:0.2679309079)92:0.0176315443)22.2:0.0063751887,(SB0013_Marmessoidea_annulata:0.1457955958,((SB0180_Lamachodes_sp._2:0.0997706555,SB0187_Lamachodes_sp._3:0.0723982276)64.8:0.0207336641,SB0557_Lamachodes_sp._1:0.0890502147)100:0.1422258873)100:0.2013602345)99.9:0.0432862343,((((((((GB178_Candovia_aberrata:0.1511184383,((GB181_Candovia_granulosa:0.0417822141,SB0057_Candovia_sp.:0.0395529762)88.1:0.0501060825,GB184_Candovia_robinsoni:0.1298164114)99.8:0.0723701473)94.5:0.0377261543,((SB0123_Rhamphosipyloidea_philippa:0.0378869142,GB134_Rhamphosipyloidea_gorkomi:0.0217544540)100:0.1590257209,SB0426_Rhamphosipyloidea_berenice:0.2153638519)98:0.0560158873)79.9:0.0283290875,(GB180_Candovia_coenosa:0.0582568289,GB185_Candovia_spurcata:0.1084147101)100:0.1601714101)44.7:0.0180927044,GB182_Candovia_pallida:0.2707707853)82.5:0.0268079690,(GB179_Candovia_annulata:0.1712411982,GB183_Candovia_peridromes:0.2432870371)87.1:0.0379280408)95.2:0.0406119862,(SB0066_Micadina_sp._2:0.3015072800,SB0437_Micadina_sp._1:0.2233872246)100:0.1507716592)81.5:0.0503316720,GB195_Hemisosibia_incerta:0.4317289939)89.1:0.0711999855,((((((SB0089_Otraleus_christianae:0.0823778898,SB0544_Necrosciinae_sp._8:0.0543020473)99.9:0.0834980211,SB0280_Necrosciinae_sp._10:0.1748474147)99.9:0.0815743810,SB0110_Necrosciinae_sp._9:0.2379205968)62.8:0.0312730203,SB0167_Hemiplasta_falcata:1.2520654593)38:0.0201464011,((SB0149_Lopaphus_sp._3:0.1968077849,GB072_Lopaphus_sphalerus:0.6444870490)97.3:0.1115689889,(((SB0349_Lopaphus_perakensis:0.1167230851,SB0152_Lopaphus_sp._2:0.1091287766)100:0.1221556295,SB0395_Lopaphus_sp._1:0.2234529072)95.8:0.0589462740,LOP3_Lopaphus_trilineatus:0.2278222580)99.2:0.0719534907)98.9:0.0585011534)81:0.0240591909,SB0481_Necrosciinae_sp._6:0.2679901327)98.4:0.0420947421)91.9:0.0275913512)93:0.0198817394,(((((((GB205_Neohirasea_nana:0.0790077677,SB0168_Neohirasea_fruhstorferi:0.0915222380)100:0.0945466730,(GB085_Neohirasea_hongkongensis:0.0491409302,SB0170_Andropromachus_scutatus:0.0511659460)98.5:0.0909978959)99.1:0.0545303430,(((SB0172_Spinohirasea_bengalensis_:0.1365839931,GB140_Spinohirasea_bengalensis:0.0095763112)99.5:0.0978308566,(SB0300_Neohirasea_sp.:0.1622270136,GB086_Neohirasea_maerens:0.0556679968)100:0.1106284870)99.6:0.0794228522,SB0176_Brockphasma_spinifemoralis:0.3160144649)98.2:0.0615723351)99.4:0.0563271481,((SB0162_Neooxyartes_zomproi:0.1963811031,SB0403_Neooxyartes_sp.:0.1699078793)99.9:0.0873664192,(SB0184_Nuichua_rabaeyae:0.1385933432,SB0519_Oxyartes_vietnamensis:0.1747580024)100:0.1116385386)98.5:0.0508286888)79:0.0194166995,GB158_Conlephasma_enigma:0.3498301838)55.7:0.0182519768,(SB0189_Lopaphus_balteatus:0.2721065067,GB107_Paramenexenus_laetus:0.1408386184)99.4:0.0706519088)37.1:0.0145756260,((GB105_Oxyartes_spinipennis:0.1075605315,GB104_Oxyartes_lamellatus:0.1804735927)96:0.0553720217,((GB113_Phaenopharos_herwaardeni:0.0378309697,GB114_Phaenopharos_khaoyaiensis:0.0359697039)99:0.0790848189,GB115_Phaenopharos_struthioneus:0.1455897114)99.3:0.0630232825)99.9:0.0784236917)100:0.1108655655)100:0.0694273209,(((((((((GB176_Austrocarausius_mercurius:0.1427823774,(GB071_Leprocaulinus_insularis:0.3001548027,GB025_Chondrostethus_woodfordi:0.6668972737)20:0.0213080644)100:0.1590671321,(SB0553_Carausius_sp._:0.1232183699,SB0568_Carausius_spinosus:0.1022245847)100:0.1761247014)63.1:0.0311916925,GB188_Carausius_nodosus:0.2810025113)86.7:0.0308956721,SB0171_Carausius_detractus:0.4281487468)57.2:0.0565936364,GB018_Baculofractum_insigne:0.3355172659)94.2:0.0523805101,GB216_Prisomera_spinicollis:0.6254873395)18.8:0.0292383268,GB020_Carausius_morosus:0.3023549456)100:0.1590189826,((((((((GB186_Candovia_alluaudi:0.0816884183,GB021_Carausius_sechellensis:0.0848379440)99.2:0.1032198428,GB187_Carausius_gardineri:0.3465408333)55.1:0.0665897827,((GB208_Periphetes_graniferum:0.2212876492,SB0293_Periphetes_sp.:0.2944514148)100:0.4064489334,SB0118_Periphetes_quezonicus:0.3385211602)100:0.1650660528)34.4:0.0133959494,SB0373_Periphetes_forcipatus:0.2813180781)73.5:0.0132146199,SB0543_Lonchodinae_sp.:0.1776430746)97.2:0.0461884821,((SB0008_Stheneboea_verruculosa:0.5657775855,SB0028_Lonchodiodes_sp._:0.3137380379)27.9:0.0454007972,(SB0377_Mithrenes_panayensis:0.4319561804,GB221_Mithrenes_whiteheadi:0.2577354794)98.4:0.1442169022)100:0.1433184588)95.6:0.0292320081,((SB0178_Lonchodes_philippinicus:0.1674227379,SB0206_Lonchodiodes_samarensis:0.2530981534)70.2:0.0359994825,(SB0371_Manduria_systropedon:0.1095492227,GB202_Manduria_haloconensis:0.1237403115)99.9:0.0922189146)23:0.0125969805)100:0.1452967979,((((((((GB196_Hermagoras_cultratolobatus:0.0951392893,GB197_Hermagoras_hosei:0.0991914319)97.4:0.0556335577,SB0115_Staelonchodes_amaurops:0.1852507269)88.4:0.0251724940,(GB203_Mnesilochus_mindanaense:0.1674468357,(((SB0024_Phenacephorus_sepilokensis:0.0938652908,SB0375_Phenacephorus_cornucervi:0.0941166509)0:0.0000023004,LON3_Staelonchodes_malleti:0.0271309192)63.1:0.0337092421,SB0573_Mnesilochus_capreolus:0.0940726049)22.2:0.0075247345)100:0.0803494356)96.2:0.0474664812,GB204_Mnesilochus_portentosus:0.2758775252)95.5:0.0390026541,(SB0150_Phenacephorus_latifemur:0.2087292861,SB0368_Hermagoras_sigillatus:0.2639740168)64.9:0.0249458334)83.9:0.0384278462,SB0367_Lonchodes_brevipes:0.2615528890)93:0.0410345221,SB0374_Acanthomenexus_polyacanthus:0.3199715479)100:0.1527653270,((((GB044_Erinaceophasma_vepres:0.2651593381,((GB090_Neopromachus_dyselius:0.0528762652,GB092_Neopromachus_pachynotus:0.0651060388)100:0.1681707043,GB094_Neopromachus_wallacei:0.1553079827)98.9:0.0727910288)29.7:0.0169098095,((GB045_Eurycantha_calcarata:0.1034291413,GB046_Eurycantha_coronata:0.1668427304)41.1:0.0237944552,GB047_Eurycantha_insularis:0.0889026877)100:0.1267207137)76.8:0.0192190792,((GB091_Neopromachus_obrutus:0.2711105130,GB093_Neopromachus_scharreri:0.3125924708)33.5:0.0179560181,GB089_Neopromachus_doreyanus:0.4572677527)83.9:0.0274661990)98.1:0.0707399494,GB145_Thaumatobactron_guentheri:0.3885707826)99.7:0.0844923007)83.1:0.0321960818)95.7:0.0338577053)93.4:0.0356268625,((SB0043_Stheneboea_cf._look:0.6103278457,SB0465_Stheneboea_cf._tuberculata:0.5033842072)100:0.3828158792,(SB0376_Stheneboea_repudiosa:0.3380608381,GB218_Stheneboea_malaya:0.2088960091)57.1:0.0458495362)100:0.1761937515)99.6:0.0616074225)94.2:0.0316290630,(((((((((GB190_Diapherodes_dominicae:0.0138182216,(GB191_Diapherodes_gigantea:0.1495502077,GB192_Diapherodes_martinicensis:0.0906716218)64:0.0516437746)99.5:0.1422096267,(GB194_Haplopus_micropterus:0.1916910470,GB059_Diapherodes_jamaicensis:0.0637742792)96.3:0.0657641782)99.7:0.0991375683,GB034_Venupherodes_venustula:0.2897088799)90.7:0.0424287119,((SB0202_Agamemnon_cornutus:0.1748403435,(SB0366_Lamponius_cf._portoricensis:0.1282012586,GB069_Lamponius_guerini:0.0974817920)99.5:0.0697659635)98.9:0.0485399415,SB0234_Lamponius_bocki:0.1772050889)97.9:0.0445308868)87.6:0.0143083994,((((GB199_Hypocyrtus_ornatissimus:0.1702614818,GB200_Hypocyrtus_scythrus:0.2266383273)61:0.0393086029,GB136_Rhynchacris_ornata:0.1078911893)69.6:0.0307623509,(GB217_Pterinoxylus_eucnemis:0.1058487908,SB0327_Pterinoxylus_crassus:0.1816427030)100:0.1898276159)56.2:0.0420275629,SB0540_Taraxippus_sp.:0.3867948551)89.4:0.0246028567)82.8:0.0317694117,(GB219_Taraxippus_paliurus:0.2265863855,SB0526_Hesperophasma_sp.:0.2771173652)94.1:0.0773960499)100:0.1570505203,((SB0094_Bactrododema_haworthii:0.0044211851,SB0097_Bactrododema_haworthii:0.0300531586)100:0.1691168219,(SB0406_Bactrododema_sp.:0.0259956929,GB017_Bactrododema_sp.:0.0395837556)100:0.1481581013)100:0.2203555185)97.5:0.0508752088,((((((((SB0026_Graeffea_crouanii:0.2034741433,((SB0031_Ophicrania_palinurus:0.1492305413,GB101_Ophicrania_bifasciatus:0.2021640218)100:0.1299657166,(SB0079_Megacrania_phelaus:0.1168230299,GB078_Megacrania_batesii:0.0677268935)100:0.2092761302)39:0.0218124683)100:0.0985645479,(((GB051_Extatosoma_popa:0.1508115686,((GB052_Extatosoma_tiaratum:0.0044996214,GB054_Extatosoma_tiaratum_tiaratum:0.0031621699)99.1:0.0527823624,GB053_Extatosoma_tiaratum_bufonium:0.0703613589)21.9:0.0321667739)99.9:0.1118303894,GB026_Cigarrophasma_tessellatum:0.1603617458)90.3:0.0481212348,GB111_Paronchestus_charon:0.2977932267)99:0.0611442037)35.6:0.0114015736,GB099_Onchestus_rentzi:0.3160675081)79.1:0.0085440205,((((SB0061_Parapodacanthus_hasenpushorum:0.1487435004,GB123_Podacanthus_wilkinsoni:0.1517300554)98.6:0.0637544393,(((SB0071_Eurycnema_versirubra:0.2434810219,(SB0111_Eurycnema_osiris:0.0164095345,GB050_Eurycnema_osiris:0.0253632802)100:0.1958839835)96.5:0.0659707098,(GB048_Eurycnema_goliath:0.0522625840,GB049_Eurycnema_goliath:0.0888397927)100:0.1117548724)99.9:0.0992994543,GB152_Tropidoderus_childrenii:0.2120073869)73.5:0.0169024657)64.8:0.0221382791,(((GB117_Phasma_gigas:0.4526594253,GB008_Anchiale_briareus:0.1474023779)99.4:0.1151048060,(GB003_Acrophylla_thoon:0.3028279811,((GB004_Acrophylla_titan:0.1477849954,GB005_Acrophylla_wuelfingi:0.1257855548)79.6:0.0310331673,GB076_Malandania_pulchra:0.1756561662)94.9:0.0510330785)75.7:0.0323597965)90.5:0.0284159634,(GB041_Dryococelus_australis:0.2155581612,GB106_Pachymorpha_sp.:0.3112162688)87.2:0.0322562876)82.4:0.0156284551)90.1:0.0140304531,(((GB082_Monandroptera_acanthomera:0.0458526857,GB135_Rhaphiderus_scabrosus_:0.0467562624)100:0.1727417626,((GB011_Apterograeffea_marshallae:0.0396396677,GB012_Apterograeffea_reunionensis:0.0462064925)99.9:0.1125860457,(GB043_Epicharmus_marchali:0.3119232401,(GB083_Monoiognosis_bipunctata:0.0020668809,GB084_Monoiognosis_spinosa:0.0028736148)100:0.1207521251)32.4:0.0244353541)100:0.1399887859)99.5:0.0708134964,(((((GB002_Acanthoxyla_geisovii:0.1056770029,GB027_Clitarchus_hookeri:0.0781226962)96.8:0.0573895380,GB080_Micrarchus_hystriculeus:0.3390916517)95.8:0.0545348566,((GB019_Canachus_alligator:0.2716095746,GB081_Microcanachus_matileorum:0.1572727714)99.9:0.0918518681,(GB031_Cnipsus_rachis:0.2012334039,GB068_Labidiophasma_rouxi:0.1724757340)89.6:0.0298099353)88.4:0.0159964162)48.7:0.0057354540,(GB023_Carlius_fecundus:0.4214658138,(GB070_Leosthenes_sp.:0.2971684421,GB142_Spinotectarchus_acornutus:0.2592514700)77.6:0.0255113442)93.7:0.0288738248)79.4:0.0127173378,GB014_Asprenas_impennis:0.3692231491)92:0.0251834649)86.2:0.0114983954)62.4:0.0136555245)76.9:0.0113112993,GB154_Xeroderus_sp.:0.4778471675)99:0.0427466047,((SB0087_Dimorphodes_sp._1:0.1119146414,SB0440_Dimorphodes_sp._2:0.1253631389)98.6:0.0650541588,((SB0357_Dimorphodes_catenulatus:0.0286231893,GB037_Dimorphodes_mancus:0.0130873956)99.9:0.1158774498,GB038_Dimorphodes_prostasis:0.1334412939)98.8:0.0640384430)100:0.1455519367)93.7:0.0300525158,(SB0434_Xenophasmina_simile:0.1840604313,SB0442_Xenophasmina_sp.:0.1988511279)100:0.1923408618)38.3:0.0183778389,(((GB060_Hermarchus_sp.:0.0088411073,GB061_Hermarchus_sp.:0.0025152206)99.9:0.1377188289,PHA4_Phasmotaenia_godeffroyi:0.1289937049)98.1:0.0917062502,(GB073_Macrophasma_biroi:0.2529576150,(SB0075_Phasmotaenia_sanchezi:0.0924444517,GB118_Phasmotaenia_lanyuhensis:0.1192913451)100:0.1463446073)77.7:0.0436000729)100:0.1539569384)75.3:0.0365714708)61:0.0123319980,((((((SB0012_Phobaeticus_foliatus:0.1142539443,GB120_Phobaeticus_kirbyi:0.2447105841)88.8:0.0551976698,((SB0361_Phryganistria_heusii_yentuensis:0.0175928930,GB119_Phryganistira_heusii_1:0.0232777925)10.3:0.0052967523,GB122_Phryganistria_heusii_2:0.0682615672)100:0.1638348080)71.6:0.0144757810,(SB0450_Tirachoidea_biceps:0.1127966181,GB150_Tirachoidea_westwoodii:0.1435211200)98.9:0.0688677639)54.8:0.0193476219,GB121_Phobaeticus_serratipes:0.1967300117)89.7:0.0414188694,SB0113_Pharnacia_ponderosa:0.3451199967)100:0.1367678566,(SB0473_Prosentoria_arrogans:0.0935982460,SB0550_Prosentoria_arrogans:0.1013165477)100:0.2264804027)91.3:0.0356905694)98:0.0256716568)87.1:0.0107921387,(((((((((((Ma001_Parectatosoma_mocquerysi:0.0343580683,Ma070_Parectatosoma_hystrix:0.0368297567)100:0.0514988881,Ma004_Parectatosoma_echinus:0.0628143428)91.2:0.0219263894,Ma003_Anisacantha_difformis:0.1490919109)98.8:0.0359215840,Ma005_Xerantherix_nossibianus:0.1411706677)81.1:0.0266645751,(Ma085_Leiophasma_flaviceps:0.0609239330,Ma036_Leiophasma_cf._nigrotuberculatum:0.0612813832)100:0.1292948488)20.6:0.0154028454,Ma095_Leiophasma_lucubense:0.1251066713)100:0.2243126029,(((((Ma060_Achrioptera_magnifica:0.1626578142,(SB0101_Achrioptera_punctipes:0.0375267647,Ma119_Achrioptera_cliquennoisi:0.0530651485)99.6:0.0533041825)95.2:0.0321397878,(Ma122_Achrioptera_manga:0.0196261087,Ma123_Achrioptera_fallax:0.0348129800)100:0.1398149007)22.8:0.0143704428,Ma113_Achrioptera_spinosissima:0.1204062223)99.4:0.0621769957,Ma039_Achrioptera_impennis:0.1971338472)14.5:0.0182653053,Ma124_Glawiana_glawi:0.2918439565)100:0.3043031086)96.6:0.0508074187,((Ma029_Damasippoides_cf._albomarginatus_:0.1655528820,Ma018_Damasippoides_erythropterus:0.2620602873)97.9:0.1231851670,Ma006_Pseudoleosthenes_irregularis:0.2993466758)100:0.4506118163)87.3:0.0242029822,((((((Ma007_Paronogastris_squamigera:0.2286999460,Ma100_Antongilia_laciniata:0.2099041012)100:0.2009301486,(Ma028_Leprodes_cf._gibbifer:0.2654049100,Ma032_Antongilia_muricata:0.1768311942)99.3:0.1513824515)100:0.6701766990,Ma102_Antongilia_madagassa:0.4210345417)99.9:0.4774210918,(Ma019_Pseudodatames_elongatus:0.1648041710,PSM1_Pseudodatames_memorabilis:0.2700367496)100:0.4289951294)94.2:0.1682567489,(Ma013_Spathomorpha_adefa:0.1778695610,Ma091_Spathomorpha_lancettifer:0.2175600801)100:0.4907751964)85.1:0.1003333191,((SB0207_Xylica_cf._graueri:0.4828693418,(GB155_Xylica_oedematosa:0.0000020614,GB156_Xylica_oedematosa:0.0012447904)100:0.1811962720)99.2:0.3299884953,SB0515_Bacillidae_sp._:0.5211508570)100:0.8304986969)96:0.0792422486)72.1:0.0076527960,SB0191_Bathycharax_cf._auriculatus:0.5113183158)36.4:0.0082200453,(((((18-217_Cryptophyllium_bollensi:0.1797721301,16-148_Cryptophyllium_westwoodii:0.1011287422)98.6:0.0728749628,16-120_Cryptophyllium_yunnanense:0.1636135120)100:0.1833036103,(((((16-202_Phyllium_gardabagusi:0.1687032790,16-196_Phyllium_bradleri:0.3078791953)11:0.0367075235,((16-142_Phyllium_philippinicum:0.2191120433,16-121_Phyllium_fallorum:0.2516599929)79.7:0.0230014747,16-122_Phyllium_antonkozlovi:0.1827719861)87.6:0.0232290561)56.8:0.0209549244,(20-004_Phyllium_siccifolium:0.0947749195,17-008_Phyllium_letiranti:0.1167100393)99:0.0838551643)93.8:0.0337775458,16-232_Phyllium_chenqiae:0.3349669760)100:0.1136457638,(((16-030_Pulchriphyllium_pulchrifolium:0.1272301365,S7_Pulchriphyllium_fredkugani:0.0976708546)99.9:0.1271615546,S9_Pulchriphyllium_mannani:0.2156730063)100:0.2424085665,((16-096_Pseudopmicrophyllium_pusillulum:0.2072946625,17-256_Pseudopmicrophyllium_geryon:0.2545495111)99.7:0.1096317950,16-099_Microphyllium_haskelli:0.3253203457)99.8:0.1154974624)95.6:0.0390855835)77.8:0.0269901018)91.5:0.0316259818,((17-336_Walaphyllium_zomproi:0.1425387630,16-067_Walaphyllium_monteithi:0.1647220954)100:0.2486693630,((16-282_Comptaphyllium_caudatum:0.4413863501,Q7_Chitoniscus_sarrameaensis:0.2919304612)15.5:0.0345621275,(16-264_Nanophyllium_asekiense:0.1418919905,SLT13_Nanophyllium_rentzi:0.1132569812)100:0.2830344705)49.7:0.0223673386)83.3:0.0253912593)97.3:0.0661092985,(GB189_Chitoniscus_lobipes:0.3590868773,GB024_Chitoniscus_feejeeanus:0.3035143699)100:0.3788584541)100:0.2440918315)95.7:0.0307531554)89.5:0.0139221794,(((((((((SB0005_Eubulides_iggorote:0.1984440451,((SB0183_Trachyaretaon_carmelae:0.1203746706,SB0219_Trachyaretaon_echinatus:0.1295203582)93.4:0.0375260722,GB143_Sungaya_inexpectata:0.0739215336)100:0.1291892167)76.9:0.0244788293,(((SB0017_Aretaon_muscosus:0.1208491589,GB013_Aretaon_asperrimus:0.1184273433)100:0.1527563119,(SB0186_Brasidas_foveolatus:0.0957971546,GB095_Obrimus_bicolanus:0.1578754621)100:0.1286974161)24.3:0.0159186370,SB0287_Mearnsiana_bullosa:0.2120329295)35.3:0.0111864480)88.2:0.0277365814,SB0020_Stenobrimus_bolivari:0.2040471059)99.2:0.0454317119,((SB0016_Tisamenus_clotho:0.1387846433,(SB0022_Tisamenus_serratorius:0.1447455832,SB0343_Tisamenus_hebardi:0.1773628250)95.2:0.0422874138)100:0.1270217857,SB0146_Theramenes_exiguus:0.2130061669)92.7:0.0359753085)92.5:0.0440037117,(SB0342_Miroceramia_sp.:0.2842313802,SB0321_Pterobrimus_depressus:0.2702374589)33.3:0.0331011541)93.1:0.0323178224,((SB0296_Hoploclonia_sp.nov.:0.1738986166,(GB063_Hoploclonia_abercrombiei:0.1486498114,GB064_Hoploclonia_cuspidata:0.1322835379)98.3:0.0929150952)100:0.2698070483,GB065_Hoploclonia_gecko:0.1736095778)100:0.5480542176)99:0.0522900310,(((((SB0136_Haaniella_gorochovi:0.1526107700,SB0262_Haaniella_gintingi:0.1856349757)82.1:0.0402970018,((SB0351_Heteropteryx_sp.:0.1508369712,GB062_Heteropteryx_dilatata:0.1138422624)100:0.1465786177,SB0190_Haaniella_erringtoniae:0.2713956383)97.3:0.0669329848)94.9:0.0306825390,((SB0301_Haaniella_echinata:0.1562316038,GB058_Haaniella_scabra:0.1482893591)60.3:0.0275192235,SB0405_Haaniella_grayi:0.1718336734)96.8:0.0290378097)90.7:0.0231991062,GB057_Haaniella_dehaanii:0.1462466802)93:0.0506416711,SB0224_Haaniella_saussurei:0.1823474547)100:0.1645592446)93:0.0382833976,((SB0085_Epidares_nolimentangere:0.4781984758,((((SB0140_Dares_philippinensis:0.1194171158,SB0329_Dares_murudensis:0.1082423739)24.6:0.0292963883,SB0216_Dares_verrucosus:0.1550453163)81.9:0.0210295203,SB0295_Dares_sp.nov.:0.1514468344)99.9:0.2404201942,(SB0322_Dares_ulula:0.1469130639,SB0334_Dares_breitensteini:0.0716272454)86.4:0.0704918957)95:0.1090116382)100:0.1300023807,(((((((SB0138_Orestes_bachmaensis:0.2514385684,SB0236_Orestes_subcylindricus:0.2002451400)91.7:0.0561312927,(SB0218_Orestes_draegeri:0.1816648360,SB0217_Orestes_dittmari:0.1924641337)73.2:0.0332440826)97:0.0493964007,SB0270_Orestes_krijnsi:0.1919688638)99.2:0.0636676082,SB0257_Pylaemenes_coronatus:0.2353325802)90.1:0.0302860278,SB0237_Pylaemenes_pui:0.2124351357)98.6:0.0795331567,SB0141_Pylaemenes_sepilokensis:0.4434105260)67.5:0.0637418755,SB0344_Planispectrum_bengalensis:0.3962306413)85.3:0.1051055431)100:0.2358323234)91.8:0.0293774658,((((SB0062_Cnipsomorpha_sp.:0.4067091663,(GB108_Parapachymorpha_spiniger:0.3074625810,GB109_Parapachymorpha_spinosa:0.6922640197)100:0.2464424648)100:0.4083106562,((((((SB0084_Macellina_dentata:0.1712139252,GB029_Clonaria_conformans:0.1606022252)92.5:0.0478047165,SB0517_Sceptrophasma_sp.:0.1786836171)79:0.0163218197,GB137_Sceptrophasma_hispidulum:0.1273780618)81:0.0265366941,(((SB0496_Clonaria_luethyi:0.0451880310,GB138_Sceptrophasma_langkawicense:0.0206801661)91.7:0.0138964507,(SB0497_Clonaria_fritzschei:0.0190160720,SB0498_Clonaria_sp._5:0.0057108799)87.5:0.0122960751)93.9:0.0341915751,SB0511_Clonaria_sp._6:0.0343723668)100:0.1220426462)96.5:0.0395841977,((((SB0193_Clonaria_sp._2:0.0823915967,GB028_Clonaria_natalis:0.0191891488)67:0.0385390189,(SB0212_Clonaria_sp._3:0.0858000215,GB030_Clonaria_sp._1:0.0478432438)6.91:0.0274139395)87.5:0.0358662660,SB0214_Clonaria_sp._4:0.1198868922)50.9:0.0937457869,CLN4_Clonaria_sp._7:0.1283639340)99.1:0.2204172497)100:0.1053849342,((((SB0086_Medauromorpha_regina:0.1374782855,SB0182_Medauromorpha_foedata:0.1381608187)100:0.0975619506,PAZ1_Parapachymorpha_zomproi:0.2072559838)78.5:0.0247741242,(((SB0132_Medauroidea_sp._1:0.1612663917,SB0353_Medauroidea_romantica:0.1430791243)96.3:0.0542370041,(SB0181_Medauroidea_sp._2:0.0360670122,GB077_Medauroidea_extradentata:0.0304775219)100:0.1485441614)37.1:0.0215200217,(SB0352_Medaura_scabriuscula:0.1100958004,SB0378_Medaura_jobrensis:0.1293079083)100:0.1007353991)99.9:0.0752223077)99.9:0.0713816179,(((((SB0188_Ramulus_sp._2:0.1209262021,SB0347_Ramulus_sp._1:0.0833114927)100:0.6142574222,((SB0318_Cuniculina_sp._:0.2564976911,GB133_Rhamphophasma_spinicorne:0.1508202422)94:0.0860973744,((((SB0355_Entoria_sp.:0.0723555173,ENK1_Entoria_koshunensis:0.1933706990)100:0.2452722793,(SB0370_Ramulus_mikado:0.0017584879,SB0501_Ramulus_irregulariterdentatum:0.0013581583)100:0.2788161941)58:0.0281543521,(GB132_Ramulus_artemis:0.1918541188,GB131_Ramulus_thaii:0.1735643780)91.3:0.0580575101)84.4:0.0394538241,GB033_Cuniculina_cuniculus:0.3993738604)95.2:0.0444225445)99.8:0.1066445998)79.7:0.0536626755,(((SB0196_Lobofemora_scheirei:0.1425526601,SB0163_Lobofemora_scheirei:0.0369126883)98.5:0.0638220958,SB0354_Lobofemora_bidoupensis:0.1319908521)98.5:0.0633726079,SB0399_Lobofemora_sp.:0.2034983259)100:0.2161870064)87.8:0.0207090294,SB0346_Ramulus_nematodes:0.3816799274)94.3:0.0207104691,SB0398_Pterulina_distinctissima:0.3818947547)96.4:0.0333862228)24.3:0.0290040965)99.8:0.0875492395)99.7:0.0920734049,(((SB0215_Gratidia_sp._1:0.3114211076,(((SB0456_Gratidiidae_sp._1:0.1488561210,SB0458_Gratidiidae_sp._2:0.1391844153)99.6:0.0730624388,GB055_Gratidia_sp._3:0.1439081226)68.9:0.0315175664,GB056_Gratidia_sp._2:0.2702997102)89.3:0.0534625957)99.9:0.1157953516,(GB116_Phalces_tuberculatus:0.1422369015,GB157_Zehntneria_mystica:0.1749831985)100:0.2104811941)83.7:0.0443440010,MAC1_Macynia_labiata:0.4801078663)98:0.1302540709)14.6:0.0216015573,(((((BAL3_Bacillus_rossius:0.0157731061,(GB162_Bacillus_lynceorum:0.0022662071,GB163_Bacillus_whitei:0.0000022606)0:0.0008477167)99.9:0.1060043549,(((((BAL4_Bacillus_atticus:0.0000022606,GB167_Bacillus_atticus_carius:0.0021392187)0:0.0000022605,GB168_Bacillus_atticus_cyprius:0.0021789739)0:0.0000024529,GB169_Bacillus_atticus_atticus:0.0006372091)99.8:0.0799708872,GB164_Bacillus_grandii_grandii:0.0437052384)1.14:0.0092682418,(GB165_Bacillus_grandii_benazzii:0.0016237659,GB166_Bacillus_grandii_maretimi:0.0012884545)95.6:0.0443501682)84.1:0.0250847944)98.6:0.1009222879,(((CLO2_Clonopsis_felicitatis:0.0016144532,GB170_Clonopsis_gallica:0.0007514150)76.9:0.0007404194,GB171_Clonopsis_soumiae:0.0008015452)97.1:0.1042403235,GB172_Clonopsis_maroccana:0.0383591973)99.9:0.1794500661)89.8:0.0542660328,((LET1_Leptynia_montana:0.0066901959,(GB159_Leptynia_attenuata:0.0251806932,GB160_Leptynia_caprai:0.0308775062)0:0.0009405631)99.9:0.0924431030,(PIJ1_Pijnacheria_hispanica:0.0005221849,SB0316_Pijnackeria_originis:0.0029047973)99.9:0.0909441094)99.2:0.0817568870)76.8:0.0676345477,GB161_Pijnackeria_recondita:0.1072167969)99.7:0.3555312543)63.4:0.0196723273)73.5:0.0104573826)100:0.0343654342,((((((((SB0107_Orthomeria_cf._superba:0.1140368934,(SB0339_Orthomeria_kangi:0.1406324261,SB0470_Anoplobistus_cf._siebersi:0.1406689937)23:0.0225357466)49.8:0.0302686930,(SB0414_Aschiphasma_annulipes:0.0774506866,SB0430_Aschiphasma_annulipes:0.0815092646)100:0.0823706614)100:0.1194718858,SB0538_Aschiphasmatidae_sp.:0.2964835242)96.9:0.0668356992,GB001_Abrosoma_festinatum:0.2731194957)23.5:0.0513921641,SB0002_Ommatopseudes_harmani:0.2190447391)99:0.0972156474,SB0345_Dajaca_napolovi:0.3570522013)21.8:0.0466790186,((SB0415_Dinophasma_braggi:0.2881871137,(SB0416_Dinophasma_ruficornis:0.0672682119,(GB039_Dinophasma_kinabaluense:0.0177384173,GB040_Dinophasma_saginatum:0.0971148287)47:0.0196521885)99.7:0.0849018564)48.7:0.0495953228,DAJ1_Dajaca_monolicornis:0.2795475465)99.6:0.1111052991)100:0.4187622252,((((GB146_Timema_dorotheae:0.0336613107,GB149_Timema_nr._nevadense:0.0155377936)100:0.1120215295,GB148_Timema_nevadense:0.1707136860)84.5:0.0759160812,GB147_Timema_knulli:0.1525411570)100:1.1882132041,(GB098_Oligotoma_nigra:0.5949407005,GB144_Teratembia_sp.:0.3397633070)100:1.4247125127)100:0.5583907178)100:0.0861214652)100:0.0164762602,((((SB0055_Tithonophasma_tithonus:0.2691788702,(((((((SB0308_Pseudophasma_scabriusculum:0.1034672930,(GB125_Pseudophasma_phthisicum:0.0271321758,GB127_Pseudophasma_subapterum:0.1127186225)76.9:0.0684107422)57.4:0.0179927144,((SB0529_Pseudophasmatidae_sp._2:0.1971080737,GB087_Pseudophasma_sp.:0.1134690951)0:0.0000026024,GB088_Pseudophasma_sp.:0.1087352374)79.2:0.0122474850)98:0.0351031775,(GB126_Pseudophasma_rufipes:0.0000022606,GB112_Peruphasma_schultei:0.0221278590)100:0.1511392238)100:0.0649989124,(GB074_Malacomorpha_cyllarus:0.1069360992,GB075_Malacomorpha_jamaicana:0.0379668249)100:0.1403405853)45.9:0.0105650534,((SB0554_Anisomorpha_paromalus:0.0887149008,(GB010_Anisomorpha_ferruginea:0.0490243843,GB009_Anisomorpha_buprestoides:0.0456420311)79.3:0.0327047241)100:0.1869034939,(SB0559_Pseudophasmatidae_sp._1:0.2180532851,SB0558_Paraphasma_amabile:0.1835378739)86:0.0414524991)87.9:0.0240178128)65.8:0.0178421653,((SB0565_Pseudophasma_menius:0.0000025515,GB128_Pseudophasma_velutinum:0.0000022606)100:0.2969114765,(GB015_Autolyca_sp.:0.0894926194,SB0499_Autolyca_herculeana:0.1503014375)100:0.1254124626)92.3:0.0446576722)97.3:0.0445351044,SB0451_Brizoides_amabilis:0.2003968863)97.6:0.0486904549)97.1:0.0401514216,(SB0555_Pseudophasmatidae_sp._3:0.0686401526,SB0069_Anthericonia_anketeschke:0.1773220475)100:0.2918392266)96:0.0514802747,(SB0571_Xerosomatinae_sp.:0.4118234309,(((GB079_Metriophasma_diocles:0.1767048472,SB0530_Xerosomatinae_sp.:0.2433037653)98.2:0.1387820048,GB032_Creoxylus_spinosus:0.5706874956)24.9:0.0741873858,GB066_Isagoras_sp.:0.3871285719)87.3:0.0679605289)100:0.2326300803)80.4:0.0251387618,((GB006_Agathemera_cf._maculafulgens:0.0320670903,GB007_Agathemera_nr._crassa:0.0313219740)100:0.3698931464,(SB0363_Paraprisopus_sp.:0.4746977641,SB0438_Paraprisopus_antillarum:0.4474616412)100:0.2442823661)90.1:0.0422919582)94.2:0.0338597429)94.1:0.0409933711,((SB0070_Heteronemia_mexicana:0.6085857209,GB141_Spinonemia_chilensis:0.3165667671)41.6:0.0414859855,SB0080_Xiphophasma_sp.:0.6526202580)100:0.1977609977)93.5:0.0506649792,(((((GB193_Dyme_bifrons:0.1451124204,GB042_Dyme_sp.:0.0664096893)91.4:0.0662773139,SB0524_Diapheromerinae_sp.:0.1234831980)100:0.5371244860,GB096_Ocnophiloidea_regularis:0.6091740646)26.1:0.0823407793,SB0348_Libethra_strigiventris:0.5008037184)27.4:0.0350201821,((GB201_Lobolibethra_carbonelli:0.3433331936,(SB0380_Lobolibethra_panguana:0.2070879408,GB097_Ocnophiloidea_sp.:0.3917180452)99.9:0.2790176993)87.4:0.0428711278,(SB0158_Oreophoetes_topoense:0.1351477677,GB102_Oreophoetes_peruana:0.0857946216)100:0.4026513081)96.7:0.0743208732)100:0.3158070127)100:0.1419315678,((((GB206_Paracalynda_utilaensis:0.7012829692,GB130_Pseudosermyle_sp.:0.3467228321)75.8:0.0495760476,(GB129_Pseudosermyle_phalangiphora:0.2050456515,SER1_Sermyle_kujawskii:0.5604995117)100:0.3178172229)56.7:0.0582286363,((SB0444_Megaphasma_denticrus:0.5698536832,GB035_Diapheromera_femorata:0.5108477776)32.1:0.0427959400,PRC1_Paracalynda_picta:0.6263426271)85.7:0.1131086689)87.9:0.0655796773,((SB0051_Calynda_coronata:0.0000022293,GB110_Paraphanocles_sp.:0.0568136267)100:0.6592287833,(SB0072_Oncotophasma_martini:0.0378964108,GB100_Oncotophasma_martini:0.0139038286)100:0.3267745186)93.7:0.0598108335)99.9:0.1265137511)97.5:0.0833543858,(SB0362_Echetlus_sp.:1.6223570448,((GB022_Caribbiopheromera_jamaicana:0.5692573407,(SB0400_Clonistria_bartholomaea:0.3620583135,SB0381_Clonistria_sp.:0.1233284680)95.7:0.4816538113)52:0.0820809914,BAF1_Bacteria_ferula:0.5124024189)85.6:0.0748238887)69.9:0.1078896476)100:0.2143078393,GB198_Hirtuleius_gracilis:0.9221939968)27.2:0.0262167797,SB0108_Diapheromerinae_sp.:0.9291014424)86:0.0534106829,GB213_Phantasca_quadrilobata:0.3848050687)78.3:0.0272006836,(GB212_Phanocloidea_muricata:0.2715865424,(SB0060_Cladomorphus_phyllinus:0.3490532224,CRG2_Cranidium_gibbosum:0.3861253857)98:0.2611023668)73.5:0.0335160096)100:0.1709266276,GB211_Phanocloidea_lobulatipes:0.3687856910)94.5:0.0490324688,GB103_Otocrania_sp.:0.3671968925)100:0.1432891370,(GB207_Paraphanocles_keratosqueleton:0.0537300786,GB209_Phanocles_mutica:0.1383135004)100:0.1688625296)96.1:0.0517155678,((GB220_Trychopeplus_laciniatus:0.1263794597,GB153_Trychopeplus_sp.:0.0930727537)99.9:0.1342863735,GB016_Bacteria_ploiaria:0.1483463439)69.9:0.0264929409)24.3:0.0087272135,(GB177_Bacteria_horni:0.2467622364,SB0521_Phanocles_sp.:0.1576649541)86.4:0.0233156265)93.5:0.0462679081,GB210_Phanocles_vosseleri:0.1987941930);
