# Supplementary material for: A second view on the evolution of flight in stick and leaf insects (Phasmatodea)
Source: BMC Ecol Evol. 2022 May 12;22:62. doi: 10.1186/s12862-022-02018-5 (PMC9097326; doi:10.1186/s12862-022-02018-5)
Supplement: Supplementary file 2 — Additional file 2: File S1. Best scoring ML tree with UFBoot support values in newick format. File S2. Alternative ML tree with SH-aLRT support values in newick format. File S3. BI tree with B1 constraints in nexus format. File S4. BI tree with B2 constraints in nexus format. File S5. BI tree with B3 constraints in nexus format. File S6. Final concatenated supermatrix in fasta format. [file 12862_2022_2018_MOESM2_ESM.zip › File.S4.nex.txt]

#NEXUS
Begin taxa;
	Dimensions ntax=515;
		Taxlabels
			18-217_Cryptophyllium_bollensi
			20-004_Phyllium_siccifolium
			16-148_Cryptophyllium_westwoodii
			16-120_Cryptophyllium_yunnanense
			BAF1_Bacteria_ferula
			BAL3_Bacillus_rossius
			BAL4_Bacillus_atticus
			17-336_Walaphyllium_zomproi
			16-282_Comptaphyllium_caudatum
			CLN4_Clonaria_sp._7
			CLO2_Clonopsis_felicitatis
			CRG2_Cranidium_gibbosum
			16-202_Phyllium_gardabagusi
			DAJ1_Dajaca_monolicornis
			ENK1_Entoria_koshunensis
			16-067_Walaphyllium_monteithi
			16-142_Phyllium_philippinicum
			GB173_Alienobostra_sp._
			GB174_Asceles_malaccae
			GB175_Asceles_tanarata_singapura
			GB176_Austrocarausius_mercurius
			GB177_Bacteria_horni
			GB178_Candovia_aberrata
			GB179_Candovia_annulata
			GB180_Candovia_coenosa
			GB181_Candovia_granulosa
			GB182_Candovia_pallida
			GB183_Candovia_peridromes
			GB184_Candovia_robinsoni
			GB185_Candovia_spurcata
			GB186_Candovia_alluaudi
			GB187_Carausius_gardineri
			GB188_Carausius_nodosus
			GB189_Chitoniscus_lobipes
			GB190_Diapherodes_dominicae
			GB191_Diapherodes_gigantea
			GB192_Diapherodes_martinicensis
			GB193_Dyme_bifrons
			GB194_Haplopus_micropterus
			GB195_Hemisosibia_incerta
			GB196_Hermagoras_cultratolobatus
			GB197_Hermagoras_hosei
			GB198_Hirtuleius_gracilis
			GB199_Hypocyrtus_ornatissimus
			GB200_Hypocyrtus_scythrus
			GB201_Lobolibethra_carbonelli
			GB202_Manduria_haloconensis
			GB203_Mnesilochus_mindanaense
			GB204_Mnesilochus_portentosus
			GB205_Neohirasea_nana
			GB206_Paracalynda_utilaensis
			GB207_Paraphanocles_keratosqueleton
			GB208_Periphetes_graniferum
			GB209_Phanocles_mutica
			GB210_Phanocles_vosseleri
			GB211_Phanocloidea_lobulatipes
			GB212_Phanocloidea_muricata
			GB213_Phantasca_quadrilobata
			GB214_Planososibia_esacus
			GB215_Planososibia_lysippus
			GB216_Prisomera_spinicollis
			GB217_Pterinoxylus_eucnemis
			GB218_Stheneboea_malaya
			GB219_Taraxippus_paliurus
			GB220_Trychopeplus_laciniatus
			GB221_Mithrenes_whiteheadi
			16-196_Phyllium_bradleri
			16-122_Phyllium_antonkozlovi
			16-121_Phyllium_fallorum
			16-264_Nanophyllium_asekiense
			16-030_Pulchriphyllium_pulchrifolium
			LET1_Leptynia_montana
			LON3_Staelonchodes_malleti
			LOP3_Lopaphus_trilineatus
			MAC1_Macynia_labiata
			Ma001_Parectatosoma_mocquerysi
			Ma003_Anisacantha_difformis
			Ma004_Parectatosoma_echinus
			Ma005_Xerantherix_nossibianus
			Ma006_Pseudoleosthenes_irregularis
			Ma007_Paronogastris_squamigera
			Ma013_Spathomorpha_adefa
			Ma018_Damasippoides_erythropterus
			Ma019_Pseudodatames_elongatus
			Ma028_Leprodes_cf._gibbifer
			Ma029_Damasippoides_cf._albomarginatus_
			Ma032_Antongilia_muricata
			Ma036_Leiophasma_cf._nigrotuberculatum
			Ma039_Achrioptera_impennis
			Ma060_Achrioptera_magnifica
			Ma070_Parectatosoma_hystrix
			Ma085_Leiophasma_flaviceps
			Ma091_Spathomorpha_lancettifer
			Ma095_Leiophasma_lucubense
			Ma100_Antongilia_laciniata
			Ma102_Antongilia_madagassa
			Ma113_Achrioptera_spinosissima
			Ma119_Achrioptera_cliquennoisi
			Ma122_Achrioptera_manga
			Ma123_Achrioptera_fallax
			Ma124_Glawiana_glawi
			16-096_Pseudopmicrophyllium_pusillulum
			16-099_Microphyllium_haskelli
			PAZ1_Parapachymorpha_zomproi
			PHA4_Phasmotaenia_godeffroyi
			PIJ1_Pijnacheria_hispanica
			PRC1_Paracalynda_picta
			PSM1_Pseudodatames_memorabilis
			Q7_Chitoniscus_sarrameaensis
			S7_Pulchriphyllium_fredkugani
			S9_Pulchriphyllium_mannani
			SB0002_Ommatopseudes_harmani
			SB0005_Eubulides_iggorote
			SB0007_Gargantuiodea_triumphalis
			SB0008_Stheneboea_verruculosa
			SB0009_Necroscia_punctata
			SB0012_Phobaeticus_foliatus
			SB0013_Marmessoidea_annulata
			SB0016_Tisamenus_clotho
			SB0017_Aretaon_muscosus
			SB0020_Stenobrimus_bolivari
			SB0022_Tisamenus_serratorius
			SB0024_Phenacephorus_sepilokensis
			SB0026_Graeffea_crouanii
			SB0028_Lonchodiodes_sp._
			SB0030_Marmessoidea_quadriguttata
			SB0031_Ophicrania_palinurus
			SB0043_Stheneboea_cf._look
			SB0051_Calynda_coronata
			SB0052_Calvisia_leopoldi
			SB0055_Tithonophasma_tithonus
			SB0056_Marmessoidea_bispina
			SB0057_Candovia_sp.
			SB0060_Cladomorphus_phyllinus
			SB0061_Parapodacanthus_hasenpushorum
			SB0062_Cnipsomorpha_sp.
			SB0065_Diesbachia_hellotis
			SB0066_Micadina_sp._2
			SB0067_Necrosciinae_sp._4
			SB0069_Anthericonia_anketeschke
			SB0070_Heteronemia_mexicana
			SB0071_Eurycnema_versirubra
			SB0072_Oncotophasma_martini
			SB0075_Phasmotaenia_sanchezi
			SB0079_Megacrania_phelaus
			SB0080_Xiphophasma_sp.
			SB0084_Macellina_dentata
			SB0085_Epidares_nolimentangere
			SB0086_Medauromorpha_regina
			SB0087_Dimorphodes_sp._1
			SB0089_Otraleus_christianae
			SB0094_Bactrododema_haworthii
			SB0096_Paraloxopsis_cf._korystes
			SB0097_Bactrododema_haworthii
			SB0101_Achrioptera_punctipes
			SB0103_Centrophasma_hadrillum
			SB0107_Orthomeria_cf._superba
			SB0108_Diapheromerinae_sp.
			SB0110_Necrosciinae_sp._9
			SB0111_Eurycnema_osiris
			SB0113_Pharnacia_ponderosa
			SB0115_Staelonchodes_amaurops
			SB0118_Periphetes_quezonicus
			SB0123_Rhamphosipyloidea_philippa
			SB0126_Orthonecroscia_keatsooni
			SB0132_Medauroidea_sp._1
			SB0136_Haaniella_gorochovi
			SB0138_Orestes_bachmaensis
			SB0140_Dares_philippinensis
			SB0141_Pylaemenes_sepilokensis
			SB0146_Theramenes_exiguus
			SB0149_Lopaphus_sp._3
			SB0150_Phenacephorus_latifemur
			SB0152_Lopaphus_sp._2
			SB0158_Oreophoetes_topoense
			SB0162_Neooxyartes_zomproi
			SB0163_Lobofemora_scheirei
			SB0167_Hemiplasta_falcata
			SB0168_Neohirasea_fruhstorferi
			SB0170_Andropromachus_scutatus
			SB0171_Carausius_detractus
			SB0172_Spinohirasea_bengalensis_
			SB0176_Brockphasma_spinifemoralis
			SB0178_Lonchodes_philippinicus
			SB0180_Lamachodes_sp._2
			SB0181_Medauroidea_sp._2
			SB0182_Medauromorpha_foedata
			SB0183_Trachyaretaon_carmelae
			SB0184_Nuichua_rabaeyae
			SB0186_Brasidas_foveolatus
			SB0187_Lamachodes_sp._3
			SB0188_Ramulus_sp._2
			SB0189_Lopaphus_balteatus
			SB0190_Haaniella_erringtoniae
			SB0191_Bathycharax_cf._auriculatus
			SB0193_Clonaria_sp._2
			SB0196_Lobofemora_scheirei
			SB0202_Agamemnon_cornutus
			SB0206_Lonchodiodes_samarensis
			SB0207_Xylica_cf._graueri
			SB0212_Clonaria_sp._3
			SB0214_Clonaria_sp._4
			SB0215_Gratidia_sp._1
			SB0216_Dares_verrucosus
			SB0217_Orestes_dittmari
			SB0218_Orestes_draegeri
			SB0219_Trachyaretaon_echinatus
			SB0224_Haaniella_saussurei
			SB0232_Kalocorinnis_wegneri
			SB0234_Lamponius_bocki
			SB0236_Orestes_subcylindricus
			SB0237_Pylaemenes_pui
			SB0257_Pylaemenes_coronatus
			SB0262_Haaniella_gintingi
			SB0270_Orestes_krijnsi
			SB0280_Necrosciinae_sp._10
			SB0287_Mearnsiana_bullosa
			SB0293_Periphetes_sp.
			SB0295_Dares_sp.nov.
			SB0296_Hoploclonia_sp.nov.
			SB0300_Neohirasea_sp.
			SB0301_Haaniella_echinata
			SB0308_Pseudophasma_scabriusculum
			SB0316_Pijnackeria_originis
			SB0318_Cuniculina_sp._
			SB0321_Pterobrimus_depressus
			SB0322_Dares_ulula
			SB0327_Pterinoxylus_crassus
			SB0329_Dares_murudensis
			SB0334_Dares_breitensteini
			SB0339_Orthomeria_kangi
			SB0342_Miroceramia_sp.
			SB0343_Tisamenus_hebardi
			SB0344_Planispectrum_bengalensis
			SB0345_Dajaca_napolovi
			SB0346_Ramulus_nematodes
			SB0347_Ramulus_sp._1
			SB0348_Libethra_strigiventris
			SB0349_Lopaphus_perakensis
			SB0351_Heteropteryx_sp.
			SB0352_Medaura_scabriuscula
			SB0353_Medauroidea_romantica
			SB0354_Lobofemora_bidoupensis
			SB0355_Entoria_sp.
			SB0357_Dimorphodes_catenulatus
			SB0361_Phryganistria_heusii_yentuensis
			SB0362_Echetlus_sp.
			SB0363_Paraprisopus_sp.
			SB0366_Lamponius_cf._portoricensis
			SB0367_Lonchodes_brevipes
			SB0368_Hermagoras_sigillatus
			SB0370_Ramulus_mikado
			SB0371_Manduria_systropedon
			SB0373_Periphetes_forcipatus
			SB0374_Acanthomenexus_polyacanthus
			SB0375_Phenacephorus_cornucervi
			SB0376_Stheneboea_repudiosa
			SB0377_Mithrenes_panayensis
			SB0378_Medaura_jobrensis
			SB0379_Sipyloidea_biplagiata
			SB0380_Lobolibethra_panguana
			SB0381_Clonistria_sp.
			SB0391_Orthonecroscia_pulcherrima
			SB0395_Lopaphus_sp._1
			SB0397_Calvisia_marmorata
			SB0398_Pterulina_distinctissima
			SB0399_Lobofemora_sp.
			SB0400_Clonistria_bartholomaea
			SB0403_Neooxyartes_sp.
			SB0405_Haaniella_grayi
			SB0406_Bactrododema_sp.
			SB0414_Aschiphasma_annulipes
			SB0415_Dinophasma_braggi
			SB0416_Dinophasma_ruficornis
			SB0420_Centrophasma_longipennis
			SB0421_Asceles_cf._scabra
			SB0422_Necroscia_pallida
			SB0426_Rhamphosipyloidea_berenice
			SB0429_Orthonecroscia_cf._fuscoannulata
			SB0430_Aschiphasma_annulipes
			SB0434_Xenophasmina_simile
			SB0437_Micadina_sp._1
			SB0438_Paraprisopus_antillarum
			SB0440_Dimorphodes_sp._2
			SB0442_Xenophasmina_sp.
			SB0444_Megaphasma_denticrus
			SB0450_Tirachoidea_biceps
			SB0451_Brizoides_amabilis
			SB0456_Gratidiidae_sp._1
			SB0458_Gratidiidae_sp._2
			SB0459_Orxines_cf._semperi
			SB0465_Stheneboea_cf._tuberculata
			SB0466_Asceles_margaritatus_margaritatus
			SB0469_Necroscia_randolfae
			SB0470_Anoplobistus_cf._siebersi
			SB0472_Necrosciinae_sp._1
			SB0473_Prosentoria_arrogans
			SB0474_Acacus_sarawacus
			SB0476_Necrosciinae_sp._2
			SB0479_Necrosciinae_sp._3
			SB0480_Necrosciinae_sp._5
			SB0481_Necrosciinae_sp._6
			SB0496_Clonaria_luethyi
			SB0497_Clonaria_fritzschei
			SB0498_Clonaria_sp._5
			SB0499_Autolyca_herculeana
			SB0501_Ramulus_irregulariterdentatum
			SB0511_Clonaria_sp._6
			SB0515_Bacillidae_sp._
			SB0517_Sceptrophasma_sp.
			SB0519_Oxyartes_vietnamensis
			SB0521_Phanocles_sp.
			SB0524_Diapheromerinae_sp.
			SB0526_Hesperophasma_sp.
			SB0529_Pseudophasmatidae_sp._2
			SB0530_Xerosomatinae_sp.
			SB0536_Necrosciinae_sp._7
			SB0537_Trachythorax_sp.
			SB0538_Aschiphasmatidae_sp.
			SB0540_Taraxippus_sp.
			SB0541_Scionecra_salmanazar
			SB0542_Scionecra_salmanazar
			SB0543_Lonchodinae_sp.
			SB0544_Necrosciinae_sp._8
			SB0548_Asceles_margaritatus
			SB0549_Eurynecroscia_nigrofasciata
			SB0550_Prosentoria_arrogans
			SB0553_Carausius_sp._
			SB0554_Anisomorpha_paromalus
			SB0555_Pseudophasmatidae_sp._3
			SB0557_Lamachodes_sp._1
			SB0558_Paraphasma_amabile
			SB0559_Pseudophasmatidae_sp._1
			SB0565_Pseudophasma_menius
			SB0567_Anarchodes_annulipes
			SB0568_Carausius_spinosus
			SB0571_Xerosomatinae_sp.
			SB0573_Mnesilochus_capreolus
			GB001_Abrosoma_festinatum
			GB002_Acanthoxyla_geisovii
			GB003_Acrophylla_thoon
			GB004_Acrophylla_titan
			GB005_Acrophylla_wuelfingi
			GB006_Agathemera_cf._maculafulgens
			GB007_Agathemera_nr._crassa
			GB008_Anchiale_briareus
			GB009_Anisomorpha_buprestoides
			GB010_Anisomorpha_ferruginea
			GB011_Apterograeffea_marshallae
			GB012_Apterograeffea_reunionensis
			GB013_Aretaon_asperrimus
			GB014_Asprenas_impennis
			GB015_Autolyca_sp.
			GB016_Bacteria_ploiaria
			GB017_Bactrododema_sp.
			GB018_Baculofractum_insigne
			GB019_Canachus_alligator
			GB020_Carausius_morosus
			GB021_Carausius_sechellensis
			GB022_Caribbiopheromera_jamaicana
			GB023_Carlius_fecundus
			GB024_Chitoniscus_feejeeanus
			GB025_Chondrostethus_woodfordi
			GB026_Cigarrophasma_tessellatum
			GB027_Clitarchus_hookeri
			GB028_Clonaria_natalis
			GB029_Clonaria_conformans
			GB030_Clonaria_sp._1
			GB031_Cnipsus_rachis
			GB032_Creoxylus_spinosus
			GB033_Cuniculina_cuniculus
			GB034_Venupherodes_venustula
			GB035_Diapheromera_femorata
			GB036_Diesbachia_tamyris
			GB037_Dimorphodes_mancus
			GB038_Dimorphodes_prostasis
			GB039_Dinophasma_kinabaluense
			GB040_Dinophasma_saginatum
			GB041_Dryococelus_australis
			GB042_Dyme_sp.
			GB043_Epicharmus_marchali
			GB044_Erinaceophasma_vepres
			GB045_Eurycantha_calcarata
			GB046_Eurycantha_coronata
			GB047_Eurycantha_insularis
			GB048_Eurycnema_goliath
			GB049_Eurycnema_goliath
			GB050_Eurycnema_osiris
			GB051_Extatosoma_popa
			GB052_Extatosoma_tiaratum
			GB053_Extatosoma_tiaratum_bufonium
			GB054_Extatosoma_tiaratum_tiaratum
			GB055_Gratidia_sp._3
			GB056_Gratidia_sp._2
			GB057_Haaniella_dehaanii
			GB058_Haaniella_scabra
			GB059_Diapherodes_jamaicensis
			GB060_Hermarchus_sp.
			GB061_Hermarchus_sp.
			GB062_Heteropteryx_dilatata
			GB063_Hoploclonia_abercrombiei
			GB064_Hoploclonia_cuspidata
			GB065_Hoploclonia_gecko
			GB066_Isagoras_sp.
			GB067_Korinninae_sp.
			GB068_Labidiophasma_rouxi
			GB069_Lamponius_guerini
			GB070_Leosthenes_sp.
			GB071_Leprocaulinus_insularis
			GB072_Lopaphus_sphalerus
			GB073_Macrophasma_biroi
			GB074_Malacomorpha_cyllarus
			GB075_Malacomorpha_jamaicana
			GB076_Malandania_pulchra
			GB077_Medauroidea_extradentata
			GB078_Megacrania_batesii
			GB079_Metriophasma_diocles
			GB080_Micrarchus_hystriculeus
			GB081_Microcanachus_matileorum
			GB082_Monandroptera_acanthomera
			GB083_Monoiognosis_bipunctata
			GB084_Monoiognosis_spinosa
			GB085_Neohirasea_hongkongensis
			GB086_Neohirasea_maerens
			GB087_Pseudophasma_sp.
			GB088_Pseudophasma_sp.
			GB089_Neopromachus_doreyanus
			GB090_Neopromachus_dyselius
			GB091_Neopromachus_obrutus
			GB092_Neopromachus_pachynotus
			GB093_Neopromachus_scharreri
			GB094_Neopromachus_wallacei
			GB095_Obrimus_bicolanus
			GB096_Ocnophiloidea_regularis
			GB097_Ocnophiloidea_sp.
			GB098_Oligotoma_nigra
			GB099_Onchestus_rentzi
			GB100_Oncotophasma_martini
			GB101_Ophicrania_bifasciatus
			GB102_Oreophoetes_peruana
			GB103_Otocrania_sp.
			GB104_Oxyartes_lamellatus
			GB105_Oxyartes_spinipennis
			GB106_Pachymorpha_sp.
			GB107_Paramenexenus_laetus
			GB108_Parapachymorpha_spiniger
			GB109_Parapachymorpha_spinosa
			GB110_Paraphanocles_sp.
			GB111_Paronchestus_charon
			GB112_Peruphasma_schultei
			GB113_Phaenopharos_herwaardeni
			GB114_Phaenopharos_khaoyaiensis
			GB115_Phaenopharos_struthioneus
			GB116_Phalces_tuberculatus
			GB117_Phasma_gigas
			GB118_Phasmotaenia_lanyuhensis
			GB119_Phryganistira_heusii_1
			GB120_Phobaeticus_kirbyi
			GB121_Phobaeticus_serratipes
			GB122_Phryganistria_heusii_2
			GB123_Podacanthus_wilkinsoni
			GB124_Pseudodiacantha_macklottii
			GB125_Pseudophasma_phthisicum
			GB126_Pseudophasma_rufipes
			GB127_Pseudophasma_subapterum
			GB128_Pseudophasma_velutinum
			GB129_Pseudosermyle_phalangiphora
			GB130_Pseudosermyle_sp.
			GB131_Ramulus_thaii
			GB132_Ramulus_artemis
			GB133_Rhamphophasma_spinicorne
			GB134_Rhamphosipyloidea_gorkomi
			GB135_Rhaphiderus_scabrosus_
			GB136_Rhynchacris_ornata
			GB137_Sceptrophasma_hispidulum
			GB138_Sceptrophasma_langkawicense
			GB139_Sipyloidea_sipylus
			GB140_Spinohirasea_bengalensis
			GB141_Spinonemia_chilensis
			GB142_Spinotectarchus_acornutus
			GB143_Sungaya_inexpectata
			GB144_Teratembia_sp.
			GB145_Thaumatobactron_guentheri
			GB146_Timema_dorotheae
			GB147_Timema_knulli
			GB148_Timema_nevadense
			GB149_Timema_nr._nevadense
			GB150_Tirachoidea_westwoodii
			GB151_Trachythorax_maculicollis
			GB152_Tropidoderus_childrenii
			GB153_Trychopeplus_sp.
			GB154_Xeroderus_sp.
			GB155_Xylica_oedematosa
			GB156_Xylica_oedematosa
			GB157_Zehntneria_mystica
			GB158_Conlephasma_enigma
			GB159_Leptynia_attenuata
			GB160_Leptynia_caprai
			GB161_Pijnackeria_recondita
			GB162_Bacillus_lynceorum
			GB163_Bacillus_whitei
			GB164_Bacillus_grandii_grandii
			GB165_Bacillus_grandii_benazzii
			GB166_Bacillus_grandii_maretimi
			GB167_Bacillus_atticus_carius
			GB168_Bacillus_atticus_cyprius
			GB169_Bacillus_atticus_atticus
			GB170_Clonopsis_gallica
			GB171_Clonopsis_soumiae
			GB172_Clonopsis_maroccana
			SER1_Sermyle_kujawskii
			SLT13_Nanophyllium_rentzi
			17-008_Phyllium_letiranti
			16-232_Phyllium_chenqiae
			17-256_Pseudopmicrophyllium_geryon
			;
End;
Begin trees;
	Translate
		1 18-217_Cryptophyllium_bollensi,
		2 20-004_Phyllium_siccifolium,
		3 16-148_Cryptophyllium_westwoodii,
		4 16-120_Cryptophyllium_yunnanense,
		5 BAF1_Bacteria_ferula,
		6 BAL3_Bacillus_rossius,
		7 BAL4_Bacillus_atticus,
		8 17-336_Walaphyllium_zomproi,
		9 16-282_Comptaphyllium_caudatum,
		10 CLN4_Clonaria_sp._7,
		11 CLO2_Clonopsis_felicitatis,
		12 CRG2_Cranidium_gibbosum,
		13 16-202_Phyllium_gardabagusi,
		14 DAJ1_Dajaca_monolicornis,
		15 ENK1_Entoria_koshunensis,
		16 16-067_Walaphyllium_monteithi,
		17 16-142_Phyllium_philippinicum,
		18 GB173_Alienobostra_sp._,
		19 GB174_Asceles_malaccae,
		20 GB175_Asceles_tanarata_singapura,
		21 GB176_Austrocarausius_mercurius,
		22 GB177_Bacteria_horni,
		23 GB178_Candovia_aberrata,
		24 GB179_Candovia_annulata,
		25 GB180_Candovia_coenosa,
		26 GB181_Candovia_granulosa,
		27 GB182_Candovia_pallida,
		28 GB183_Candovia_peridromes,
		29 GB184_Candovia_robinsoni,
		30 GB185_Candovia_spurcata,
		31 GB186_Candovia_alluaudi,
		32 GB187_Carausius_gardineri,
		33 GB188_Carausius_nodosus,
		34 GB189_Chitoniscus_lobipes,
		35 GB190_Diapherodes_dominicae,
		36 GB191_Diapherodes_gigantea,
		37 GB192_Diapherodes_martinicensis,
		38 GB193_Dyme_bifrons,
		39 GB194_Haplopus_micropterus,
		40 GB195_Hemisosibia_incerta,
		41 GB196_Hermagoras_cultratolobatus,
		42 GB197_Hermagoras_hosei,
		43 GB198_Hirtuleius_gracilis,
		44 GB199_Hypocyrtus_ornatissimus,
		45 GB200_Hypocyrtus_scythrus,
		46 GB201_Lobolibethra_carbonelli,
		47 GB202_Manduria_haloconensis,
		48 GB203_Mnesilochus_mindanaense,
		49 GB204_Mnesilochus_portentosus,
		50 GB205_Neohirasea_nana,
		51 GB206_Paracalynda_utilaensis,
		52 GB207_Paraphanocles_keratosqueleton,
		53 GB208_Periphetes_graniferum,
		54 GB209_Phanocles_mutica,
		55 GB210_Phanocles_vosseleri,
		56 GB211_Phanocloidea_lobulatipes,
		57 GB212_Phanocloidea_muricata,
		58 GB213_Phantasca_quadrilobata,
		59 GB214_Planososibia_esacus,
		60 GB215_Planososibia_lysippus,
		61 GB216_Prisomera_spinicollis,
		62 GB217_Pterinoxylus_eucnemis,
		63 GB218_Stheneboea_malaya,
		64 GB219_Taraxippus_paliurus,
		65 GB220_Trychopeplus_laciniatus,
		66 GB221_Mithrenes_whiteheadi,
		67 16-196_Phyllium_bradleri,
		68 16-122_Phyllium_antonkozlovi,
		69 16-121_Phyllium_fallorum,
		70 16-264_Nanophyllium_asekiense,
		71 16-030_Pulchriphyllium_pulchrifolium,
		72 LET1_Leptynia_montana,
		73 LON3_Staelonchodes_malleti,
		74 LOP3_Lopaphus_trilineatus,
		75 MAC1_Macynia_labiata,
		76 Ma001_Parectatosoma_mocquerysi,
		77 Ma003_Anisacantha_difformis,
		78 Ma004_Parectatosoma_echinus,
		79 Ma005_Xerantherix_nossibianus,
		80 Ma006_Pseudoleosthenes_irregularis,
		81 Ma007_Paronogastris_squamigera,
		82 Ma013_Spathomorpha_adefa,
		83 Ma018_Damasippoides_erythropterus,
		84 Ma019_Pseudodatames_elongatus,
		85 Ma028_Leprodes_cf._gibbifer,
		86 Ma029_Damasippoides_cf._albomarginatus_,
		87 Ma032_Antongilia_muricata,
		88 Ma036_Leiophasma_cf._nigrotuberculatum,
		89 Ma039_Achrioptera_impennis,
		90 Ma060_Achrioptera_magnifica,
		91 Ma070_Parectatosoma_hystrix,
		92 Ma085_Leiophasma_flaviceps,
		93 Ma091_Spathomorpha_lancettifer,
		94 Ma095_Leiophasma_lucubense,
		95 Ma100_Antongilia_laciniata,
		96 Ma102_Antongilia_madagassa,
		97 Ma113_Achrioptera_spinosissima,
		98 Ma119_Achrioptera_cliquennoisi,
		99 Ma122_Achrioptera_manga,
		100 Ma123_Achrioptera_fallax,
		101 Ma124_Glawiana_glawi,
		102 16-096_Pseudopmicrophyllium_pusillulum,
		103 16-099_Microphyllium_haskelli,
		104 PAZ1_Parapachymorpha_zomproi,
		105 PHA4_Phasmotaenia_godeffroyi,
		106 PIJ1_Pijnacheria_hispanica,
		107 PRC1_Paracalynda_picta,
		108 PSM1_Pseudodatames_memorabilis,
		109 Q7_Chitoniscus_sarrameaensis,
		110 S7_Pulchriphyllium_fredkugani,
		111 S9_Pulchriphyllium_mannani,
		112 SB0002_Ommatopseudes_harmani,
		113 SB0005_Eubulides_iggorote,
		114 SB0007_Gargantuiodea_triumphalis,
		115 SB0008_Stheneboea_verruculosa,
		116 SB0009_Necroscia_punctata,
		117 SB0012_Phobaeticus_foliatus,
		118 SB0013_Marmessoidea_annulata,
		119 SB0016_Tisamenus_clotho,
		120 SB0017_Aretaon_muscosus,
		121 SB0020_Stenobrimus_bolivari,
		122 SB0022_Tisamenus_serratorius,
		123 SB0024_Phenacephorus_sepilokensis,
		124 SB0026_Graeffea_crouanii,
		125 SB0028_Lonchodiodes_sp._,
		126 SB0030_Marmessoidea_quadriguttata,
		127 SB0031_Ophicrania_palinurus,
		128 SB0043_Stheneboea_cf._look,
		129 SB0051_Calynda_coronata,
		130 SB0052_Calvisia_leopoldi,
		131 SB0055_Tithonophasma_tithonus,
		132 SB0056_Marmessoidea_bispina,
		133 SB0057_Candovia_sp.,
		134 SB0060_Cladomorphus_phyllinus,
		135 SB0061_Parapodacanthus_hasenpushorum,
		136 SB0062_Cnipsomorpha_sp.,
		137 SB0065_Diesbachia_hellotis,
		138 SB0066_Micadina_sp._2,
		139 SB0067_Necrosciinae_sp._4,
		140 SB0069_Anthericonia_anketeschke,
		141 SB0070_Heteronemia_mexicana,
		142 SB0071_Eurycnema_versirubra,
		143 SB0072_Oncotophasma_martini,
		144 SB0075_Phasmotaenia_sanchezi,
		145 SB0079_Megacrania_phelaus,
		146 SB0080_Xiphophasma_sp.,
		147 SB0084_Macellina_dentata,
		148 SB0085_Epidares_nolimentangere,
		149 SB0086_Medauromorpha_regina,
		150 SB0087_Dimorphodes_sp._1,
		151 SB0089_Otraleus_christianae,
		152 SB0094_Bactrododema_haworthii,
		153 SB0096_Paraloxopsis_cf._korystes,
		154 SB0097_Bactrododema_haworthii,
		155 SB0101_Achrioptera_punctipes,
		156 SB0103_Centrophasma_hadrillum,
		157 SB0107_Orthomeria_cf._superba,
		158 SB0108_Diapheromerinae_sp.,
		159 SB0110_Necrosciinae_sp._9,
		160 SB0111_Eurycnema_osiris,
		161 SB0113_Pharnacia_ponderosa,
		162 SB0115_Staelonchodes_amaurops,
		163 SB0118_Periphetes_quezonicus,
		164 SB0123_Rhamphosipyloidea_philippa,
		165 SB0126_Orthonecroscia_keatsooni,
		166 SB0132_Medauroidea_sp._1,
		167 SB0136_Haaniella_gorochovi,
		168 SB0138_Orestes_bachmaensis,
		169 SB0140_Dares_philippinensis,
		170 SB0141_Pylaemenes_sepilokensis,
		171 SB0146_Theramenes_exiguus,
		172 SB0149_Lopaphus_sp._3,
		173 SB0150_Phenacephorus_latifemur,
		174 SB0152_Lopaphus_sp._2,
		175 SB0158_Oreophoetes_topoense,
		176 SB0162_Neooxyartes_zomproi,
		177 SB0163_Lobofemora_scheirei,
		178 SB0167_Hemiplasta_falcata,
		179 SB0168_Neohirasea_fruhstorferi,
		180 SB0170_Andropromachus_scutatus,
		181 SB0171_Carausius_detractus,
		182 SB0172_Spinohirasea_bengalensis_,
		183 SB0176_Brockphasma_spinifemoralis,
		184 SB0178_Lonchodes_philippinicus,
		185 SB0180_Lamachodes_sp._2,
		186 SB0181_Medauroidea_sp._2,
		187 SB0182_Medauromorpha_foedata,
		188 SB0183_Trachyaretaon_carmelae,
		189 SB0184_Nuichua_rabaeyae,
		190 SB0186_Brasidas_foveolatus,
		191 SB0187_Lamachodes_sp._3,
		192 SB0188_Ramulus_sp._2,
		193 SB0189_Lopaphus_balteatus,
		194 SB0190_Haaniella_erringtoniae,
		195 SB0191_Bathycharax_cf._auriculatus,
		196 SB0193_Clonaria_sp._2,
		197 SB0196_Lobofemora_scheirei,
		198 SB0202_Agamemnon_cornutus,
		199 SB0206_Lonchodiodes_samarensis,
		200 SB0207_Xylica_cf._graueri,
		201 SB0212_Clonaria_sp._3,
		202 SB0214_Clonaria_sp._4,
		203 SB0215_Gratidia_sp._1,
		204 SB0216_Dares_verrucosus,
		205 SB0217_Orestes_dittmari,
		206 SB0218_Orestes_draegeri,
		207 SB0219_Trachyaretaon_echinatus,
		208 SB0224_Haaniella_saussurei,
		209 SB0232_Kalocorinnis_wegneri,
		210 SB0234_Lamponius_bocki,
		211 SB0236_Orestes_subcylindricus,
		212 SB0237_Pylaemenes_pui,
		213 SB0257_Pylaemenes_coronatus,
		214 SB0262_Haaniella_gintingi,
		215 SB0270_Orestes_krijnsi,
		216 SB0280_Necrosciinae_sp._10,
		217 SB0287_Mearnsiana_bullosa,
		218 SB0293_Periphetes_sp.,
		219 SB0295_Dares_sp.nov.,
		220 SB0296_Hoploclonia_sp.nov.,
		221 SB0300_Neohirasea_sp.,
		222 SB0301_Haaniella_echinata,
		223 SB0308_Pseudophasma_scabriusculum,
		224 SB0316_Pijnackeria_originis,
		225 SB0318_Cuniculina_sp._,
		226 SB0321_Pterobrimus_depressus,
		227 SB0322_Dares_ulula,
		228 SB0327_Pterinoxylus_crassus,
		229 SB0329_Dares_murudensis,
		230 SB0334_Dares_breitensteini,
		231 SB0339_Orthomeria_kangi,
		232 SB0342_Miroceramia_sp.,
		233 SB0343_Tisamenus_hebardi,
		234 SB0344_Planispectrum_bengalensis,
		235 SB0345_Dajaca_napolovi,
		236 SB0346_Ramulus_nematodes,
		237 SB0347_Ramulus_sp._1,
		238 SB0348_Libethra_strigiventris,
		239 SB0349_Lopaphus_perakensis,
		240 SB0351_Heteropteryx_sp.,
		241 SB0352_Medaura_scabriuscula,
		242 SB0353_Medauroidea_romantica,
		243 SB0354_Lobofemora_bidoupensis,
		244 SB0355_Entoria_sp.,
		245 SB0357_Dimorphodes_catenulatus,
		246 SB0361_Phryganistria_heusii_yentuensis,
		247 SB0362_Echetlus_sp.,
		248 SB0363_Paraprisopus_sp.,
		249 SB0366_Lamponius_cf._portoricensis,
		250 SB0367_Lonchodes_brevipes,
		251 SB0368_Hermagoras_sigillatus,
		252 SB0370_Ramulus_mikado,
		253 SB0371_Manduria_systropedon,
		254 SB0373_Periphetes_forcipatus,
		255 SB0374_Acanthomenexus_polyacanthus,
		256 SB0375_Phenacephorus_cornucervi,
		257 SB0376_Stheneboea_repudiosa,
		258 SB0377_Mithrenes_panayensis,
		259 SB0378_Medaura_jobrensis,
		260 SB0379_Sipyloidea_biplagiata,
		261 SB0380_Lobolibethra_panguana,
		262 SB0381_Clonistria_sp.,
		263 SB0391_Orthonecroscia_pulcherrima,
		264 SB0395_Lopaphus_sp._1,
		265 SB0397_Calvisia_marmorata,
		266 SB0398_Pterulina_distinctissima,
		267 SB0399_Lobofemora_sp.,
		268 SB0400_Clonistria_bartholomaea,
		269 SB0403_Neooxyartes_sp.,
		270 SB0405_Haaniella_grayi,
		271 SB0406_Bactrododema_sp.,
		272 SB0414_Aschiphasma_annulipes,
		273 SB0415_Dinophasma_braggi,
		274 SB0416_Dinophasma_ruficornis,
		275 SB0420_Centrophasma_longipennis,
		276 SB0421_Asceles_cf._scabra,
		277 SB0422_Necroscia_pallida,
		278 SB0426_Rhamphosipyloidea_berenice,
		279 SB0429_Orthonecroscia_cf._fuscoannulata,
		280 SB0430_Aschiphasma_annulipes,
		281 SB0434_Xenophasmina_simile,
		282 SB0437_Micadina_sp._1,
		283 SB0438_Paraprisopus_antillarum,
		284 SB0440_Dimorphodes_sp._2,
		285 SB0442_Xenophasmina_sp.,
		286 SB0444_Megaphasma_denticrus,
		287 SB0450_Tirachoidea_biceps,
		288 SB0451_Brizoides_amabilis,
		289 SB0456_Gratidiidae_sp._1,
		290 SB0458_Gratidiidae_sp._2,
		291 SB0459_Orxines_cf._semperi,
		292 SB0465_Stheneboea_cf._tuberculata,
		293 SB0466_Asceles_margaritatus_margaritatus,
		294 SB0469_Necroscia_randolfae,
		295 SB0470_Anoplobistus_cf._siebersi,
		296 SB0472_Necrosciinae_sp._1,
		297 SB0473_Prosentoria_arrogans,
		298 SB0474_Acacus_sarawacus,
		299 SB0476_Necrosciinae_sp._2,
		300 SB0479_Necrosciinae_sp._3,
		301 SB0480_Necrosciinae_sp._5,
		302 SB0481_Necrosciinae_sp._6,
		303 SB0496_Clonaria_luethyi,
		304 SB0497_Clonaria_fritzschei,
		305 SB0498_Clonaria_sp._5,
		306 SB0499_Autolyca_herculeana,
		307 SB0501_Ramulus_irregulariterdentatum,
		308 SB0511_Clonaria_sp._6,
		309 SB0515_Bacillidae_sp._,
		310 SB0517_Sceptrophasma_sp.,
		311 SB0519_Oxyartes_vietnamensis,
		312 SB0521_Phanocles_sp.,
		313 SB0524_Diapheromerinae_sp.,
		314 SB0526_Hesperophasma_sp.,
		315 SB0529_Pseudophasmatidae_sp._2,
		316 SB0530_Xerosomatinae_sp.,
		317 SB0536_Necrosciinae_sp._7,
		318 SB0537_Trachythorax_sp.,
		319 SB0538_Aschiphasmatidae_sp.,
		320 SB0540_Taraxippus_sp.,
		321 SB0541_Scionecra_salmanazar,
		322 SB0542_Scionecra_salmanazar,
		323 SB0543_Lonchodinae_sp.,
		324 SB0544_Necrosciinae_sp._8,
		325 SB0548_Asceles_margaritatus,
		326 SB0549_Eurynecroscia_nigrofasciata,
		327 SB0550_Prosentoria_arrogans,
		328 SB0553_Carausius_sp._,
		329 SB0554_Anisomorpha_paromalus,
		330 SB0555_Pseudophasmatidae_sp._3,
		331 SB0557_Lamachodes_sp._1,
		332 SB0558_Paraphasma_amabile,
		333 SB0559_Pseudophasmatidae_sp._1,
		334 SB0565_Pseudophasma_menius,
		335 SB0567_Anarchodes_annulipes,
		336 SB0568_Carausius_spinosus,
		337 SB0571_Xerosomatinae_sp.,
		338 SB0573_Mnesilochus_capreolus,
		339 GB001_Abrosoma_festinatum,
		340 GB002_Acanthoxyla_geisovii,
		341 GB003_Acrophylla_thoon,
		342 GB004_Acrophylla_titan,
		343 GB005_Acrophylla_wuelfingi,
		344 GB006_Agathemera_cf._maculafulgens,
		345 GB007_Agathemera_nr._crassa,
		346 GB008_Anchiale_briareus,
		347 GB009_Anisomorpha_buprestoides,
		348 GB010_Anisomorpha_ferruginea,
		349 GB011_Apterograeffea_marshallae,
		350 GB012_Apterograeffea_reunionensis,
		351 GB013_Aretaon_asperrimus,
		352 GB014_Asprenas_impennis,
		353 GB015_Autolyca_sp.,
		354 GB016_Bacteria_ploiaria,
		355 GB017_Bactrododema_sp.,
		356 GB018_Baculofractum_insigne,
		357 GB019_Canachus_alligator,
		358 GB020_Carausius_morosus,
		359 GB021_Carausius_sechellensis,
		360 GB022_Caribbiopheromera_jamaicana,
		361 GB023_Carlius_fecundus,
		362 GB024_Chitoniscus_feejeeanus,
		363 GB025_Chondrostethus_woodfordi,
		364 GB026_Cigarrophasma_tessellatum,
		365 GB027_Clitarchus_hookeri,
		366 GB028_Clonaria_natalis,
		367 GB029_Clonaria_conformans,
		368 GB030_Clonaria_sp._1,
		369 GB031_Cnipsus_rachis,
		370 GB032_Creoxylus_spinosus,
		371 GB033_Cuniculina_cuniculus,
		372 GB034_Venupherodes_venustula,
		373 GB035_Diapheromera_femorata,
		374 GB036_Diesbachia_tamyris,
		375 GB037_Dimorphodes_mancus,
		376 GB038_Dimorphodes_prostasis,
		377 GB039_Dinophasma_kinabaluense,
		378 GB040_Dinophasma_saginatum,
		379 GB041_Dryococelus_australis,
		380 GB042_Dyme_sp.,
		381 GB043_Epicharmus_marchali,
		382 GB044_Erinaceophasma_vepres,
		383 GB045_Eurycantha_calcarata,
		384 GB046_Eurycantha_coronata,
		385 GB047_Eurycantha_insularis,
		386 GB048_Eurycnema_goliath,
		387 GB049_Eurycnema_goliath,
		388 GB050_Eurycnema_osiris,
		389 GB051_Extatosoma_popa,
		390 GB052_Extatosoma_tiaratum,
		391 GB053_Extatosoma_tiaratum_bufonium,
		392 GB054_Extatosoma_tiaratum_tiaratum,
		393 GB055_Gratidia_sp._3,
		394 GB056_Gratidia_sp._2,
		395 GB057_Haaniella_dehaanii,
		396 GB058_Haaniella_scabra,
		397 GB059_Diapherodes_jamaicensis,
		398 GB060_Hermarchus_sp.,
		399 GB061_Hermarchus_sp.,
		400 GB062_Heteropteryx_dilatata,
		401 GB063_Hoploclonia_abercrombiei,
		402 GB064_Hoploclonia_cuspidata,
		403 GB065_Hoploclonia_gecko,
		404 GB066_Isagoras_sp.,
		405 GB067_Korinninae_sp.,
		406 GB068_Labidiophasma_rouxi,
		407 GB069_Lamponius_guerini,
		408 GB070_Leosthenes_sp.,
		409 GB071_Leprocaulinus_insularis,
		410 GB072_Lopaphus_sphalerus,
		411 GB073_Macrophasma_biroi,
		412 GB074_Malacomorpha_cyllarus,
		413 GB075_Malacomorpha_jamaicana,
		414 GB076_Malandania_pulchra,
		415 GB077_Medauroidea_extradentata,
		416 GB078_Megacrania_batesii,
		417 GB079_Metriophasma_diocles,
		418 GB080_Micrarchus_hystriculeus,
		419 GB081_Microcanachus_matileorum,
		420 GB082_Monandroptera_acanthomera,
		421 GB083_Monoiognosis_bipunctata,
		422 GB084_Monoiognosis_spinosa,
		423 GB085_Neohirasea_hongkongensis,
		424 GB086_Neohirasea_maerens,
		425 GB087_Pseudophasma_sp.,
		426 GB088_Pseudophasma_sp.,
		427 GB089_Neopromachus_doreyanus,
		428 GB090_Neopromachus_dyselius,
		429 GB091_Neopromachus_obrutus,
		430 GB092_Neopromachus_pachynotus,
		431 GB093_Neopromachus_scharreri,
		432 GB094_Neopromachus_wallacei,
		433 GB095_Obrimus_bicolanus,
		434 GB096_Ocnophiloidea_regularis,
		435 GB097_Ocnophiloidea_sp.,
		436 GB098_Oligotoma_nigra,
		437 GB099_Onchestus_rentzi,
		438 GB100_Oncotophasma_martini,
		439 GB101_Ophicrania_bifasciatus,
		440 GB102_Oreophoetes_peruana,
		441 GB103_Otocrania_sp.,
		442 GB104_Oxyartes_lamellatus,
		443 GB105_Oxyartes_spinipennis,
		444 GB106_Pachymorpha_sp.,
		445 GB107_Paramenexenus_laetus,
		446 GB108_Parapachymorpha_spiniger,
		447 GB109_Parapachymorpha_spinosa,
		448 GB110_Paraphanocles_sp.,
		449 GB111_Paronchestus_charon,
		450 GB112_Peruphasma_schultei,
		451 GB113_Phaenopharos_herwaardeni,
		452 GB114_Phaenopharos_khaoyaiensis,
		453 GB115_Phaenopharos_struthioneus,
		454 GB116_Phalces_tuberculatus,
		455 GB117_Phasma_gigas,
		456 GB118_Phasmotaenia_lanyuhensis,
		457 GB119_Phryganistira_heusii_1,
		458 GB120_Phobaeticus_kirbyi,
		459 GB121_Phobaeticus_serratipes,
		460 GB122_Phryganistria_heusii_2,
		461 GB123_Podacanthus_wilkinsoni,
		462 GB124_Pseudodiacantha_macklottii,
		463 GB125_Pseudophasma_phthisicum,
		464 GB126_Pseudophasma_rufipes,
		465 GB127_Pseudophasma_subapterum,
		466 GB128_Pseudophasma_velutinum,
		467 GB129_Pseudosermyle_phalangiphora,
		468 GB130_Pseudosermyle_sp.,
		469 GB131_Ramulus_thaii,
		470 GB132_Ramulus_artemis,
		471 GB133_Rhamphophasma_spinicorne,
		472 GB134_Rhamphosipyloidea_gorkomi,
		473 GB135_Rhaphiderus_scabrosus_,
		474 GB136_Rhynchacris_ornata,
		475 GB137_Sceptrophasma_hispidulum,
		476 GB138_Sceptrophasma_langkawicense,
		477 GB139_Sipyloidea_sipylus,
		478 GB140_Spinohirasea_bengalensis,
		479 GB141_Spinonemia_chilensis,
		480 GB142_Spinotectarchus_acornutus,
		481 GB143_Sungaya_inexpectata,
		482 GB144_Teratembia_sp.,
		483 GB145_Thaumatobactron_guentheri,
		484 GB146_Timema_dorotheae,
		485 GB147_Timema_knulli,
		486 GB148_Timema_nevadense,
		487 GB149_Timema_nr._nevadense,
		488 GB150_Tirachoidea_westwoodii,
		489 GB151_Trachythorax_maculicollis,
		490 GB152_Tropidoderus_childrenii,
		491 GB153_Trychopeplus_sp.,
		492 GB154_Xeroderus_sp.,
		493 GB155_Xylica_oedematosa,
		494 GB156_Xylica_oedematosa,
		495 GB157_Zehntneria_mystica,
		496 GB158_Conlephasma_enigma,
		497 GB159_Leptynia_attenuata,
		498 GB160_Leptynia_caprai,
		499 GB161_Pijnackeria_recondita,
		500 GB162_Bacillus_lynceorum,
		501 GB163_Bacillus_whitei,
		502 GB164_Bacillus_grandii_grandii,
		503 GB165_Bacillus_grandii_benazzii,
		504 GB166_Bacillus_grandii_maretimi,
		505 GB167_Bacillus_atticus_carius,
		506 GB168_Bacillus_atticus_cyprius,
		507 GB169_Bacillus_atticus_atticus,
		508 GB170_Clonopsis_gallica,
		509 GB171_Clonopsis_soumiae,
		510 GB172_Clonopsis_maroccana,
		511 SER1_Sermyle_kujawskii,
		512 SLT13_Nanophyllium_rentzi,
		513 17-008_Phyllium_letiranti,
		514 16-232_Phyllium_chenqiae,
		515 17-256_Pseudopmicrophyllium_geryon
;
tree TREE1 = ((((((((((((((1[&height=6.133388263733865E-14,height_95%_HPD={2.8421709430404007E-14,1.1368683772161603E-13},height_median=5.6843418860808015E-14,height_range={0.0,4.547473508864641E-13},length=13.198877502914495,length_95%_HPD={6.618438618736093,20.177342849920365},length_median=13.006470094351727,length_range={3.9597553947797905,30.165691945525282},rate=0.004297072117868026,rate_95…
End;
