# Supplementary material for: A second view on the evolution of flight in stick and leaf insects (Phasmatodea)
Source: BMC Ecol Evol. 2022 May 12;22:62. doi: 10.1186/s12862-022-02018-5 (PMC9097326; doi:10.1186/s12862-022-02018-5)
Supplement: Supplementary file 2 — Additional file 2: File S1. Best scoring ML tree with UFBoot support values in newick format. File S2. Alternative ML tree with SH-aLRT support values in newick format. File S3. BI tree with B1 constraints in nexus format. File S4. BI tree with B2 constraints in nexus format. File S5. BI tree with B3 constraints in nexus format. File S6. Final concatenated supermatrix in fasta format. [file 12862_2022_2018_MOESM2_ESM.zip › File.S6.fas.txt]

>16-030_Pulchriphyllium_pulchrifolium
?????????????????????????????????????????????????????????????????????????????????????????????????????????????????????????????????????????????????????????????????????????????????????????????????????????????????????????????????????????????????????????????????????????????????????????????????????????????????????????????????????????????????????????????????????????????????????????????????????????????????????????????????????????????????????????????????????????????????????????????????????????????????????????????????????????????????????????????????????????????????????????????????????????????????????????????????????????????????????????????????????????????????????????????????????????????????????????????????????????????????????????????????????????????????????????????????????????????????????????????????????????????????????????????????????????????????????????????????????????????????????????????????????????????????????????????????????????????????????????????????????????????????????????????????????????????????????????????????????????????????????????????????????????????????????????????????????????????????????????????????????????????????????????????????????????????????????????????????????????????????????????????????????????????????????????????????????????????????????????????????????????????????????????????????????????????????????????????????????????????????????????????????????????????????????????????????????????????????????????????????????????????????????????????????????????????????????????????????????????????????????????????????????????????????????????????????????????????????????????????????????????????????????????????????????????????????????????????????????????????????????????????????????????????????????????????????????????????????????????????????????????????????????????????????????????????????????????????????????????????????????????????????????????????????????????????????????????????????????????????????????????????????????????????????????????????????????????????????????????????????????????????????????????????????????????????????????????????????????????????????????????????????????????????????????????????????????????????????????????????????????????????????????????????????????????????????????????????????????????????????????????????????????????????????????????????????????????????????????????????????????????????????????????????????????????????????????????????????????????????????????????????????????????????????????????????????????????????????????????????????????????????????????????????????????????????????????????????????????????????????????????????????????????????????????????????????????????????????????????????????????????????????????????????????????????????????????????????????????????????????????????????????????????????????????????????????????????????????????????????????????????????????????????????????????????????????????????????????????????????????????????????????????????????????????????????????????????????????????????????????????????????????????????????????????????????????????????????????????????????????????????GGAGAAATCCTGAA-TTCGAAAGGTCGT-------------------------TGGGGATTCATGT-CT-C-T---C----C-G-AT--C--------GTCA-GGCCGC--ATGGC-CTCGCCAGATGG-CGT-CGGT-CGCCCGC-----G--GCGATTCACTT--CG-TCCGCGG-TGTCGTTAC-TGG-CGTT---CACTCGG-CT-G--AGG-T--GG-T-----G----GATCTCTGGC-T-TCGGAGGGCTGCACTTCC-TCCC-T-TGTAGAAACGTCGCGACCCGTTGGG-TGTC---GGTC-TC-AAGTCCA--TGG-ATGGCAGACCGT--------GTGCT----AT-GC--GAC----AA-----------------------C---A---TAT----CGCTG----GCC-GCGGACTCTGTG-A-GATCTGGCCGGCTGCCCGACGG--TATGACC---AGAGGGGACGATCCGCT---T-AC-AATGC--AAAACA-CTTGGG--A--TGTGAAGCGT-CCGG--CTCCAG-----AAACCGA-GGTG--CG---CAGG-G--A----T-AGT------GGT---TGAAC----A-------A-T---C-G---CGGAC-ACCG-TG-C-----ATG-CACGG---GTCT-T-GGCCCT--GAGTGT-CCTC-GA----------------------GCT-GGT-GT-CCTCGGAC--CGG-ATCT---TG-ACCCCCGTCTGCG----ACGCCC-TCCTTCGGATGG-------ATAATTTCACATATTATTTCTCATGAAAGAGGTAAAAAAGAAGTTTTTGGTAATTTAGGAATAATTTTTGCAATAGCCGCTATTGGGTTATTAGGATTTGTTGTTTGGGCTCATCATATATTTACGGTTGGAATAGATGTAGACACACGAGCATACTTCACCTCAGCTACAATAATTATTGCAGTACCAACAGGAATTAAAGTATTTAGATGATTAGCAACTATATATGGATCAAAATTAACATTCAGACCATCATGTTTATGAGCATTAGGATTTGTATTTTTATTTACTTTAGGAGGTTTAACAGGAATTGTATTATCTAATTCATCTATTGATATTACTCTTCATGATACTTACTATGTAGTAGCCCATTTCCATTATGTATTATCTATAGGAGCAGTGTTTGCTATTATAGCAGGTTTCATTCAATGATTTCCTTTATTTACAGGATTAACTATAAACCCATTGTGATTAAAAATCCAATTTATTACAATATTTATTGGAGTAAATCTAACATTCTTCCCTCAACATTTCTTAGGATTAGCAGGAATACCACGGCGATATTCTGATTATCCAGATATATTTACTTCATGAAACATTATTTCATCAATAGGAGCATTAATTTCAACAATAAGAATAATAATATTTATTATAATCATTTGAGAAAGATTATCATCTATACGACAAACAATTTTTAGATCACATATAACTAGATCATTAGAATGAAATCATAATTTACCCCCAACTGAGCAC--------------------------------------------------------TTAGAAATAACTACATGACCAAGAATTTATCTACAAGACAGAAATTCACCTTTAATAGAACAATTAATCTTTTTTCATGATCATATTATAATAATTCTAATAATAATTGTAACCACAGTATCATATATTATTATCATATTAATTTTTAACATTAATACGGATCGAAATATATTAGAAGGACAAATAATTGAATTAATCTGAACTGTAACACCTGCAATAACCTTATTATTTATTGCAACACCATCTTTACGATTACTATATTTAATAGATGAAATTAATAACCCAAGAATAACAACTAAAGCAATAGGACATCAATGATATTGAACTTATGAATATTCAGATTTTGATGATACAGAATTTGATTCATATATAATT------AATAGAGAA---AATAATAATTTTCGTTTATTAGATGTAGATAATCGAATAGTTCTACCTTCAAATACTTTCATTCGAATAATTGTAACATCGATAGATGTAATTCATTCATGAACATTACCATCTAGTGGAGTTAAAATTGATGGAACACCTGGACGACTAAATCAAGCAAGAATAATATTAAACCGAAATGGGTTAATTTATGGTCAATGTTCAGAAATTTGCGGAACAAATCACAGATTTATACCCATTGTTGTTGAAAGTGTACCTATTAATAATTTTATTAAATGAATAATAAAATC--AGCAGCTGGCCACCAAGGCGGCTCGCAAGAGCGCGCCGGCCACGGGGGGAGTGAAGAAGCCACATCGCTACCGCCCTGGCACTGTCGCGCTGCGAGAAATCAGGCGCTACCAGAAAAGTACCGAGCTGCTTATCCGCAAGCTGCCCTTCCAGCGCCTGGTGCGAGAGATCGCCCAGGACTTCAAGACGGACTTGCGCTTCCAGAGCTCGGCCGTCATGGCGCTGCAGGAGGCCAGCGAGGCTTACCTGGTGGGGCTCTTCGAGGACACCAATTTGTGCGCCATCCACGCCAAGAGG------------??????????????????????????????????????????????????????????????????????????????????????????????????????????????????????????????????????????????????????????????????????????????????????????????????????????????????????????????????????????????????????????????????????????????????????????????????????????????????????????????????????????????????????????????????????????????????????????????????????????????????TTATTTAATGGCCGCGGTA-TTTTGACTGTGCAAAGGTAGCATAATCATTAGTCTATTAATTGTAGGATGGTATGAATGGTTGGACGAAATATTGACTGTCTTCA---T-G-T-TT---A-T---TT-ATAGAAATTAATTTTTGAGTTAAAAAGCTT-AAATTTTTTTGTAGGACGAGAAGACCCTATAGATCTTTATTAATTTAATTT-T--A-CT-TA-T--T-TTTGG-T-T-----T-A-----TTT-C-TTT--TC--ATGA--A-TTTTTGATTTTTTTTGTTGGGGTGACATTTAGAT----A--TA-----ATTAACTCTT-TT---T-TT-T-C-TTTT--TCATTGATTTTTG-T----TT-ATATGATTTTTTACTATTT-CTTTAAGA-TATAGATACCTTAGGGATAACAGCGTAATTCTTTTTGAGAGTTCATATTGACATTG-GAGATTGCGACCTCGATGTTGAATTAAGATTA-TATTT-----TGGTGTAGTAGCTT-T--T-TA-T-A-TAGGTCTGTTCGACCTTTAAATTCTTACATGATCTGAGTT----------------------------TCATTAAATCAGTTATGGTTCCTTAGATCGTACC-ACA--TGACTTGGATAACTGTGGTAATTCTAGAGCTAATACATGC-AAACAGAGTCCCGACCAGAAATGGAAGGGATGCTTTTATTAGATCAAAACCAATC-GG-CCGG---CT---------------------CGCCCGGTCCGT-TTGCTTTGGTGACTCTGGATAACTTTGAGCTGATCGC-ACGGTCCTCGTACCGGCGACGCATCTTTCAAATGTCTGCCTTATCAACTGTCGATGGTAGGTTCTGCGCCTACCATGGTTGTAACGGGTAACGGGGAATCAGGGTTCGATTCCGGAGAGGGAGCCTGAGAAACGGCTACCACATCCAAGGAAGGCAGCAGGCGCGCAAATTACCCACTCCCGGCACGGGGAGGTAGTGACGAAAAATAACGATACGGGACTCATCCGAGGCCCCGTAATCGGAATGAGCACACTTTAAACGCTTTAACGAGTATCCATTGGAGGGCAAGTCTGGTGCCAGCAGCCGCGGTAATTCCAGCTCCAATAGCGTATATTAAAGTTGTTGCGGTTAAAAAGCTCGTAGTTGGACTTGTGTCCCACGCTGTCGGTTCACCGTTCGTCGGTGTTTAACTGGCATGCCCGTGTGGACGTCCTGCCGGTGGATGCGGTCGGC--------CGT--GG--------------------------------------------------------------------------------------------------GCCTC-T----------GG--------------------TCTGCGCGTCGGCGGTCC-GATGGAATCCTACCGCGGTGCTCTTC-ACCGAGTGTCGAGGTGGGCCGGCACGTTTACTTTGAACAAATTAGAGTGCTCAAAGCAGGCAGTG-GTTCGCCTGAATATTGTGTGCATGGAATAATGGAATAGGACCTCGGTTCTATTTTGTTGG-TTTTC-GGAA--CTTGAGGTAATGATTAATAGGGACAGACGGGGGCATTCGTATTGCGACGTTAGAGGTGAAATTCTTGGATCGTCGCAAGACGAACCTAAGCGAAAGCATTTGCCATGAGTGTTTTCATTAATCAAGAACGAAAGTTAGAGGTTCGAAGGCGATCAGATACCGCCCTAGTTCTAACCATAAACGATGCCAGCTAGCGATCCGCCGAAG------TTCCTCCGATGACTCGGCGGGCAG-CTTCCGGGAAACCAAAGCTTTTGGGTTCCGGGGGAAGTATGGTTGCAAAGCTGAAACTTAAAGGAATTGACGGAAGGGCACCACCAGGAGTGGAGCCTGCGGCTTAATTTGACTCAACACGGGAAACCTCACCAGGCCCGGACACCGGAAGGATTGACAGATTGAGAGCTCTTTCTTGATTCGGTGGGTGGTGGTGCATGGCCGTTCTTAGTTGGTGGAGCGATTTGTCTGGTTAATTCCGATAACGAACGAGACTCTGGCCTGCTAACTAGTCGC--TTCCGGTATCCCTTCG-TGCTACCGGCGAC-----AAATGATCTTCTTAGAGGGACAGGCGGCTTCTAGCCGCACGAGATTGAGCAATAACAGGTCTGTGATGCCCTTAGATGTTCTGGGCCGCACGCGCGCTACACTGAAGGAATCAGCGTGTCCTCCTAGCCCGAAAGGGCCGGGTAACCCGTTGAACCTCCTTCGT-GCTAGGGATTGGGGCTTGCAATTGTTCCCCATGAACGAGGAATTCCCAGTAAGCGCGAGTCATAAGCTCGCGTTGATTACGTCCCTGCCCTTTGTACACACCGCCCGTCGCTACTACCGATTGAATGATTTAGTGAGGTCTTCGGACCGGTGCGCGACGGCT--CTTCG---------------------------------------------------------------CGAG-CCGTTGATGTTGCTGGAAAGATGACCAAACTTGATCATTTAGAGGAAGTAAAAGTCGTAACAAGGTTTCCGTAGGTGAACCT------------CCTGAA-TTCGAAAGGGG----------------------------TTGGATTCATGT-CT-C-T---C----C-G-A---C--GTA--------ACAGTA--CGGTC-ACACCATGATGG-TGC-TGGT-CGCCCGC-----G--GCGATTAATTT--CG-CTTGCGG-TGTCGTTTC-TGG-CGTC---CACTTGG-CA-G--CTG----GC-------A------TGTCACTT-C-GCGGAGGACTGCACTTCT-CCCC-T-AGTAGAAACGTCGCGACCCGTTGGG-TGCC---GGTC-A--AAGGCCT--GGG-TAGGAAGACCGC--------GTGTC----CT-GT--GTG----GG---------------------------T---T-C----CATGG--G-CAT-GCGGACTCCTGG-T-GACCCGGCCGGCTGCCCGACGG--TATGACC---CGAGGAGTCGATCCGCT---A-AA---TGG--GAAACA-CTATGG--T--TGTGAAGCGT-GCGG--CCTGGC------G-CCGA-TGCG--TG---TGGG-G--A----T-TGT------GG----TGTAA----A-------C-C---G-G---GGGTG-CCCG-TG-C-G---AAG-CACGG---TCCC-G-GCCCTA--CTGCGT-TGTC-GG-------------------TT-GCT-GGT-GT-CCTCGCAC--AGG-ATCG---AT-ACTCCCGTCTGCG----ACGCCC-ATCTTCGGATGGTCTCCCG------------------------------------------------------------------------------------------------------------------CATATATTTACAGTTGGAATAGATGTAGATACACGAGCTTATTTTACATCAGCAACAATAATCATTGCCGTTCCAACTGGAATTAAAGTATTTAGTTGATTAACAACTATGTATGGATCCAAAATAACTTTTAGACCCTCATGCTTATGAAGATTAGGGTTCGTATTCCTATTCACATTAGGGGGAATAACAGGAATTGTACTTTCAAATTCATCCATTGATATTACACTACACGATACTTATTACGTAGTAGCACATTTCCACTATGTTCTATCAATAGGAGCAGTATTTGCTATTATATCTGGATTTATCCAGTGATACCCTTTGTTGACAGGATTGACAATAAATCCAAAATGATTAAAAATTCAATTCATTACAATATTTGTAGGAGTAAACTTAACATTTTTTCCACAACATTTCCTAGGACTTGCTGGTATACCACGACGATACATTGATTATCCAGATATATTTTTAATATGAAACATCTTATCATCAATAGGGGCTATAATTTCAGCCCTAAGAATAATAGCATTTTTTACTATAATTTGAGAAAGAATAATATCTCTACGACAAGTAATAAGAGGGTCACAAACAAGAAGATCAAATGAATGAAAACAAAATATACCACCAAAGGAACACACCTATAATGAACTACCTATCCTAATTAAA---TTCTAATATGGCAGAT-------TTAGAAATAATAAACTTACCTAAATCAATAATACAAGATAGAATTACCCCAACAATAGAACAGCTAATATTCTTTCACGATCACATTATATTAATTCTAATAATAATCATAACAGTAGTGAGATATATAATAATTATCGTAATAATTAATAAAAAGACAAACAAAAACCTACTAGATGGACAAATAATTGAATTAATTTGAACAGTGACACCTACCATAACGTTATTTTTCATTGCAGCACCATCACTACGATTACTATACTTAATAGATGAAATCAATAGACCAATAATAACCATGAAAATCATTGGAAACCAATGATATTGAACGTATGAATATTCAGATTTTAAAGAAACTGAATTTAACTCATATATGGAT------ACATACAAAAAA---CAGAGACTACGATTATTAGAATCAGACTCACGAATAACATTACCAATAAATGTGTTCACTCGAATAATAGTATCTTCTGCTGATGTAATTCACTCTTGAACACTACCATCAACAGGAATTAAAATTGACGGAACACCAGGACGATTAAATCAAGCAAGAATAATAATTAACCGAACAGGCATCATCTATGGACAATGTTCAGAAATCTGTGGAACAAACCACAGATTTATACCAATTGTAGTTGAAACAGTGCCAATTAATGAATTTATAAAATGAATAATAAAATCATAGCAGCTTGCCACAAAAGCGGCCCGTAAGAGCGCCCCTGCAACTGGTGGAGTGAAGAAGCCTCACCGCTACCGTCCTGGGACAGTTGCCCTGAGAGAAATCAGGCGTTACCAGAAGAGCACCGAGCTGCTGATTCGAAAGTTGCCTTTCCAGCGCCTTGTGCGTGAGATCGCCCAAGACTTCAAGACGGACCTCCGTTTCCAGAGCTCTGCAGTAATGGCACTGCAGGAGGCGAGCGAGGCCTACCTGGTGGGTCTGTTTGAGGACACCAACCTGTGTGCCATTCACGCCAAGAGGGTCACCATCATG
>16-067_Walaphyllium_monteithi
??????????????????????????????????????????????????????????????????????????????????????????????????????????????????????????????????????????????????????????????????????????????????????????????????????????????????????????????????????????????????????????????????????????????????????????????????????????????????????????????????????????????????????????????????????????????????????????????????????????????????TTTTTTAATGGCCGCGGTA-TTTTGACCGTGCAAAGGTAGCATAATCATTAGTTTATTAATTGTGGAATGGTATGAATGGCTGGACGAAATATTATCTGTCTC-T---T-G-T-TT---AAT---TT-TTAGAATTTAATTTTTGAGTTAAAAAGCTT-AAATTTTTTTATAGGACGAGAAGACCCTATAGATCTTTATTTTTAATTTTA-T--T-AA-TT-T--A-TTTAG-T-T-----T-A-----TTT-T---A--TT--TTGA--T-ATAATTTTTTATTTTGTTGGGGTGACATTAAGAT----A--TT-----TATAATTCTT-AA---T-TT-T-A-TTTT--TCATTAATTTATG-T----TT-ATATGATCTTTTATTATTGCTTATAAGA-AATAGATACCTTAGGGATAACAGCGTAATTCCTATTTAGAGTTCATATTGACATAG-GAGATTGCGACCTCGATGTTGAATTAAGATTA-TTATT-----AGGTGTAGATGCTT-A--A-TT-A-T-TTGGTCTGTTCGACCATTAAATTCTTACATGATCTGAGTT-------------------------------------------------------------------------------------------------------------------------------------------------------------------------------------------------------------------------------------------------------------------------------------------------------------------------TGCGCCTACCATGGTTGTAACGGGTAACGGGGAATCAGGGTTCGATTCCGGAGAGGGAGCCTGAGAAACGGCTACCACATCCAAGGAAGGCAGCAGGCGCGCAAATTACCCACTCCCGGCACGGGGAGGTAGTGACGAAAAATAACGATACGGGACTCATCCGAGGCCCCGTAATCGGAATGAGTACACTTTAAACCCTTTAACGAGTATCCATTGGAGGGCAAGTCTGGTGCCAGCAGCCGCGGTAATTCCAGCTCCAATAGCGTATATTAAAGTTGTTGCGGTTAAAAAGCTCGTAGTTGGACTTGTGTCCCACGCTGTCGGTTCACCGTTCGTCGGTGTTTAACTGGCATGCCCGTGTGGACGTCCTGCCGGTGGATGCGGTCGGC--------CGT--GG--------------------------------------------------------------------------------------------------GCCTC-T----------GG--------------------TCTGCGTGTCGGCGGTCC-GATGGAATCCTACCGCGGTGCTCTTC-ACCGAGTGTCGAGGTGGGCCGGCACGTTTACTTTGAACAAATTAGAGTGCTCAAAGCAGGCAGTG-GTTCGCCTGAATATTGTGTGCATGGAATAATGGAATAGGACCTCGGTTCTATTTTGTTGG-TTTTC-GGAA--CTTGAGGTAATGATTAATAGGGACAGACGGGGGCATTCGTATTGCGACGTTAGAGGTGAAATTCTTGGATCGTCGCAAGACGAACCTAAGCGAAAGCATTTGCCATGAGTGTTTTCATTAATCAAGAACGAAAGTTAGAGGTTCGAAGGCGATCAGATACCGCCCTAGTTCTAACCATAAACGATGCCAGCTAGCGATCCGCCGAAG------TTCCTCCGATGACTCGGCGGGCAG-CTTCCGGGAAACCAAAGCTTTTGGGTTCCGGGGGAAGTATGGTTGCAAAGCTGAAACTTAAAGGAATTGACGGAAGGGCACCACCAGGAGTGGAGCCTGCGGCTTAATTTGACTCAACACGGGAAACCTCACCAGGCCCGGACACCGGAAGGATTGACAGATTGAGAGCTCTTTCTTGATTCGGTGGGTGGTGGTGCATGGCCGTTCTTAGTTGGTGGAGCGATTTGTCTGGTTAATTCCGATAACGAACGAGACTCTGGCCTGCTAACTAGTCGC--TTCCGGTATCCCTTCG-TGCTACCGGCGAC-----AAATGATCTTCTTAGAGGGACAGGCGGCTTCTAGCCGCACGAGATTGAGCAATAACAGGTCTGTGATGCCCTTAGATGTTCTGGGCCGCACGCGCGCTACACTGAAGGAATCAGCGTGTCCTCCTAGCCCGAAAGGGCCGGGTAACCCGTTGAACCTCCTTCGT-GCTAGGGATTGGGGCTTGCAATTGTTCCCCATGAACGAGGAATTCCCAGTAAGCGCGAGTCATAAGCTCGCGTTGATTACGTCCCTGCCCTTTGTACACACCGCCCGTCGCTACTACCGATTGAATGATTTAGTGAGGTCTTCGGACCGGTGCGCGACGGCT--CTTCG---------------------------------------------------------------CGAG-CCGTTGATGTTGCTGGAAAGATGACCAAACTTGATCATTTAAAGGAAGTAAAAGTCGTAACAAGGTTTCCGTAGGTGAACCT----?????????????????????????????????????????????????????????????????????????????????????????????????????????????????????????????????????????????????????????????????????????????????????????????????????????????????????????????????????????????????????????????????????????????????????????????????????????????????????????????????????????????????????????????????????????????????????????????????????????????????????????????????????????????????????????????????????????????????????????????????????????????????????????????????????????????????????????????????????????????????????????????????????????????????????????????????????????????????????????????????????????????????????????????????????????????????????????????????????????????????????????????????????????????????????????????????????????????????????--------ACACATCATTTCAAATGAAAGAGGAAAAAAAGAGGTATTTGGAAATTTAGGAATAATTATTGCAATAGCAGCAATCGGTCTTCTAGGATTTATAGTTTGAGCTCATCATATATTTACAGTAGGAATAGATGTTGATACACGAGCCTACTTTACATCAGCAACAATAATTATTGCTGTGCCAACAGGCATTAAAGTATTTAGTTGATTAACAACTATATATGGGTCAAAATTAACTTTTAGTCCTTCATGTTTATGGGCACTTGGGTTCGTCTTTCTATTTACCTTAGGAGGACTAACTGGGATTGTTCTTTCCAACTCATCAATTGATATTACTTTACACGATACATACTATGTAGTAGCTCATTTCCACTATGTATTATCAATAGGGGCTGTATTTGCTATTATAGCAGGATTTATCCAATGATATCCGTTATTTACTGGATTAACAATAAACCCTAAATGATTAAAAATCCAATTTATTACAATATTTATTGGAGTAAACCTAACCTTCTTTCCCCAACATTTCTTAGGGCTAGCCGGTATACCTCGACGTTATTCAGATTACCCTGACATATTCACAATATGAAACATAATATCATCTATAGGGGCTCTAATATCAATATTAAGAATAATAATATTTATTATAATTATATGAGAAAGAACAATCTCCATACGTAAAACAATTTTTAGATCCCATATAAATAGATCATTAGAATGAAATCATAAATTACCCCCTACAGAACATACTTATAGTGAAACTCCTATTCTAATTATA---TTCTAATATGGCAGAT-------TTAGAAATAACGACTTGACCTAACATATACCTTCAAGATAGAATATCCCCTTTAATGGAACAATTAATAATATTCCATGACCACATTATAATAGTTTTGATAGTAATCATCACATTAGTAAGATACATAATAATCAATATTTTCTTTAATAAAAAATTAAATCTAAATTTGTTAGATGGGCAAATAATTGAATTAATTTGAACAGTAACACCGACATTAACTCTATTTATTATTGCAACACCATCCCTACAATTGCTATATTTAATAGATGAAATTAATAAACCAATAATAACAATAAAAGTAATTGGTAACCAATGATTTTGAACATATGAATATTCAGATTTTAATAATAATCAATTTGATTCATACATATCT------TCTTATGAA---AATAATAACTTACGACTATTAGATACAGATAACCGAACAATATTACCAGTAAATACCTTTATTCGAATAATAGTAACATCAAATGATGTAATTCATTCGTGAACATTACCTTCCACAGGAATTAAAATTGATGGAACACCAGGACGAATTAATCAAACAAGACTAATATTAAATCGAAGAGGCTTAATCTATGGTCAATGTTCAGAAATTTGTGGACTAAATCATAGATTCATACCTATTCTTATCGAAAGAATCCCAGTAAAATCATTTATTGAATCAATAATAAAATCAT--------------------------------------------------GTGAAGAAGCCTCATCGCTACCGTCCTGGAACAGTTGCCCTGAGAGAAATCAGGCGTTACCAGAAGAGCACCGAACTGCTGATTCGGAAGTTGCCCTTCCAGCGCCTGGTGCGTGAGATTGCCCAGGACTTCAAGACGGACCTGCGCTTCCAGAGCTCTGCGGTGATGGCACTGCAGGAGGCGAGCGAGGCCTACCTGGTGGGCCTGTTTGAGGACACCAACCTGTGTGCCATTCACGCCAAGAGGGTCACCATCATG
>16-096_Pseudopmicrophyllium_pusillulum
????????????????????????????????????????????????????????????????????????????????????????????????????????????????????????????????????????????????????????????????????????????????????????????????????????????????????????????????????????????????????????????????????????????????????????????????????????????????????????????????????????????????????????????????????????????????????????????????????????????????????????????????????????????????????????????????????????????????????????????????????????????????????????????????????????????????????????????????????????????????????????????????????????????????????????????????????????????????????????????????????????????????????????????????????????????????????????????????????????????????????????????????????????????????????????????????????????????????????????????????????????????????????????????????????????????????????????????????????????????????????????????????????????????????????????????????????????????????????????????????????????????????????????????????????????????????????????????????????????????????????????????????????????????????????????????????????????????????????????????????????????????????????????????????????????????????????????????????????????????????????????????????????????????????????????????????????????????????????????????????????????????????????????????????????????????????????????????????????????????????????????????????????????????????????????????????????????????????????????????????????????????????????????????????????????????????????????????????????????????????????????????????????????????????????????????????????????????????????????????????????????????????????????????????????????????????????????????????????????????????????????????????????????????????????????????????????????????????????????????????????????????????????????????????????????????????????????????????????????????????????????????????????????????????????????????????????????????????????????????????????????????????????????????????????????????????????????????????????????????????????????????????????????????????????????????????????????????????????????????????????????????????????????????????????????????????????????????????????????????????????????????????????????????????????????????????????????????????????????????????????????????????????????????????????????????????????????????????????????????????????????????????????????????????????????????????????????????????????????????????????????????????????????????????????????????????????????????????????????????????????????????????????????????????????????????????????????????????????????????????????????????????????????????????????????????????????????????????????????????????????????????????????????????????????????????????????????????????????????????????????????????????????????????????????????????????????????????????????????????????????????????????????????????????????????????????????????????????????????????????????????????????????????????????????????????????????????????????????????????????????????????????????????????????????????????????????????????????????????????????????????????????????????????????????????????????????????????????????????????????????????????????????????????????????????????????????????????????????????????????????????????????????????????????????????????????????????????????????????????????????????????????????????????????????????????????????????????????????????????????????????????????????????????????????????????????????????????????????????????????????????????????????????????????????????????????????????????????????????????????????????????????????????????????????????????????????????????????????????????????????????????????????????????????????????????????????????????????????????????????????????????????????????????????????????????????????????????????????????????????????????????????????????????????????????????????????????????????????????????????????????????????????????????????????????????????????????????????????????????????????????????????????????????????????????????????????????????????????????????????????????????????????????????????????????????????????????????????????????????????????????????????????????????????????????????????????????????????????????????????????????????????????????????????????????????????????????????????????????????????????????????????????????????????????????????????????????????????????????????????????????????????????????????????????????????????????????????????????????????????????????????????????????????????????????????????????????????????????????????????????????????????????????????????????????????????????????????????????????????????????????????????????????????????????????????????????????????????????????????????????????????????????????????????????????????????????????????????????????????????????????????????????????????????????????????????????????????????????????????????????????????????????????????????????????????????????????????????????????????????????????????????????????????????????????????????????????????????????????????????????????????????????????????????????????????????????????????????????????????????????????????????????????????????????????????????????????????????????????????????????????????????????????????????????????????????????????????????????????????????????????????????????????????????????????????????????????????????????????????????????????????????????????????????????????????????????AGCAGCTGGCTACCAAAGCTGCTCGTAAGAGCGCCCCAGCCACTGGTGGAGTTAAGAAGCCTCATCGCTATCGCCCTGGCACCGTCGCCCTGCGAGAGATCAGGCGCTACCAGAAAAGCACCGAACTGTTGATCCGAAAACTTCCCTTCCAGCGCTTGGTACGAGAGATCGCTCAGGATTTCAAGACAGACCTGCGCTTCCAGAGCTCTGCAGTGATGGCACTGCAGGAGGCCAGCGAGGCATACCTAGTTGGGTTGTTCGAGGACACCAATCTGTGTGCCATCCACGCCAAGAGG------------??????????????????????????????????????????????????????????????????????????????????????????????????????????????????????????????????????????????????????????????????????????????????????????????????????????????????????????????????????????????????????????????????????????????????????????????????????????????????????????????????????????????????????????????????????????????????????????????????????????????????TTTTTTAATGGCCGCAGTA-TACTGACTGTGCAAAGGTAGCATAATCATTAGCTTATTAATTGTAGGATAGTATGAATGGTTGGACGAGATATTGGCTGTCTC-A---A-A-T-TA---ATT---AT-TTTGAATTTAATTATTTAGTTAAAAGGCTT-AAATTTTATTAAAGGACGAGAAGACCCTTTAGATCTTTATTTTTATTTTTG-T--T-AT-TT-G--A-TTTGG-T-T-----T-A-----TTT-T---TTACT--TTTA--T-TTTAATATTTTTTTTGTTGGGGTGACATTTGGAT----A--TA-----ATTAACTCTT-TA---TTTT-T-T-TTTA--TCATTTATTTATG-T----TT-AATTGATTTTTTATTATTATTTTTAAGA-CTTAGATACCTAAGGGATAACAGCGTTATTTCTTTTAAAAGTTCCTATTTACATTG-GAGATTGCGACCTCGATGTTGAATTAAGATTA-ATATT-----AGGTGAAGTTGCTT-A--A-TA-A-T-TAGGTCTGTTCGACCTTTAAATTCTTACATGATCTGAGTT??????????????????????????????????????????????????????????????????????????????????????????????????????????????????????????????????????????????????????????????????????????????????????????????????????????????????????????????????????????????????????????????????????????????????????????????????????????????????????????????????????????????????????????????????????????????????????????????????????????????????????????????????????????????????????????????????????????????????????????????????????????????????????????????????????????????????????????????????????????????????????????????????????????????????????????????????????????????????????????????????????????????????????????????????????????????????????????????????????????????????????????????????????????????????????????????????????????????????????????????????????????????????????????????????????????????????????????????????????????????????????????????????????????????????????????????????????????????????????????????????????????????????????????????????????????????????????????????????????????????????????????????????????????????????????????????????????????????????????????????????????????????????????????????????????????????????????????????????????????????????????????????????????????????????????????????????????????????????????????????????????????????????????????????????????????????????????????????????????????????????????????????????????????????????????????????????????????????????????????????????????????????????????????????????????????????????????????????????????????????????????????????????????????????????????????????????????????????????????????????????????????????????????????????????????????????????????????????????????????????????????????????????????????????????????????????????????????????????????????????????????????????????????????????????????????????????????????????????????????????????????????????????????????????????????????????????????????????????????????????????????????????????????????????????????????????????????????????????????????????????????????????????????????????????????????????????????????????????????????????-------------------AAAGGGG----------------------------TTGGATTCATGT-CC-G-T---C----C-G-AT--C--GTA-----AA-CTAGGC--CTATC-TGCTGTAGATGG-TGC-CGGT-CGCCCGC-----G--GCGATTAACTT--CG-CTTGCGG-TGTCGTTTC-TGG-CGTC---CACTCGG-CG-G---TG----GC-C-----G------GCTGACTT-C-GCGGAGGACCGCACTTCT-CCCC-T-AGTAGAAACGTCGCGACCCGTTGGG-TGCC---GGCC-G--AAGGCCA--GGG-AAGGAAGCCCGC--------GTGTC----CT-GT--GGT----GT-----------------------T---C---G-C----CACAG--G-CGT-GCGGACTCCCAG-T-GACCCGGCCGTTTGCCCGACGG--TATGACC---AGAGGAGTCGATCCGCT---G-AA---TGG--GAAACA-CTGTGG--T--TGTGAAGCGT-GCGG--CCTGGC------G-CCGA-TACG--TG---TGGG-G--A----T-TGA------GG----TGTAA----A-------C-C---G-G---GGGTG-TCTG-TG-C-T---AAG-CACGG---TCCC-G-GCCCTG--CTGCGT-TGTC-GG-------------------TT-GCT-GGT-GT-CCTCGCAC--TGG-ATCG---AT-ACTCCCGTCTGCG----ACGCCC-ACCTTCGGATGGTCTCCCG-TAATTTCTCATATTATTGCACAAGAAAGAGGAAAAAAAGAAGTTTTCGGAAATTTAGGAATAATTTTTGCAATAGCTGCAATTGGATTATTAGGATTTGTAGTTTGAGCTCACCATATATTTACTGTAGGTATAGATGTTGACACACGAGCTTATTTTACATCTGCAACTATAATTATTGCTATTCCTACAGGAATTAAAATCTTTAGATGATTAACTACAATATATGGATCAAAATTAACTTTCAGCCCATCATGTTTATGGGCATTAGGTTTTGTTTTTCTATTTACATTAGGAGGATTAACTGGAATTATTTTATCAAATTCATCAATTGATATTAATCTTCATGATACATATTATGTAGTAGCACATTTCCATTATGTATTATCAATAGGAGCAGTATTTGCTATCATATCAGGATTCATTCAATGATACTCACTATTTTCAGGGTTAAGACTTAATCCAAAATGATTAAAAATTCAATTTTTTTCCATATTTATTGGAGTAAATTTGACTTTTTTTCCACAACATTTCCTAGGTCTAGCAGGAATACCACGTCGGTATTCAGATTATCCAGATTTATTTACACTATGAAATATTGTTTCATCAACAGGATCATTAATTTCAACTACAAGAATAATAATATTTATTATCATCATATGGGAAAGATTATCATCAATACGACAAACAATATTTAGTTCACATAATATCAGATCAATTGAATGATCTTTTAAAATACCACCATCTGAACATACTTATAGAGAATTACCTATACTAATTAAA---TTCTAATATGGCAGAT-------TTAGAAATAACATCTTGGCCTAATATATCTATACAAGATAGATCTTCACCATTAATAGAACAATTAGTATTTTTTCATGACCACATAATAGTTATTTTAACAATAATTATTACTATAGTAAGATACATAATAATTAATATCACTATTAATAAAAAAATAAATCGAAACCTACTTGAAGGACAAATAATTGAGATAATCTGAACAATTACACCAACAATAACACTATTTTTTATTGCAACACCATCCTTACGGTTACTTTACTTAATAGATGAAATTAATAAACCAATAATAACCATAAAAGTTGTTGGACAACAATGATATTGAACATATGAATATTCAGATTTTACAAATTCAGAATTTAATTCATATATATCT------AACTATGAAGAAATAAATAACCTACGATTATTAGATTCTGACTCACGGTTAATCCTACCATCAAATATCTTTATTCGAATAATAATTACATCATTTGATGTAATCCATTCATGAACCCTACCATCAACTGGTATTAAAATTGATGGTACACCTGGACGTCTAAATCAAACAAGATTAATACTTAACCGAAGAAGAATTATTTATGGGCAATGCTCAGAAATTTGTGGTACAAATCATAGATTTATACCTATTGTTGTAGAGAGTGTACCAATTAACAGATTTATTAAATGAATAATAAAATCAT????????????????????????????????????????????????????????????????????????????????????????????????????????????????????????????????????????????????????????????????????????????????????????????????????????????????????????????????????????????????????????????????????????????????????????????????????????????????????
>16-099_Microphyllium_haskelli
??????????????????????????????????????????????????????????????????????????????????????????????????????????????????????????????????????????????????????????????????????????????????????????????????????????????????????????????????????????????????????????????????????????????????????????????????????????????????????????????????????????????????????????????????????????????????????????????????????????????????ATTTTTAATGGCCGCAGTA-TATTGACTGTGCAAAGGTAGCATAATTAATAGCTTATTAATTATAAGATAGTATGAATGGTTGGACGAGATATTTACTGTCTC-A---T-A-T-TA---ATT---AT-TTAGAATTTAACTTTTGAGTTAAAAGGCTT-AAATTTTATTAAAGGACGAGAAGACCCTATAGATCTTTATTATTTTTTTAA-T--T-AA-AA-G--G-TTTTG-G-T-----G-G-----TTT-T--AA--AT--TTTA--A-TTAAATTATTTTTTTGTTGGGGTGACGTTTGGAT----A--TA-----ATTAACTCCT-TT---T-TT-T-T-ATTT--TCATTTATTTATG-T----TT-ATTTGAATTTTTATTATCATTTATAAGA-CTTAGATACCTTAGGGATAACAGCGTTATTTTTTTTGAAAGTTCATATTGACATAG-AAGATTGCGACCTCGATGTTGAATTAAGATTA-TTATT-----AGGTGTAGTTGCTT-A--A-TT-A-T-TAGGTCTGTTCGACCTTTAATTTCTTACATGATCTGAGTT??????????????????????????????????????????????????????????????????????????????????????????????????????????????????????????????????????????????????????????????????????????????????????????????????????????????????????????????????????????????????????????????????????????????????????????????????????????????????????????????????????????????????????????????????????????????????????????????????????????????????????????????????????????????????????????????????????????????????????????????????????????????????????????????????????????????????????????????????????????????????????????????????????????????????????????????????????????????????????????????????????????????????????????????????????????????????????????????????????????????????????????????????????????????????????????????????????????????????????????????????????????????????????????????????????????????????????????????????????????????????????????????????????????????????????????????????????????????????????????????????????????????????????????????????????????????????????????????????????????????????????????????????????????????????????????????????????????????????????????????????????????????????????????????????????????????????????????????????????????????????????????????????????????????????????????????????????????????????????????????????????????????????????????????????????????????????????????????????????????????????????????????????????????????????????????????????????????????????????????????????????????????????????????????????????????????????????????????????????????????????????????????????????????????????????????????????????????????????????????????????????????????????????????????????????????????????????????????????????????????????????????????????????????????????????????????????????????????????????????????????????????????????????????????????????????????????????????????????????????????????????????????????????????????????????????????????????????????????????????????????????????????????????????????????????????????????????????????????????????????????????????????????????????????????????????????????????????????????????????????--------------------------------------------------------------ATGT-CC-T-T---C----C-A-AA--A--GTA-----AA-CTAGGA--CGTGC-CACTGTAGATGG-TGC-TGGT-CGCCCGC-----G--GCGATTAACTT--CG-CTTGCGG-TGTCGTTTC-TGG-CGTC---CGCTCGG-TG-G---CC----TC-C-----G------GCCAACTT-C-TTGGAGGACTGCACTTCT-CCCC-T-AGTAGAAACGTCGCGACCCGTTGGG-TGCC---GGTC-A--AAGGCCC--GGG-AAGGAAGCCCGC--------GTGTC----CT-GT--GGT----TG-----------------------T---C---G-C----CACAG--G-CGT-GCGGACTCCTGG-T-GACCCGGCCGGCTGCCCGACGG--TATGACC---AGAGGAGTCGATCCGCT---G-AA---TGG--GAAACA-CTGTGG--A--TGTGAAGCGT-GCGG--CCTGGC------G-CCGA-TACG--TG---TGGG-G--A----T-TGA------GG----TGTAA----A-------C-C---G-G---GGGTG-CCCG-TG-C-G---AAG-CACGG---TCCC-G-GCCCTG--CTGCGT-TTTC-GG-------------------TT-GCT-GGT-GT-CCTCGCAC--TGG-ATCG---AT-ACTCCCGTCTGCG----ACGCCC-ACCTTCGGATGGTCTCCCGATAATTTCACATATTATTAGACATGAAAGAGGAAAAAAAGAAGTTTTCGGAAATTTAGGTATAATCTTTGCTATAACAGCAATTGGATTATTAGGATTTGTAGTATGGGCCCATCATATATTTACTGTAGGAATAGATGTTGATACACGAGCCTACTTTACTTCAGCTACAATAATTATTGCTGTACCAACAGGAATCAAAATCTTTAGATGACTAACAACAATATATGGGTCTAAATTAACATTTAGACCTTCATGTTTATGAGCAATTGGGTTTATTTTTCTATTCACATTAGGAGGGTTAACTGGAATTATTTTATCAAATTCATCAATTGATATTAATCTTCATGATACATATTATGTAGTAGCACATTTTCACTATGTACTTTCAATAGGAGCAGTATTTGCTATTATAGCAAGATTTATTCAATGATATAGATTATTTTCAGGTATAATTATAAACACAAAATGATTAAAAATTCAATTTTTTACAATATTTATTGGTGTAAATATAACTTTCTTCCCACAACATTTCTTAGGACTTGCAGGAATACCACGACGGTACACCGATTACCCAGACATATTTACTTTATGAAATATTATTTCATCCATAGGATCCACAATTTCAACCCTAAGAATAATAATATTTATCACCATTTTATGAGAAAGTATATCATCATTAAAACAATTATTATTTAGTTCGAATATAGTAAGATCAATTGAATGATCACATAAAACACCCCCATCAGAACATTCATATATAGAACTACCCACACTAATTAAA---TTCTAATATGGCAGAT------------------------------------------GCATAGATCATCCCCTATAATAGAACAATTAATATTATTCCATGATCATATAATAATAATCTTAATAATAATCATAGTCATAGTAAGATACATAATAATTTTTATTATAATAAATAAAAAAACAAATTTAAATTTATTAGAAGGACAAATAATTGAAATAATTTGAACAATTACACCCACAATAATATTAATATTTATTGCAACACCATCTCTACGATTACTATATTTAATAGATGAAATTAATAAACCAATAATAACAATAAAAACAATTGGACATCAATGATACTGAACATATGAATATTCAGACTTTATAGAATCAGAATTCGATTCATATATATCC------AACTATAATAATAAAAATAACTTACGATTACTAGAATCTGATTCACGATTAATTTTACCATCAAATACTTTTATCCGAATAATAATCTCATCTAATGACGTAATTCATTCATGAACATTACCATCAACAGGTATCAAAATTGATGGAACACCTGGACGATTAAATCAAACAAGATTAATTCTTAATCGAAGAGGAATTATTTATGGACAATGTTCAGAAATTTGTGGCACAAACCACAGATTTATACCAATTGTAGTTGAAAGACTACCTATTAATCATTTCATTAAATGAATAATAAAATCAT-------------------------------------------------------------------------------------TGCCCTGAGAGAAATCAGGCGTTACCAGAAGAGCACCGAGCTGCTGATTCGAAAGTTGCCTTTCCAGCGCCTTGTGCGTGAGATTGCCCAGGACTTCAAGACTGACCTCCGCTTCCAGAGCTCTGCAGTAATGGCACTGCAGGAGGCGAGCGAGGCCTACCTGGTGGGTCTGTTTGAGGA-------------------------------------------
>16-120_Cryptophyllium_yunnanense
??????????????????????????????????????????????????????????????????????????????????????????????????????????????????????????????????????????????????????????????????????????????????????????????????????????????????????????????????????????????????????????????????????????????????????????????????????????????????????????????????????????????????????????????????????????????????????????????????????????????????TTATTTAATGGCCGCGGTA-TTTTGACCGTGCGAAGGTAGCATAATCATTAGCCTATTGATTGTGGGATTGTATGAATGGTTTGACGAAATATTGACTGTCTC-A---C-G-T-TA---A-T---TA-TTATAATTTAATTTTTTAGTTAAAAAGCTT-AAATTTTTTTAAAGGACGAGAAGACCCTATAGATCTTTATTTTTATTATTA-A--T-AT-TT-T--T-TTTTG-T-T-----T-T-----GTT-T---T--TA--ATAT--T-TTTGTATATTATTTTGTTGGGGTGATATTGGGAT----A--TA-----ATTAACTCTT-TT-----TT-T-T-TTTT--TCATTTATTTTT--------------------------------------------------------------------------------------------------------------------------------------------------------------------------------------------------------------??????????????????????????????????????????????????????????????????????????????????????????????????????????????????????????????????????????????????????????????????????????????????????????????????????????????????????????????????????????????????????????????????????????????????????????????????????????????????????????????????????????????????????????????????????????????????????????????????????????????????????????????????????????????????????????????????????????????????????????????????????????????????????????????????????????????????????????????????????????????????????????????????????????????????????????????????????????????????????????????????????????????????????????????????????????????????????????????????????????????????????????????????????????????????????????????????????????????????????????????????????????????????????????????????????????????????????????????????????????????????????????????????????????????????????????????????????????????????????????????????????????????????????????????????????????????????????????????????????????????????????????????????????????????????????????????????????????????????????????????????????????????????????????????????????????????????????????????????????????????????????????????????????????????????????????????????????????????????????????????????????????????????????????????????????????????????????????????????????????????????????????????????????????????????????????????????????????????????????????????????????????????????????????????????????????????????????????????????????????????????????????????????????????????????????????????????????????????????????????????????????????????????????????????????????????????????????????????????????????????????????????????????????????????????????????????????????????????????????????????????????????????????????????????????????????????????????????????????????????????????????????????????????????????????????????????????????????????????????????????????????????????????????????????????????????????????????????????????????????????????????????????????????????????????????????????????????????????????????????????-------TCCTGAA-TTCGAAAGGGG----------------------------TTGGATTCAAGT-CC-T-G---C----C-G-TT--T--GTA-----TA-ACGTGC--CGTTC-CACTATAGATGG-TGC-CGGT-CGCCCGC-----G--GCGATTAATTT--CG-TTTGCGG-TGTCGTTTC-TGG-CGTC---CACTTGG-TG-G---TT----GC-T-----G------GCCACTTT-C-ACGGAGGACAGCACTTCT-CCCC-T-AGTAGAAACGTCGCGACCCGTTGGG-TGCC---GGCC-A--AAGGCCT--GGG-TAGGCAGCCCGC--------GTGTC----CT-GT--GGT----TG-----------------------C---T---G-C----CACAG--G-CGT-GCGGACTCCTGG-T-GACCCGGCCGGCTGCCCGACGG--TATGACC---AGAGGAGTCGATCCGCT---G-AA---TGG--GAAACA-CTGTGG--T--TGTGAAGCGT-GCGG--CCTGGC------T-CCGA-TACA--TG---TGGG-G--A----T-TGA------GG----TGTAA----A-------C-C---G-G---GGGAT-CCCG-TG-C-G---AAG-CACGG---TCCC-G-GCCCTG--CTGCGT-TTTC-GG-------------------TT-GCT-GGT-GT-CCTCGCAC--TGG-ATCG---AT-ACTCCCGTCTGCG----ACGCCC-ACCTTCGGATGGTCTCCCG------------ATCATTTCAAATGAAAGAGGGAAAAAAGAAGTATTCGGAAACCTAGGAATGATCTTTGCTATAGCAGCGATTGGTTTACTAGGATTCTTGGTATGAGCACATCACATATTTACCGTAGGAATAGATGTTGATACACGAGCATACTTCACATCAGCTACAATAATTATCGCAGTACCTACAGGTATTAAAGTATTTAGATGATTAACAACAATATATGGATCAAAAATAACATTTAGACCATCATGCATATGATCTTTGGGATTTGTATTTCTATTCACACTGGGGGGATTAACAGGGATTATTTTATCAAATTCATCAATTGATATTACCCTACATGACACATATTATGTAGTAGCACATTTTCATTATGTTCTATCTATAGGCGCAGTATTTGCAATTATAGCAGGATTTATCCAATGATATCCACTTATCTCAAGAATAAGAATAAATCCAACATGATTAAAAATCCAATTCATATCAATATTTTTAGGAGTAAACATAACATTTTTTCCACAACACTTCCTTGGGCTTGCAGGAATACCCCGACGGTATTCAGATTATCCAGATATATTCACTTTATGAAATACAGTTTCATCAATAGGAGCCACAATCTCCACTTTAAGAATAATAATATTCATTATAATCATTTGAGAAAGAATATCAACAATACGACAAACAACTTTCAGATCAAACATAAGAAGATCTATTGAGTGGACACATAACTTACCTCCAAATGAACACACTTATAGAGAATTACCTACACTAATTAAA---TTCTAATATGGCAGAT---------AGAAATAACAACATGACCTAACCTATCTCTACAAGATAGAAGATCACCTTTAATAGAGCAATTAATATACTTCCATGATCATATTATAATAATTTTAATAATAATCATAACAATAGTAAGATACATAATAATCAATATCAGAATTAATAAAAAAACAAATCTAAATTTACTAGAAGGACAAATAATTGAATTAATCTGAACAGTAACTCCAACAATAACACTATTATTCATTGCAACACCTTCATTGCGACTTCTTTACCTAATAGATGAAATTAATAAACCAATAATAACTATAAAAGCAATTGGACATCAATGATATTGAACTTATGAATACTCAGATTTTAATGAAAAAGAAATTGAATCTTATATGACA------GGATATGAAATA---AACAATTTACGATTAACAGAAGCAGATAATCGAATAACATTACCATCAAATATATTTGTTCGCATAATAGTAACGTCATCAGATGTTATTCATTCATGAACTATTCCATCAACAGGTATTAAAATTGATGCAACCCCAGGACGATTAAATCAATCAAGAATAATAATTAATCGAAGAGGAATTATATATGGACAATGCTCAGAAATCTGCGGAACAAATCACAGATTTATACCAATTGTTGTAGAAAGAATTCCTATTAATGAATTTATTAAATGAATAA---AATCATAGCAGCTTGCCACAAAAGCAGCTCGTAAGAGCGCCCCTGCAACTGGTGGAGTGAAGAAGCCTCACCGCTACCGTCCTGGAACAGTAGCCCTGAGAGAAATCAGGCGTTACCAGAAGAGCACCGAACTGCTGATTAGAAAGTTGCCTTTCCAGCGTCTTGTGCGTGAGATTGCACAGGACTTCAAGACAGACCTCCGCTTCCAGAGCTCTGCAGTAATGGCACTGCAGGAGGCAAGCGAGGCCTACCTGGTGGGTCTGTTTGAGGACACCAACCTGTGTGCCATTCACGCCAAGAGGGTCACCATCATG
>16-121_Phyllium_fallorum
??????????????????????????????????????????????????????????????????????????????????????????????????????????????????????????????????????????????????????????????????????????????????????????????????????????????????????????????????????????????????????????????????????????????????????????????????????????????????????????????????????????????????????????????????????????????????????????????????????????????????TAATTTAATGGCCGCGGTA-TATTGACCGTGCAAAGGTAGCATAATCATTAGCTTATTAATTGTAAGATTGTATGAATGGTTGGACGAAATATTAGCTGTCTC-G---T-A-A-TT---ATT---AT-TTTGAATTTAAATTTTGAGTTAAAAAGCTT-AAATTTTTTTATAGGACGAGAAGACCCTATAGATCTTTATTTTCAATTTTT-T--A-TT-TA-T--T-TTTGT-A-T-----T----------------------ATTA--A-TTTATTGTATTTTTAATTGGGGTGATTTTGAGAT----A--TT-----ATTAACTCTT-TA---T-TT-T-T-TTTT--TTATTTATTTATA-T----TT-AATTGATCTTTTATTATTGTTTATAAAA-TTAAAATACCTTAGGGATAACAGCGTAATTCTTTTTGAGAGTTCATATTGACGGAA-GANATTGCGACCTCGATGTTGAATTAANATTA-ATATT-----GGATGTAGAAGTTT-A--A-TT-G-T-TAGGTCTGTTCGACCTTTAAATTCTTACATGATCTGAGTT??????????????????????????????????????????????????????????????????????????????????????????????????????????????????????????????????????????????????????????????????????????????????????????????????????????????????????????????????????????????????????????????????????????????????????????????????????????????????????????????????????????????????????????????????????????????????????????????????????????????????????????????????????????????????????????????????????????????????????????????????????????????????????????????????????????????????????????????????????????????????????????????????????????????????????????????????????????????????????????????????????????????????????????????????????????????????????????????????????????????????????????????????????????????????????????????????????????????????????????????????????????????????????????????????????????????????????????????????????????????????????????????????????????????????????????????????????????????????????????????????????????????????????????????????????????????????????????????????????????????????????????????????????????????????????????????????????????????????????????????????????????????????????????????????????????????????????????????????????????????????????????????????????????????????????????????????????????????????????????????????????????????????????????????????????????????????????????????????????????????????????????????????????????????????????????????????????????????????????????????????????????????????????????????????????????????????????????????????????????????????????????????????????????????????????????????????????????????????????????????????????????????????????????????????????????????????????????????????????????????????????????????????????????????????????????????????????????????????????????????????????????????????????????????????????????????????????????????????????????????????????????????????????????????????????????????????????????????????????????????????????????????????????????????????????????????????????????????????????????????????????????????????????????????????????????????????????????????????????????????------------------------------------------------------------TCATAT-CC-T-A---C----C-G-TT--T--GCA-----TA-CTAGGC--AGCTC-CACTGCGGATGG-TGC-CGGT-CGCCCGC-----G--GCGATTTATTT--CG-TTTGCGG-TGTCGTTTC-TGG-CGTC---CACTCGG-TG-G---TG----GC-T-----G------ACCAACTT-C-ACGGAGGGTCGCACTTCT-CCCC-T-AGTAGAAACGTCGCGACCCGTTGGG-TGCC---GGCC-G--AAGGCCT--GGG-AAGGAAGCCCGC--------GCGTC----CT-GT--GGT----GG-----------------------T---T---G-C----CACAG--G-CGT-GCGGACTCCCGG-T-GACCCGGCCGGCTGCCCGACGG--TATGACC---AGAGGAGCCGATCCGCT---G-AA---TGG--GAAACA-CTGTGGT-T--TGTGAAGCGT-G---------------------------------------------------------------------------------------------------------------------------------------------------------------------------------------------------------------------------------------------------------------------------------TCACATGAAAGAGGAAAAAAAGAAGTTTTTGGAAATCTAGGTATAATTTTTGCTATAGCAGCAATTGGGTTACTAGGGTTTGTAGTTTGGGCACATCATATATTCACTGTGGGGATAGATGTAGATACACGAGCATATTTCACCTCAGCAACAATAATTATTGCAGTACCTACTGGAATTAAAGTATTTAGATGATTAACGACTATATATGGATCAAATTTAACTTTTAGACCATCATGTTTATGAGCACTAGGATTTGTATTTTTATTCACATTGGGGGGACTAACAGGTATTGTTTTATCAAATTCATCAATTGATATTACTTTACATGATACCTATTACGTAGTTGCTCACTTCCATTATGTTTTATCTATAGGAGCAGTATTCGCAATTATAGCAAGATTTATTCAATGATACCCATTATTTACGGGATTATCAATAAATCCTAAATGATTAAAGATTCAATTCTTCTCTATATTTATTGGGGTAAATTTAACTTTTTTCCCTCAACATTTTCTTGGTTTAGCTGGAATACCACGACGATATTCTGATTATCCAGACATATATATACCTTGAAATATTGTATCATCAATAGGAGCTTCAATATCTACATTTAGAATAATAATATTTATTATAATCATATGAGAAAGACTATCATCTAATCGAAAAACAATTTTTAGATCCCATATAATAAGATCATTAGAATGGGCTCATAAAATACCACCAAATGAACATACCTATAGAGAGTTACCAATTATAATCAAA---TTCTAATATGGCAGAT------------AATAACAACTTGACCAAACTTAACTTTACAAGACAGAATTTCACCATTAATAGAACAGTTAATATTCTTCCATGATCATATCATAATAATTTTAATAATAATTGTAACAATAGTAAGATATATAATAATTAGTATTATAATAAGTAATAAACTAAACCGAAATCTTCTAGAAGGTCAGATAATTGAATTAACATGAACAGTAACACCTGCATTAACATTATTTTTTATTGCAGCACCATCACTACGACTATTATATTTAATAGATGAAATTAATAAACCAATAATAACAACAAAAGCAATGGGCCATCAATGATATTGATCGTATGAATATTCAGATTTTATAGAAACGGAATTCGACTCTTATATAGAA------AATTATGAAAATAATTCAAATTTACGATTATTAGAATCAGATAATCGATTAACATTACCATCAAACATCTTTATTCGAATAATAGTTACATCTATAGACGTAATTCATTCGTGAACTTTACCATCTATAGGTATTAAAATTGATGGAACACCTGGACGGTTAAATCAGGCAAGAATAATAATTAACCGAAATGGTTTAATTTACGGGCAATGTTCTGAAATCTGTGGAACAAATCACAGATTCATACCTATTGTTGTAGAAAGAATTCCTATTAATATATTTATTAAATGAATAATAAAATCAT---------------------------------CCCCTGCAACTGGTGGAGTGAAGAAGCCTCACCGCTACCGTCCTGGAACTGTAGCTCTGAGAGAAATCAGGCGATACCAGAAGAGCACCGAGCTGCTGATTAGAAAGTTGCCTTTCCAGCGTCTTGTGCGTGAGATTGCNCAGGACTTCAAGACAGACCTCCGCTTCCAGAGCTCTGCAGTAATGGCACTGCAGGAGGCAAGCGAGGCCTACCTGGTGGGTCTGTTTGAGGACACCAACCTGTGTGCCATTCACGCCAAGAGGGTCACCATCATG
>16-122_Phyllium_antonkozlovi
??????????????????????????????????????????????????????????????????????????????????????????????????????????????????????????????????????????????????????????????????????????????????????????????????????????????????????????????????????????????????????????????????????????????????????????????????????????????????????????????????????????????????????????????????????????????????????????????????????????????????---------------------------------AAGGTAGCATAATCATTAGCTTGTTAATTGCAAGATTGTATGAATGGTTGGACGAAATATTAACTGTCTC-A---T-A-T-TA---ATT---GT-TTATAATTTAATTTTTGAGTTAAAAAGCTT-AAATTTTTTTAAAGGACGANAAAACCCTATANATCTTTATTTTCATTATTA-A--T-TT-AT-T----TTTGT-----------A-------------T--TT--ATTT--A-TTTTGTGAATTTTTAATTGGGGTGATTTTGANAT----A--TA-----ATTAACTCTT-TA---T-TT-T-T-ATTT--TCATTTATTTTTG-T----TT-ATTTGACCTTTTATTATTGTTTATAAAA-TTAAAATACCTTAGGGATAACAGCGTAATTCTTTTTGAAAGTTCTTATTGACAGGG-GAAATTGCGACCTCGATGTTGAATTAAAATTA-TTATT-----AGGTGTAGTAGCTT-A--A-TT-G-------------------------------------------GCCAAATTAAGGTGAAACCGCGAATGGCTCATTAAATCAGTTATGGTTCCTTAGATCGTACC-ACA--TGACTTGGATAACTGTGGTAATTCTAGAGCTAATACATGC-AAACAGAGTCCCGACCAGAAATGGAAGGGATGCTTTTATTAGATCAAAACCAATC-GG-CCGG---CT---------------------CGCCCGGTCCGT-TTGCTTTGGTGACTCTGGATAACTTTGAGCTGATCGC-ACGGTCCTCGTACCGGCGACGCATCTTTCAAATGTCTGCCTTATCAACTGTCGATGGTAGGTTCTGCGCCTACCATGGTTGTAACGGGTAACGGGGAATCAGGGTTCGATTCCGGAGAGGGAGCCTGAGAAACGGCTACCACATCCAAGGAAGGCAGCAGGCGCGCAAATTACCCACTCCCGGCACGGGGAGGTAGTGACGAAAAATAACGATACGGGACTCATCCGAGGCCCCGTAATCGGAATGAGCACACTTTAAACGCTTTAACGAGTATCCATTGGAGGGCAAGTCTGGTGCCAGCAGCCGCGGTAATTCCAGCTCCAATAGCGTATATTAAAGTTGTTGCGGTTAAAAAGCTCGTAGTTGGACTTGTGTCCCACGCTGTCGGTTCACCGTTCGTCGGTGTTTAACTGGCATGCCCGTGTGGACGTCCTGCCGGTGGATGCGGTCGGC--------CGT--GG--------------------------------------------------------------------------------------------------GCCTC-T----------GG--------------------TCTGCGCGTCGGCGGTCC-GATGGAATCCTACCGCGGTGCTCTTC-ACCGAGTGTCGAGGTGGGCCGGCACGTTTACTTTGAACAAATTAGAGTGCTCAAAGCAGGCAGTG-GTTCGCCTGAATATTGTGTGCATGGAATAATGGAATAGGACCTCGGTTCTATTTTGTTGG-TTTTC-GGAA--CTTGAGGTAATGATTAATAGGGACAGACGGGGGCATTCGTATTGCGACGTTAGAGGTGAAATTCTTGGATCGTCGCAAGACGAACCTAAGCGAAAGCATTTGCCATGAGTGTTTTCATTAATCAAGAACGAAAGTTAGAGGTTCGAAGGCGATCAGATACCGCCCTAGTTCTAACCATAAACGATGCCAGCTAGCGATCCGCCGAAG------TTCCTCCGATGACTCGGCGGGCAG-CTTCCGGGAAACCAAAGCTTTTGGGTTCCGGGGGAAGTATGGTTGCAAAGCTGAAACTTAAAGGAATTGACGGAAGGGCACCACCAGGAGTGGAGCCTGCGGCTTAATTTGACTCAACACGGGAAACCTCACCAGGCCCGGACACCGGAAGGATTGACAGATTGAGAGCTCTTTCTTGATTCGGTGGGTGGTGGTGCATGGCCGTTCTTAGTTGGTGGAGCGATTTGTCTGGTTAATTCCGATAACGAACGAGACTCTGGCCTGCTAACTAGTCGC--TTCCGGTATCCCTTCG-TGCTACCGGCGAC-----AAATGATCTTCTTAGAGGGACAGGCGGCTTCTAGCCGCACGAGATTGAGCAATAACAGGTCTGTGATGCCCTTAGATGTTCTGGGCCGCACGCGCGCTACACTGAAGGAATCAGCGTGTCCTCCTAGCCCGAAAGGGCCGGGTAACCCGTTGAACCTCCTTCGT-GCTAGGGATTGGGGCTTGCAATTGTTCCCCATGAACGAGGAATTCCCAGTAAGCGCGAGTCATAAGCTCGCGTTGATTACGTCCCTGCCCTTTGTACACACCGCCCGTCGCTACTACCGATTGAATGATTTAGTGAGGTCTTCGGACCGGTGCGCGACGGCT--CCTCG---------------------------------------------------------------CGAG-CCGTTGATGTTGCTGGAAAGATGACCAAACTTGATCATTTAGAGGAAGTAAAAGTCGTAACAAGGTTTCCGTAGGTGAACCT--------GAATCCTGAA-TTCGAAAGGGG----------------------------TTGGATTCAGAC-CT-T-A---C----C-G-CT--C--TCA-----TA-CTAGGC--AGCCC-CGCTGCGGATGG-TGC-CGGT-CGCCCGC-----G--GCGATTAATTT--CG-TTTGCGG-TGTCGTTTC-TGG-CGTC---CACTCGG-TG-G--TTA----GC-T-----G------ACCGACAT-C-TCGGAGGGTCGCACTTCT-CCCC-T-AGTAGAAACGTCGCGACCCGTTGGG-TGCC---GGCC-G--AAGGCCT--GGG-AAGGAAGCCCGC--------GCGTC----CT-GT--GGT----GG-----------------------T---T---G-C----CACAG--G-CGT-GCGGACTCCCGC-T-GACCCGGCCGGCTGCCCGACGG--TATGACC---AGAGGAACCGATCCGCT---G-AA---TGG--GAAACA-CTGTGGT-T--TGTGAAGCGT-GCGG--CCTGGC------G-CCGA-TACG--TG---CGGG-G--A----T-TGA------GG----TGTAA----A-------C-C---G-G---GGGTA-CCCG-TG-C-G---AAG-CACGG---TCCC-G-GCCCCG--CTGCGT-CGTC-GG-------------------TT-GCC-GGT-GT-CCTCGCAC--TGG-ATCG---AT-ACTCCCGTCTGCG----ACGCCC-ATCTTCGGATGGTCTCCCG-----------TATTATTTCTCATGAAAGAGGAAAAAAAGAAGTTTTTGGTAACCTAGGTATAATTTTTGCTATAGCAGCAATTGGTTTATTAGGATTTGTAGTATGAGCACATCACATATTTACAGTAGGTATAGATGTTGATACACGAGCATATTTTACCTCAGCTACAATAATTATTGCAGTACCAACAGGTATTAAAGTATTTAGTTGATTAACAACAATATATGGATCAAAATTAACCATAAGACCACCTTGCTTATGAGCATTAGGATTTGTATTCTTATTTACCTTGGGAGGTTTAACGGGAATTATTTTATCAAATTCATCAATTGATATTACCCTTCATGACACATACTACGTAGTAGCTCATTTCCACTATGTACTATCAATAGGAGCAGTATTTGCAATTATAGCAGGATTTATTCAATGGTACCCTTTATTAACAGGATTATCAATAAACCATAAATGATTAAAAATTCAATTTTTTACTATATTTATTGGGGTAAATATAACCTTCTTTCCTCAACATTTCCTAGGGTTAGCGGGAATACCCCGACGATACTCAGATTATCCTGATATATTTACATCATGAAATATTATTTCAACAATAGGGGCATTAATTTCAACAATAAGTATAATAATATTTATTATAATCCTATGAGAAAGATTATCATCACCCCGAAAAACCCTATTCAGATCACATATAATTAGATCATTAGAATGAATTCATAACACTCCACCTAATGAACATACATATAAAGAATTACCAATATTAATTAAA---TTCTAATATGGCAGAT-------TTAGAAATAACAACTTGACCTAACATACACTTGCAAGATAGAATATCACCTTTAATAGAACAATTAATATTTTTTCATGATCATATTATAATAATCTTAATAATAATTGTAACAATAGTAAGATATATAATAATTAACATCATAATAATTAATAAGTTAAATCGAAACTTATTAGAAGGTCAAATAATTGAATTAATTTGAACAGTAACACCCGCAATAACATTATTTTTTATTGCAGCACCATCATTACGATTATTATACTTAATAGACGAAATTAATAAACCAATAATAACTACAAAAGCAATTGGACACCAATGATATTGATCATATGAATATTCAGATTTTATTGAAAAAGAATTAGATTCATATATAGAA------AATTATGAAAAAATTACAAACTTACGATTATTAGATTCTGATAACCGACTAACATTACCATCAAATACTTTTATTCGAATAATAGTTACATCAACTGATGTAATTCACTCATGAACATTACCTTCTACTGGAATTAAAATTGATGGAACACCCGGACGACTTAATCAATCAAGAATAATACTTAATCGAAGAGGGTTAATTTACGGTCAATGTTCAGAGATTTGTGGGGCAAATCATAGATTTATACCTATTGTTATTGAAAGAGTACCTATAAATAATTTTATCAAATGAATAATAAAATCGTAGCAGCTTGCCACAAAAGCGGCTCGTAAGAGCGCCCCTGCAACTGGTGGAGTGAAGAAGCCTCACCGCTACCGTCCTGGAACAGTTGCCCTGAGAGAAATCAGGCGTTACCAGAAGAGCACCGAGCTGCTGATTCGAAAGTTGCCGTTCCAGCGCCTTGTGCGTGAGATTGCCCAGGACTTCAAGACGGACCTCCGCTTCCAGAGCTCTGCAGTAATGGCACTGCAGGAGGCGAGCGAGGCCTACCTGGTGGGTCTTTTTGAGGACACCAACCTGTGTGCCATTCACGCCAAGAGGGTCACCATCATG
>16-142_Phyllium_philippinicum
??????????????????????????????????????????????????????????????????????????????????????????????????????????????????????????????????????????????????????????????????????????????????????????????????????????????????????????????????????????????????????????????????????????????????????????????????????????????????????????????????????????????????????????????????????????????????????????????????????????????????-------ATGGCCGCGGTA-TTTTGACCGTGCAAAGGTAGCATAATCATTAGCTTATTAATTGTAAGATTGTATGAATGGTTGGACGAAATATTAACTGTCTC-A---T-A-A-TT---ATT---AT-TTANAATTTAATTTTTGAGTTAAAAAGCTT-AAATTTTTTTAATGGACGANAANACCCTATAGATCTTTATTTTAAAATTTT-A----AT-TG-T--T-TTTGT-A-T-----T-A--------------------TTTA--A-TTTTTTTAAAATTTTATTGGGGTGATATTGAGAT----A--TG-----TTTAACTCTT-TT---TCTT-T-T-TTTT--TCATTAATATATG-T----TT-GATTGACCTTTTATTATTGTCTATAAAA-TTAAAATACCTTAGGGATAACAGCGTAATTCCTCTTGANAGTTCATATTGACAGCG-GAAATTGCGACCTCGATGTTGAATTAAAATTA-GTATT-----AGGTGTAAAATTTT-A--A-TG-A-C-TAGGTCTGTTCGACCTTTAAAATCTTACATGATCTGAGT--------------------------------------------------------------------------------------------------------------------------------------------------------------------------------------------------------------------------------------------------------------------------------------------------------------------------TGCGCCTACCATGGTTGTAACGGGTAACGGGGAATCAGGGTTCGATTCCGGAGAGGGAGCCTGAGAAACGGCTACCACATCCAAGGAAGGCAGCAGGCGCGCAAATTACCCACTCCCGGCACGGGGAGGTAGTGACGAAAAATAACGATACGGGACTCATCCGAGGCCCCGTAATCGGAATGAGTACACTTTAAACCCTTTAACGAGTATCCATTGGAGGGCAAGTCTGGTGCCAGCAGCCGCGGTAATTCCAGCTCCAATAGCGTATATTAAAGTTGTTGCGGTTAAAAAGCTCGTAGTTGGACTTGTGTCCCACGCTGTCGGTTCACCGTTCGTCGGTGTTTAACTGGCATGCCCGTGTGGACGTCCTGCCGGTGGATGCGGTCGGC--------CGT--GG--------------------------------------------------------------------------------------------------GCCTC-T----------GG--------------------TCTGCGCGTCGGCGGTCC-GATGGAATCCTACCGCGGTGCTCTTC-ACCGAGTGTCGAGGTGGGCCGGCACGTTTACTTTGAACAAATTAGAGTGCTCAAAGCAGGCAGTG-GTTCGCCTGAATATTGTGTGCATGGAATAATGGAATAGGACCTCGGTTCTATTTTGTTGG-TTTTC-GGAA--CTTGAGGTAATGATTAATAGGGACAGACGGGGGCATTCGTATTGCGACGTTAGAGGTGAAATTCTTGGATCGTCGCAAGACGAACCTAAGCGAAAGCATTTGCCATGAGTGTTTTCATTAATCAAGAACGAAAGTTAGAGGTTCGAAGGCGATCAGATACCGCCCTAGTTCTAACCATAAACGATGCCAGCTAGCGATCCGCCGAAG------TTCCTCCGATGACTCGGCGGGCAG-CTTCCGGGAAACCAAAGCTTTTGGGTTCCGGGGGAAGTATGGTTGCAAAGCTGAAACTTAAAGGAATTGACGGAAGGGCACCACCAGGAGTGGAGCCTGCGGCTTAATTTGACTCAACACGGGAAACCTCACCAGGCCCGGACACCGGAAGGATTGACAGATTGAGAGCTCTTTCTTGATTCGGTGGGTGGTGGTGCATGGCCGTTCTTAGTTGGTGGAGCGATTTGTCTGGTTAATTCCGATAACGAACGAGACTCTGGCCTGCTAACTAGTCGC--TTCCGGTATCCCTTCG-TGCTACCGGCGAC-----AAATGATCTTCTTAGAGGGACAGGCGGCTTCTAGCCGCACGAGATTGAGCAATAACAGGTCTGTGATGCCCTTAGATGTTCTGGGCCGCACGCGCGCTACACTGAAGGAATCAGCGTGTCCTCCTAGCCCGAAAGGGCCGGGTAACCCGTTGAACCTCCTTCGT-GCTAGGGATTGGGGCTTGCAATTGTTCCCCATGAACGAGGAATTCCCAGTAAGCGCGAGTCATAAGCTCGCGTTGATTACGTCCCTGCCCTTTGTACACACCGCCCGTCGCTACTACCGATTGAATGATTTAGTGAGGTCTTCGGACCGGTGCGCGACGGCT--CTTCG---------------------------------------------------------------CGAG-CCGTTGATGTTGCTGGAAAGATGACCAAACTTGATCATTTAGAGGAAGTAAAAGTCGTAACAAGGTTTCCGTAGGTGAACCT------------CCTGAA-TTCGAAAGGGG----------------------------TTGGATTCAGAT-CT-T-A---C----C-G-TT--C--GTA-----TA-CTAGGC--GGCCC-CGCTGCAGATGG-TGC-CGGT-CGCCCGC-----G--GCGATTAATTT--CG-CTTGCGG-TGTCGTTTC-TGG-CGTC---CACTCGG-TG-G---TG-T--GC-T-----G------GCCATCTT-C-ACGGAGGGTCGCACTTCT-CCCC-T-AGTAGAAACGTCGCGACCCGTTGGG-TGCC---GGCC-G--AAGGCCT--GGG-AAGGTAGCCCGC--------GCGTC----CT-GT--GGT----GT-----------------------T---C---G-C----CACAG--G-CGC-GCGGACTCCCGG-T-GACCCGGCCGGCTGCCCGACGG--TATGACC---AGAGGAGCCGATCCGCT---G-AA---TGG--GAAACA-CTGTGGT-T--TGTGAAGCGT-GCGG--CCTGGC------G-CCGA-TACG--TG---CGGG-G--A----T-TGA------GG----TGTAA----A-------C-C---G-G---GGGTA-CCCG-TG-C-G---AAG-CACGG---TCCC-G-GCCCCG--CTGCGT-CTTC-GG-------------------TT-GCC-GGT-GT-CCTCGCAC--TGG-ATCG---AT-ACTCCCGTCTGCG----ACGCCC-ATCTTCGGATGGTCTCCCG---------CATATTATTTCACATGAAAGAGGAAAAAAGGAAGTTTTCGGTAACCTAGGAATAATTTTTGCCATAGCAGCAATTGGTTTACTTGGTTTTGTAGTTTGAGCACACCATATATTCACGGTAGGAATAGATGTTGACACACGAGCTTATTTTACTTCAGCTACAATAATTATTGCAGTACCTACTGGTATTAAAGTATTTAGATGATTAACAACTATATATGGATCCAAAATAACATTTAGACCATCTTGCTTATGGGCTTTAGGATTTGTATTCTTATTTACACTAGGAGGGCTCACTGGGATTGTATTATCAAATTCATCAATTGATATTACACTTCATGATACATATTATGTAGTGGCCCACTTCCATTATGTATTATCCATAGGAGCAGTATTTGCAATCATAGCCGGGTTTATTCAATGATACCCCTTATTTACAGGAATATCAATAAATCCAAAATGATTAAAAATTCAATTTATTACTATATTTATTGGAGTAAATATAACTTTTTTCCCACAACATTTTCTAGGGTTAGCAGGAATACCACGACGATACTCTGATTATCCAGATATATTTACATCTTGAAACATCATTTCATCAATAGGAGCATTAATATCAACATTAAGAATAATAATATTTATTATAATTATCTGAGAAAGAATATCATCTACACGAAAAACAATCTTAAGATCACATATAATTAGATCTTTAGAATGAACACATAATATACCACCAAATGAACATACCTACAGAGAACTGCCTGTATTAATTAAA---TTCTAATATGGCAGAT---------CGAAATAACAACTTGACCTAACTCATTCCTTCAAGACAGAATCTCGCCTATAATAGAACAATTAGTATATTTCCATGATCACATTATAATAATTTTAATAATAATTGTAACAATAGTAAGATACATAATAATTAATATTATGATCAATAATAAATTAAATCGAAATTTATTAGAGGGGCAAATAATTGAATTAATTTGAACAGTAACCCCCGCCTTAACATTATTCTTTATTGCAGCCCCATCCCTACGACTATTATATCTAATAGATGAAATTAATAAACCAATAATAACTACAAAAGCAGTAGGACATCAATGATACTGATCATATGAGTACTCAGACTTTATTGAAACAGAATTCGATTCATATATAGAA------AATAATGGAGAAAATATAAGACTACGACTACTAGATTCAGATAACCGATTAACACTCCCATATAATATATTTATCCGAATAATAGTAACTTCAACAGACGTAATTCATTCATGAACCTTACCCTCAACAGGTATTAAAATTGATGGAACCCCAGGGCGACTAAATCAATCAAGAATAATATTAAACCGAACGGGATTAATTTATGGTCAATGTTCAGAAATTTGCGGAACAAATCATAGATTTATACCAATTGTTATTGAAAGAATTCCTATTAATACTTTCATTAAATGAATAATAAAATCATAGCAGCTTGCCACAAAAGCTGCTCGTAAGAGCGCCCCTGCAACTGGTGGAGTGAAGAAGCCTCACCGCTACCGTCCTGGAACAGTTGCCCTGAGAGAAATCAGGCGTTACCAGAAGAGCACCGAGCTGCTGATTCGAAAGTTGCCTTTCCAGCGCCTTGTGCGTGAAATTGCCCAGGACTTCAAGACGGACCTCCGCTTCCAGAGCTCTGCAGTAATGGCACTGCAGGAGGCGAGCGAGGCCTACCTGGTGGGTCTTTTTGAGGACACCAACCTGTGTGCCATTCACGCCAAGAGGGTCACCATCATG
>16-148_Cryptophyllium_westwoodii
??????????????????????????????????????????????????????????????????????????????????????????????????????????????????????????????????????????????????????????????????????????????????????????????????????????????????????????????????????????????????????????????????????????????????????????????????????????????????????????????????????????????????????????????????????????????????????????????????????????????????ATATTTAATGGCCGCGGTA-TTTTGACCGTGCGAAGGTAGCGTAATCATTAGCCTATTTATTGTGGGATAGTATGAATGGTTTGACGAAATATTGACTGTCTC-A---T-T-T-TA---ATT---AT-TTAAAATTTAATTTTTGAGTTAAAAAGCTT-AAGTTTTTTTAAAGGACGAGAAGACCCTATAGATCTTTATTATTTATTTTT-T--A-AT-AT-T--T-TTTAG-T-T-----T-A-----TTT-T---A--TT--ATTT--T-TTTATTTATTATTTTGTTGGGGTGATGTTAGGAT----A--TA-----TTTAACTCCT-TT-----TT-T-T-TTTA--TCATTTATTTTTG-T----TT-TTTTGATCTTTTATTATTGCTTATAAGA-ATAAGATACCTTAGGGATAACAGCGTAATTCTCTTTGAGAGTTCATATTGACAATG-GAGTTTGCGACCTCGATGTTGAATTAAGATTA-TTTTT-----AGGTGAAGTAGCTT-A--A-TT-A-T-TAAGTCTGTTCGACTTTTAATATCTTACATGATCTGAGT-------------------------------------------------------------------------------------------------------------------------------------------------------------------------------------------------------------------------------------------------------------------------------------------------------------------------------------------------------------------------------------------------------------------------------------------------------------------------------------------------------------------------------CTTTAACGAGTATCCATTGGAGGGCAAGTCTGGTGCCAGCAGCCGCGGTAATTCCAGCTCCAATAGCGTATATTAAAGTTGTTGCGGTTAAAAAGCTCGTAGTTGGACTTGTGTCCCACGCTGTCGGTTCACCGTTCGTCGGTGTTTAACTGGCATGCCCGTGCGGACGTCCTGCCGGTGGATGCGGTCGGC--------CGT--GG--------------------------------------------------------------------------------------------------GCCTC-T----------GG--------------------TCTGCGCGTCGGCGGTCC-GATGGAATCCTACCGCGGTGCTCTTC-ACCGAGTGTCGAGGTGGGCCGGCACGTTTACTTTGAACAAATTAGAGTGCTCAAAGCAGGCAGTG-GTTCGCCTGAATATTGTGTGCATGGAATAATGGAATAGGACCTCGGTTCTATTTTGTTGG-TTTTC-GGAA--CTTGAGGTAATGATTAATAGGGACAGACGGGGGCATTCGTATTGCGACGTTAGAGGTGAAATTCTTGGATCGTCGCAAGACGAACCTAAGCGAAAGCATTTGCCATGAGTGTTTTCATTAATCAAGAACGAAAGTTAGAGGTTCGAAGGCGATCAGATACCGCCCTAGTTCTAACCATAAACGATGCCAGCTAGCGATCCGCCGAAG------TTCCTCCGATGACTCGGCGGGCAG-CTTCCGGGAAACCAAAGCTTTTGGGTTCCGGGGGAAGTATGGTTGCAAAGCTGAAACTTAAAGGAATTGACGGAAGGGCACCACCAGGAGTGGAGCCTGCGGCTTAATTTGACTCAACACGGGAAACCTCACCAGGCCCGGACACCGGAAGGATTGACAGATTGAGAGCTCTTTCTTGATTCGGTGGGTGGTGGTGCATGGCCGTTCTTAGTTGGTGGAGCGATTTGTCTGGTTAATTCCGATAACGAACGAGACTCTGGCCTGCTAACTAGTCGC--TTCCGGTATCCCTTCG-TGCTACCGGCGAC-----AAATGATCTTCTTAGAGGGACAGGCGGCTTCTAGCCGCACGAGATTGAGCAATAACAGGTCTGTGATGCCCTTAGATGTTCTGGGCCGCACGCGCGCTACACTGAAGGAATCAGCGTGTCCTCCTAGCCCGAAAGGGCCGGGTAACCCGTTGAACCTCCTTCGT-GCTAGGGATTGGGGCTTGCAATTGTTCCCCATGAACGAGGAATTCCCAGTAAGCGCGAGTCATAAGCTCGCGTTGATTACGTCCCTGCCCTTTGTACACACCGCCCGTCGCTACTACCGATTGAATGATTTAGTGAGGTCTTCGGACCGGTGCGCGACGGCT--CTTCG---------------------------------------------------------------CGAG-CCGTTGATGTTGCTGGAAAGATGACCAAACTTGATCATTTAGAGGAAGTAAAAGTCGTAACAAGGTTTCCGTAGGTGAACCT----GGGAGAATCCTGAA-TTCGAAAGGGG----------------------------TTGGATTCATGT-CC-T-G---C----C-G-TT--T--GTA-----AA-CTAGGC--CGTTC-CGCTGTAGATGG-TGC-CGGT-CGCCCGC-----G--GCGATTAATTT--CG-TTTGCGG-TGTCGTTTC-TGG-CGTC---CACTCGG-TG-G---TG----GC-T-----G------GCCGCCCT-C-GCGGAGGACTGCACTTCT-CCCC-T-AGTAGAAACGTCGCGACCCGTTGGG-TGCC---GGCC-A--AAGGCCT--GGG-TAGGCAGCCCGC--------GCGTC----CT-GT--GGT----TG-----------------------C---T---G-C----CACAG--G-CGT-GCGGACTCCTGG-T-GACCCGGCCGGCTGCCCGACGG--TATGACC---AGAGGAGTCGATCCGCT---G-AA---TGG--GAAACA-CTGTGG--T--TGTGAAGCGT-GTGG--CCTGGC------A-CCGA-TACG--TG---TGGG-G--A----T-TGA------GG----TGTAA----A-------C-C---G-G---GGGTT-CCCG-TG-C-G---AAG-CACGG---TCCC-G-GCCCTG--CTGCGT-TGTC-GG-------------------TT-GCC-GGT-GT-CCTCGCAC--TGG-ATCG---AT-ACTCCCGTCTGCG----ACGCCC-ACCTTCGGATGGTCTCCCGATAATCTCACATATTATTTCAAATGAAAGAGGTAAAAAAGAAGTATTCGGAAATATAGGTATAATCTTTGCTATAGCAGCCATTGGTTTATTAGGATTCCTAGTATGAGCCCATCATATATTCACTGTAGGAATAGACGTTGATACCCGAGCTTACTTTACATCAGCTACAATAATTATTGCAGTTCCTACAGGTATTAAAGTATTTAGATGACTAACAACAATATACGGATCAAAAATAACAATAAGACCATCCTGCATGTGAGCTTTAGGATTCATTTTTCTATTTACATTAGGGGGATTGACAGGAATTATTCTATCAAATTCATCAATTGATATCACCCTTCATGATACATATTACGTAGTAGCACATTTCCATTATGTATTATCAATAGGTGCAGTATTTGCAATCATAGCAGGATTAATTCAATGATACCCACTTATTTCAAGAATAAGAATAAATCCAAAATGACTAAAAATCCAATTTACATCAATATTTATAGGAGTTAATATAACATTCTTCCCACAACACTTTCTAGGACTAGCAGGAATACCTCGACGATATTCAGATTATCCGGATATATTTACTTTATGAAATATTATTTCTTCAATAGGAGCAACCATTTCAACTTTAAGAATGATAATATTCATTATAATCATATGAGAAAGAATATCAACAATACGACAAACAATTTTCAGATCTAACATAAGAAGATCACTTGAATGAACACATGAATTACCACCAAATGAACACACTTATAGAGAACTACCAATACTAATCAAA---TTCTAATATGGCAGAT-------TTAGAAATAACAACATGACCAAATATATACTTACAAGATAGAAGATCACCTTTAATAGAACAATTAATATTCTTTCATGATCATATAATAATAGTATTAATAATAATCATAACAATAGTAAGATATATAATAATTAATATTACAATAAATAAAAAAACAAACCAAAACTTACTAGAAGGACAAATAATTGAATTAATCTGAACAATTACACCTACAATAACACTATTATTTATTGCAACACCATCACTACGAATTTTATATTTAATAGATGAAATTAATAAACCAATAATAACTATAAAAGCAATAGGAAATCAATGATACTGAACATATGAATATTCAGATTTTAATGAAGAAGAAATAGAATCTTACATAATA------AGTTATGAAATAATGAATAACCTACGTCTTCTAGATGCGGATAATCGATTAACATTACCATCTAATACATTTATCCGTATAATAGTAACATCGTCGGATGTTATTCATTCATGAACAATCCCATCAACAGGAATTAAAATTGACGCAACACCAGGTCGACTAAATCAATCAAGAATAATAATTAATCGAAGAGGAATTTTATATGGACAATGTTCAGAAATTTGTGGAACAAATCATAGATTTATACCAATTGTTGTAGAAACAATTCCAATTAATGAATTTATTAAATGAATAA---AATCATAGCAGCTTGCCACAAAAGCAGCTCGTAAGAGCGCCCCTGCAACTGGTGGAGTGAAGAAGCCTCACCGCTACCGTCCTGGAACTGTAGCTCTGAGAGAAATTAGGCGATACCAGAAGAGCACCGAGCTGCTGATTAGAAAGTTGCCTTTCCAGCGTCTTGTGCGTGAGATTGCACAGGACTTCAAGACAGACCTCCGCTTCCAGAGCTCTGCAGTAATGGCACTGCAGGAGGCAAGCGAGGCCTACCTGGTGGGTCTGTTTGAGGACACCAACCTGTGTGCCATTCACGCCAAGAGGGTCACCATCATG
>16-196_Phyllium_bradleri
??????????????????????????????????????????????????????????????????????????????????????????????????????????????????????????????????????????????????????????????????????????????????????????????????????????????????????????????????????????????????????????????????????????????????????????????????????????????????????????????????????????????????????????????????????????????????????????????????????????????????-AATTTAATGGCCGCGGTA-TTTTGACCGTGCAAAGGTAGCATAATCATTAGCTCATTAATTGTGGGATTGTATGAATGGTTGGACGAGATATTGACTGTTTC-A---T-A-T-TT---A-T---TA-TTAGAATTTAATTTTTGAGTTAAAAAGCTT-AAATTTTTTTAAAGGACGAGAAGACCCTATAGATCTTTATTTCCTTATTTA-----------------TTTTG-T-T-----T-------TGT-T--AT--TT--ATAT--A-TTTATTGGATTTTTGGTTGGGGTGACTTTAAGAT----A--TA-----ATTAACTCTT-TT---T-TT-T-T-TTTT--TCATTTATTTAT--------------------------------------------------------------------------------------------------------------------------------------------------------------------------------------------------------------??????????????????????????????????????????????????????????????????????????????????????????????????????????????????????????????????????????????????????????????????????????????????????????????????????????????????????????????????????????????????????????????????????????????????????????????????????????????????????????????????????????????????????????????????????????????????????????????????????????????????????????????????????????????????????????????????????????????????????????????????????????????????????????????????????????????????????????????????????????????????????????????????????????????????????????????????????????????????????????????????????????????????????????????????????????????????????????????????????????????????????????????????????????????????????????????????????????????????????????????????????????????????????????????????????????????????????????????????????????????????????????????????????????????????????????????????????????????????????????????????????????????????????????????????????????????????????????????????????????????????????????????????????????????????????????????????????????????????????????????????????????????????????????????????????????????????????????????????????????????????????????????????????????????????????????????????????????????????????????????????????????????????????????????????????????????????????????????????????????????????????????????????????????????????????????????????????????????????????????????????????????????????????????????????????????????????????????????????????????????????????????????????????????????????????????????????????????????????????????????????????????????????????????????????????????????????????????????????????????????????????????????????????????????????????????????????????????????????????????????????????????????????????????????????????????????????????????????????????????????????????????????????????????????????????????????????????????????????????????????????????????????????????????????????????????????????????????????????????????????????????????????????????????????????????????????????????????????????????????????-----------------------------------------------------------TTCAAGC-CC-T-A---C----C-G-TT--G--AAT-----AC-TGGGCG--AGCCC-CGCTGCGGATGG-TGC-CGGT-CGCCCGC-----T--GCGATTAATTT--CG-TCTGCGG-TGTCGTTTC-TGG-TGTC---CACCCGG-CG-G---TG----GT-T-----G------GCCATCAT-C-GCGGAGGGTCGCACTTCT-CCCC-T-AGTAGAAACGTCGCGACCCGTTGGG-TGCC---GGCC-G--AAGGCCT--GGG-AAGGAAGCCCGC--------GCGTC----CC-GT--GGC----GC-----------------------T---T---G-C----CACGG--G-CGC-GCGGACTCCCGG-T-GTCCCGGCCGGCTGCCCGACGG--TATGACC---AGAGGAGCCGATCCGCT---G-AA---TGG--GAAACA-CTGTGGT-T--TGTGAAGCGT-GCGG--CCTGGT------G-CCGA-TACG--TG---CGGG-G--A----T-TGA------GG----TGTAA----A-------C-C---G-G---GGGTT-CCCG-TG-C-G---AAG-CACGG---TCCC-G-GCCCCG--CTGCGT-CGTC-GG-------------------TT-ACC-GGT-GT-CCTCGCAC--TGG-ATCG---AT-ACTCCCGTCTGCG----ACGCCC-ATCTTCGGATGGTCTCCCGATAATTTCTCATATTATTTCAAATGAAAGAGGGAAGAAAGAGGTCTTTGGTAATTTAGGAATAATCTTTGCTATAGCAGCAATCGGATTATTAGGTTTCGTTGTATGAGCACATCACATATTCACAGTAGGAATAGATGTTGATACACGAGCATATTTCACCTCAGCGACAATAATCATTGCTGTACCTACTGGTATTAAAGTATTTAGATGATTAACAACTATATATGGGTCTAAAATAACACTAAGACCATCATGTTTTTGATCATTAGGATTTGTATTTCTATTTACATTAGGGGGATTAACAGGAATTGTTCTATCAAATTCATCAATTGATATTACCCTTCATGATACATATTATGTAGTAGCCCACTTCCACTATGTACTCTCAATAGGGGCAGTATTTACAATTATAGCAGGATTTATCCAATGGTATCCACTATTTACAGGACTATCAATAAATACAAAATGACTAAAAATTCAATTCTTATCAATATTTATTGGAGTAAACATAACTTTTTTCCCACAACACTTCTTAGGGTTAGCAGGAATGCCGCGACGATATTCTGATTATCCTGATATATATGCATCGTGAAATATTATTTCATCAATAGGGGCATTAATATCAACAATAAGAATAATAATATTTATCATAATTATCTGGGAAAGATTATTAAACCAACGAATAACAATTTTTAGTTCACATATAATAAGATCATTAGAGTGATCACATAATACCCCACCAAGTGAACATACTTATAGAGAACTGCCAATTTTAATTAAA---TTCTAATATGGCAGAT-------TTAGAAATAACAACATGACCAAACTTAATACTACAAGATAGTATTTCACCCTTAATGGAACAGTTAATATTCTTTCATGATCATATTATAATAATTCTAATAATAATTGTATCAATAGTGAGATACTTAATAATTAATATCATAATAAGAAATAAATTAAACCGTACCTTTCTAGAAGGGCAGATAATTGAATTAATTTGAACAGTAACACCTGCAATAACACTATTTTTTATTGCAGCACCTTCTCTACGATTGTTATATTTAATAGACGAAATTAATAAACCAACAATAACAATAAAAGCAGTAGGACATCAGTGATACTGATCATATGAATATTCAGACTTCATTAACAAAGAATTTGATTCATACATAGAA------AATTATGAAAATAAAATAAACTTACGACTTCTGGACTCTGATAGACGATTAACACTACCATCAAATATTTTCATTCGAATAATAGTAACATCTAATGATGTTATTCACTCATGAGCTCTACCCTCAACAGGAATTAAAGTAGATGGAACCCCTGGACGACTAAATCAATCAAGAATAATATTAAATCGAAGAGGACTAATTTATGGTCAATGCTCAGAAATCTGTGGAACAAATCACAGATTTATACCTATTGTTGTTGAAAGAATACCTATCAACAAATTTATTAGATGAATAATAAAATCAC--------------------------------------GCAACTGGTGGAGTGAAGAAGCCTCACCGCTACCGTCCTGGAACAGTTGCCCTGAGAGAAATCAGGCGTTACCAGAAGAGCACCGAGCTGCTGATTCGAAAGTTGCCGTTCCAGCGCCTTGTGCGTGAGATTGCCCAGGACTTCAAGACGGACCTCCGCTTCCAGAGCTCTGCAGTAATGGCACTGCAGGAGGCGAGCGAGGCCTACCTGGTGGGTCTCTTTGAGGACACCAACCTGTGTGCCATTCACGCCAAGCGGGTCACCATCATG
>16-202_Phyllium_gardabagusi
??????????????????????????????????????????????????????????????????????????????????????????????????????????????????????????????????????????????????????????????????????????????????????????????????????????????????????????????????????????????????????????????????????????????????????????????????????????????????????????????????????????????????????????????????????????????????????????????????????????????????TAATTTAATGGCCGCGGTA-TTTTGACCGTGCAAAGGTAGCATAATCATTAGCTTATTAATTGTAAGATTGCATGAATGGTTGGACGAAATATTAACTGTCTC-A---T-A-T-TT---ATT---AG-TTAAAATTTAATTTTTGGGTTAAAAAGCTT-AAATTTTTTTAGAGGACGAGAAGACCCTATAGATCTTTATTTTCATTATTT-T--T-AA-TT-T--T-TTTGT-A-T-----T------------------TT--ATTT--G-TTTATTGGATTTTTGATTGGGGTGATTTTGAGAT----A--TA-----ATTAACTCTT-TA---T-TT-T-T-TTTT--TCATTTATTTATG-T----TT-AATTGATCTTTTATTATTGTTTATAAGA-TTTAGATACCTTAGGGATAACAGCGTAATTCTTCTTGAGAGTTCATATTGACAGGG-GAGATTGCGACCTCGATGTTGAATTAAGATTA-ATATT-----AGGTGTAGAAGTTT-A--A-TT-A-T-TAGGTCTGTTCGACCTTTAAAATCTTACATGATCTGAGT-GCCAAATTAAGGTGAAACCGCGAATGGCTCATTAAATCAGTTATGGTTCCTTAGATCGTACC-ACA--TGACTTGGATAACTGTGGTAATTCTAGAGCTAATACATGC-AAACAGAGTCCCGACCAGAAATGGAAGGGATGCTTTTATTAGATCAAAACCAATC-GG-CCGG---CT---------------------CGCCCGGTCCGT-TTGCTTTGGTGACTCTGGATAACTTTGAGCTGATCGC-ACGGTCCTCGTACCGGCGACGCATCTTTCAAATGTCTGCCTTATCAACTGTCGATGGTAGGTTCTGCGCCTACCATGGTTGTAACGGGTAACGGGGAATCAGGGTTCGATTCCGGAGAGGGAGCCTGAGAAACGGCTACCACATCCAAGGAAGGCAGCAGGCGCGCAAATTACCCACTCCCGGCACGGGGAGGTAGTGACGAAAAATAACGATACGGGACTCATCCGAGGCCCCGTAATCGGAATGAGCACACTTTAAACGCTTTAACGAGTATCCATTGGAGGGCAAGTCTGGTGCCAGCAGCCGCGGTAATTCCAGCTCCAATAGCGTATATTAAAGTTGTTGCGGTTAAAAAGCTCGTAGTTGGACTTGTGTCCCACGCTGTCGGTTCACCGTTCGTCGGTGTTTAACTGGCATGCCCGTGTGGACGTCCTGCCGGTGGATGCGGTCGGC--------CGT--GG--------------------------------------------------------------------------------------------------GCCTC-T----------GG--------------------TCTGCGCGTCGGCGGTCC-GATGGAATCCTACCGCGGTGCTCTTC-ACCGAGTGTCGAGGTGGGCCGGCACGTTTACTTTGAACAAATTAGAGTGCTCAAAGCAGGCAGTG-GTTCGCCTGAATATTGTGTGCATGGAATAATGGAATAGGACCTCGGTTCTATTTTGTTGG-TTTTC-GGAA--CTTGAGGTAATGATTAATAGGGACAGACGGGGGCATTCGTATTGCGACGTTAGAGGTGAAATTCTTGGATCGTCGCAAGACGAACCTAAGCGAAAGCATTTGCCATGAGTGTTTTCATTAATCAAGAACGAAAGTTAGAGGTTCGAAGGCGATCAGATACCGCCCTAGTTCTAACCATAAACGATGCCAGCTAGCGATCCGCCGAAG------TTCCTCCGATGACTCGGCGGGCAG-CTTCCGGGAAACCAAAGCTTTTGGGTTCCGGGGGAAGTATGGTTGCAAAGCTGAAACTTAAAGGAATTGACGGAAGGGCACCACCAGGAGTGGAGCCTGCGGCTTAATTTGACTCAACACGGGAAACCTCACCAGGCCCGGACACCGGAAGGATTGACAGATTGAGAGCTCTTTCTTGATTCGGTGGGTGGTGGTGCATGGCCGTTCTTAGTTGGTGGAGCGATTTGTCTGGTTAATTCCGATAACGAACGAGACTCTGGCCTGCTAACTAGTCGC--TTCCGGTATCCCTTCG-TGCTACCGGCGAC-----AAATGATCTTCTTAGAGGGACAGGCGGCTTCTAGCCGCACGAGATTGAGCAATAACAGGTCTGTGATGCCCTTAGATGTTCTGGGCCGCACGCGCGCTACACTGAAGGAATCAGCGTGTCCTCCTAGCCCGAAAGGGCCGGGTAACCCGTTGAACCTCCTTCGT-GCTAGGGATTGGGGCTTGCAATTGTTCCCCATGAACGAGGAATTCCCAGTAAGCGCGAGTCATAAGCTCGCGTTGATTACGTCCCTGCCCTTTGTACACACCGCCCGTCGCTACTACCGATTGAATGATTTAGTGAGGTCTTCGGACCGGTGCGCGACGGCT--CCTCG---------------------------------------------------------------CGAG-CCGTTGATGTTGCTGGAAAGATGACCAAACTTGATCATTTAGAGGAAGTAAAAGTCGTAACAAGGTTTCCGTAGGTGAACCT--------GAATCCTGAA-TTCGAAAGGGG----------------------------TTGGATTCAGAT-CC-T-A---C----C-G-TT--C--GCA-----TA-CTAGGC--AGCCC-CGCTGCGGATGG-TGC-CGGT-CGCCCGC-----G--GCGATTAATTT--CG-TTTGCGG-TGTCGTTTC-TGG-CGTC---CACCCGG-TG-G---TG----GC-T-----G------ACCACCTT-C-GCGGAGGGTCGCACTTCT-CCCC-T-AGTAGAAACGTCGCGACCCGTTGGG-TGCC---GGCC-G--AAGGCCC--GGG-AAGGAAGCCCGC--------GCATC----CT-GT--GGT----GG-----------------------T---T---G-C----CACAG--G-CGC-GCGGACTCCCGG-T-GACCCGGCCGGCTGCCCGACGG--TATGACC---AGAGGAGCCGATCCGCT---G-AA---TGG--GAAACA-CTGTGGT-T--TGTGAAGCGT-GCGG--CCTGGC------G-CCGA-TACG--TG---CGGG-G--A----T-TGA------GG----TGTAA----A-------C-C---G-G---GGGTT-CCCG-TG-C-G---AAG-CACGG---TCCC-G-GCCCCG--CTGCGT-CGTC-GG-------------------TT-GCC-GGT-GT-CCTCGCAC--TGG-ATCG---AT-ACTCCCGTCTGCG----ACGCCC-ATCTTCGGATGGTCTCCCG----------------------------------------AAGTTTTCGGTAATTTAGGAATAATCTTTGCTATAGCCGCAATTGGTTTATTAGGGTTTGTAGTATGGGCACATCATATATTTACAGTTGGAATGGATGTAGATACACGGGCCTATTTCACCTCAGCAGCAATAATTATTGCAGTACCAACCGGCATTAATGTATTCAGATGATTAACAACCATGTATGGTTCTAAACTAACATTTAGACCATCATGCTTATGGGCATTAGGATTCGTATTATTATTCACACTAGGGGGCTTAACAGGGATTGTACTATCAAACTCATCAATTGACATTACTATTCATGACACATATTATGTAGTTGCCCACTTTCATTATGTATTATCTATAGGAGCAGTATTTGCAATTATAGCTGGATTCATTCAATGATACCCCTTATTTACAGGACTANCAATAAATCCAAAATNATTAAAAATTCAATTCCTAATCATATTTATCGGAGTGAATATAACTTTCTTTCCTCAGCACTTCCTGGGCTTAGCTGGAATACCTCGCCGATATTCTGATTATCCCGACATATATAGATCTTGATATATTATTTCATCAATTGGAGCATTGATTTCAACATTAAGAATAATAATATTTATTATAATTATTTGAGA------------------------------------------------------------------------------------------------------------------------------------------------TTAGAAATAACAAACTGACCCAGTTTAACTCTACAGGACAGAACTTCACCAGTAATAGAACAATTAGTATTATTTCATGATCATATTATAATAATCCTAATAATAATTGTAACAATAGTAATTTATATAATAATTAATATTATAATAAGAAATAAACTAAATCTAAATTTATTAGAAGGACAAATAATTGAATTAATCTGAACTATCGCCCCGGCGATAACGTTATTATTTATTGCAGCCCCCTCTTTACGGTTACTATATTTAATAGATGAAATTAATAAACCCATATTAACAACAAAAGCAGTAGGTCACCAATGATATTGATCATATGAATACTCAGATTTTATTGATAGAGAATTTGACTCATATATAGAA------AACTAT---AATAATAAAAATATACGACTATTAGATTCAGATAATCGATTAACATTACCAACCAATGTATTCATTCGAGTAATAGTAACATCAACAGATGTTATTCATTCATGAGCACTACCTTCAACAGGTATTAAAATTGATGGTACCCCAGGACGATTAAATCAATCAAGAATAATAATAAATCGAAGAGGGTTAATTTATGGTCAATGTTCAGAAATCTGTGGAACAAATCACAGATTTATACCAATCGTTGTTGAAAGAGTACCTATTAATATATTCATCAAATGAATAATAAAATCATAGCAGCTGGCCACAAAAGCGGCTCGTAAGAGCGCCCCAGCAACTGGTGGAGTGAAGAAGCCTCACCGCTACCGTCCTGGAACAGTTGCCCTGAGAGAAATCAGGCGTTACCAGAAGAGCACCGAGCTGCTGATTCGAAAGTTGCCATTCCAGCGCCTTGTGCGTGAGATTGCCCAGGACTTCAAGACGGACCTCCGCTTCCAGAGCTCTGCAGTAATGGCACTGCAGGAGGCGAGCGAGGCCTACCTGGTGGGTCTTTTTGAGGACACCAACCTGTGTGCCATTCACGCCAAGAGGGTCACCATCATG
>16-232_Phyllium_chenqiae
??????????????????????????????????????????????????????????????????????????????????????????????????????????????????????????????????????????????????????????????????????????????????????????????????????????????????????????????????????????????????????????????????????????????????????????????????????????????????????????????????????????????????????????????????????????????????????????????????????????????????---TTTAATGGCCGCGGTA-TATTGACCGTGCAAAGGTAGCATAATCATTAGTTTATTAATTGTTAGCTTGAATGAATGGTTTTACGAAATATTAGCTGTCTC-A---T-T-T-TT---A-T---TG-TTAGAATTTAAATTTTGAGTTAAAAGGCTT-AAATTTCTTTAAAGGACGAGAAGACCCTATAGATCTTCATTTTTGTAATTA-T--A-TA-TT-T--T-TTTAG-A-T-----T-A-----TTA-T---T------------A-TTTTATGAATTTTTAGTTGGGGTGACGTTAGGAT----A--TA-----ATTAACTCCT-TT---T-TT-T-A-TTTT--TCATTTGTTTATG-T----TT-AATTGACCTTTTATTATTGTTTATAAGA-TAAAGATACCTTAGGGATAACAGCGTAATTTTTATTGAGAGTTCATATTGACATAG-AAGATTGCGACCTCGATGTTGAATTAAGATTA-TTATT-----TGGTGTAGAAGCTT-A--A-TT-A-T-AAGGTCTGTTCGACCTTTAAAATCTTACATGATCTGAGTT----------------------------TCATTAAATCAGTTATGGTTCCTTGGATCGTACC-ACA--TGACTTGGATAACTGTGGTAATTCTAGAGCTAATACATGC-AAACAGAGTCCCGACCAGAAATGGAAGGGATGCTTTTATTAGATCAAAACCAATC-GG-CCGG---CT---------------------CGCCCGGTCCGT-TTGCTTTGGTGACTCTGGATAACTTTGAGCTGATCGC-ACGGTCCTCGTACCGGCGACGCATCTTTCAAATGTCTGCCTTATCAACTGTCGATGGTAGATTGTGCGCCTACCATGGTTGTAACGGGTAACGGGGAATCAGGGTTCGATTCCGGAGAGGGAGCCTGAGAAACGGCTACCACATCCAAGGAAGGCAGCAGGCGCGCAAATTACCCACTCCCGGCACGGGGAGGTAGTGACGAAAAATAACGATACGGGACTCATCCGAGGCCCCGTAATCGGAATGAGCACACTTTAAACGCTTTAACGAGTATCCATTGGAGGGCAAGTCTGGTGCCAGCAGCCGCGGTAATTCCAGCTCCAATAGCGTATATTAAAGTTGTTGCGGTTAAAAAGCTCGTAGTTGGACTTGTGTCCCACGCTGTCGGTTCACCGTTCGTCGGTGTTTAACTGGCATGCCCGTGTGGACGTCCTGCTGGTGGATGCGGTCGGC--------CGT--GG--------------------------------------------------------------------------------------------------GCCTC-T----------GG--------------------TCTGCGCGTCGGCGGTCC-GATGGAATCCTACCGCGGTGCTCTTC-ACCGAGTGTCGAGGTGGGCCGGCACGTTTACTTTGAACAAATTAGAGTGCTCAAAGCAGGCAGTG-GTTCGCCTGAATATTGTGTGCATGGAATAATGGAATAGGACCTCGGTTCTATTTTGTTGG-TTTTC-GGAA--CTTGAGGTAATGATTAAGAGGGACAGACGGGGGCATTCGTATTGCGACGTTAGAGGTGAAATTCTTGGATCGTCGCAAGACGAACCTAAGCGAAAGCATTTGCCATGAGTGTTTTCATTAATCAAGAACGAAAGTTAGAGGTTCGAAGGCGATCAGATACCGCCCTAGTTCTAACCATAAACGATGCCAGCCAGCGATCCGCCGAAG------TTCCTCCGATGACTCGGCGGGCAG-CTTCCGGGAAACCAAAGCTTTTGGGTTCCGGGGGAAGTATGGTTGCAAAGCTGAAACTTAAAGGAATTGACGGAAGGGCACCACCAGGAGTGGAGCCTGCGGCTTAATTTGACTCAACACGGGAAACCTCACCAGGCCCGGACACCGGAAGGATTGACAGATTGAGAGCTCTTTCTTGATTCGGTGGGTGGTGGTGCATGGCCGTTCTTAGTTGGTGGAGCGATTTGTCTGGTTAATTCCGATAACGAACGAGACTCTGGCCTGCTAACTAGTCGC--TTCCGGTATCCTATCG-TGCTACCGGCGAC-----AAATGATCTTCTTAGAGGGACAGGCGGCTTCTAGCCGCACGAGATTGAGCAATAACAGGTCTGTGATGCCCTTAGATGTTCTGGGCCGCACGCGCGCTACACTGAAGGAATCAGCGTGTCCTCCTAGCCCGAAAGGGCCGGGTAACCCGTTGAACCTCCTTCGT-GCTAGGGATTGGGGCTTGCAATTGTTCCCCATGAACGAGGAATTCCCAGTAAGCGCGAGTCATAAGCTCGCGTTGATTACGTCCCTGCCCTTTGTACACACCGCCCGTCGCTACTACCGATTGAATGATTTAGTGAGGTCTTCGGACCGGTGCGCGACGGCT--CCTCG---------------------------------------------------------------CGAG-CCGTTGATGTTGCTGGAAAGATGACCAAACTTGATCATTTAGAGGAAGTAAAAGTCGTAACAAGGTTTCCGTAGGTGAACCT----------------------------------------------------------TTGGATTCAGAT-CC-T-G---C----CGG-CT--C--GCA-----CA-TTAGGC--AGCCC-CGCTGCAGATGG-TGC-CGGT-CGCCCGC-----G--GCGATTAATTT--CG-TTTGCGG-TGTCGTTTC-TGG-CGTC---CACTCGG-CG-G---CG-T--GC-T-----G------ACCACCGC-A-GCGGAGGTTCGCACGTCT-CCCC-T-AGTAGAAACGTCGCGACCCGTTGGG-TGCC---GGCC-G--AAGGCCT--GTG-AAGGAAGCCCGC--------GTGTC----CC-GT--GGC----GG-----------------------T---C---G-C----CACGG--G-CGT-GCGGACTCACGG-T-GACCCGGCAGGCTGCCCGACGG--TATGACC---AGAGGAGCCGATCCGCT---G-AA---TGG--GAAACA-CTGTGGT-T--TGTGAAGCGT-GCGG--CCTGGC------G-CCGA-TGCG--TG---CGGG-G--A----T-TGA------GG----TGTAA----A-------C-C---G-G---GGGTG-CCCG-TG-C-G---AAG-CACGG---TCCC-G-GCCCTG--CTGCGT-CGTT-GG-------------------TT-GCC-GGT-GT-CCTCGCAC--AGG-ATCG---AT-ACTCCCGTCTGCG----ACGCCC-ATCTTCGGATGGTCTCCCG---------------------------------------------------------------------------------------------------------------------------------------GACGTAGATACACGAGCATATTTCACTTCAGCAACTATAATTATTGCTGTACCGACAGGAATTAAAGTATTTAGATGACTTTCTACCATGTATGGTAGAAAAATTACATTTAGTCCATTATGTCTATGATCACTAGGATTCGTATTTTTATTTACATTAGGGGGTTTAACAGGAATTGTATTATCAAATTCGTCAATTGATATTACATTACATGATACCTACTATGTAGTAGCTCATTTTCATTATGTATTATCAATAGGAGCAGTATTTGCAATTATAGCTGGATTTATCCAATGATATCCTTTAATTACAGGTCTATCTATAAGACCCAAATGATTAAAAATTCAATTTTTAACAATATTTATTGGAGTAAACTTAACTTTCTTTCCACAACATTTCCTAGGATTAGCAGGAATACCTCGACGATATTCTGACTATCCAGATATATTTACTTCATGAAATATTATTTCATCAATAGGAGCACTAATCTCAACATTAAGAATAATGATATTTATTATAATTTTATGAGAAAGATTATCATCAATACGCCAAGCAATATTTAGATCACATATAATTAGATCATTAGAATGAATCCATAATATACCCCCTAATGAACACACATATATAGAATTACCTATACTAATTAAA---TTCTAATATGGCAGAT-------TTAGAAATAACATCTTGACCAAATTTAACATTACAAAATAGAATCTCACCTTTAATAGAACAATTAATAATATTTCATGATCACATTATAATAATCCTAACAATAGTTGTAATTCTAGTAAGATACATAATAATAAATATTATAATAACAAATAAAATAGATCATAACCTATTAGAAGGTCAAATAATTGAATTAATTTGAACTATAACGCCCGCAATAACATTATTTTTTATTGCCGCACCATCTCTACGATTACTATACTTAATAGATGAAATTAATAGACCTATAATAACTATAAAAGCAGTAGGACATCAATGATATTGAACTTATGAATATTCAGATTTTAGTGAAATAGAATTAGATTCATATATAGAA------ACTTTCAAAAAA---AATAAATTACGATTACTTGATACAGATATACGAATAACATTACCATCAAACACTTTTATCCGGATAATAGTAACATCCACTGACGTAATTCATTCATGAACCTTACCGTCAACAGGTATTAAAATTGATGCTACCCCAGGCCGATTAAATCAAATAAGAATAATATTTAATCGAACAGGAGTAATTTATGGGCAATGCTCAGAAATCTGTGGTACAAACCACAGATTCATACCAATCGTTGTTGAAAGAGTACCTATCAACAAATTCATTAAATGAATAACTAAATCACAGCAGCTTGCCACAAAAGCTGCTCGTAAGAGCGCCCCTGCAACTGGTGGAGTGAAGAAGCCTCACCGCTACCGTCCTGGAACAGTCGCCCTGAGAGAAATCAGGCGTTACCAGAAGAGCACCGAGCTGCTGATTCGAAAGTTGCCGTTCCAGCGCCTTGTGCGTGAGATTGCCCAGGACTTCAAGACGGATCTCCGCTTCCAGAGCTCTGCAGTGATGGCACTGCAGGAAGCAAGCGAGGCCTACCTGGTGGGTCTTTTTGAGGACACCAACCTGTGTGCCATTCACGCCAAGAGGGTCACCATCATG
>16-264_Nanophyllium_asekiense
??????????????????????????????????????????????????????????????????????????????????????????????????????????????????????????????????????????????????????????????????????????????????????????????????????????????????????????????????????????????????????????????????????????????????????????????????????????????????????????????????????????????????????????????????????????????????????????????????????????????????ATCTTTAATGGCCGCGGTA-TTTTGACCGTGCAAAGGTAGCATAATCATTAGTCTATTAATTATGGAATAGTATGAATGGTTGAACGAGATATTGGCTGTCTC-A---T-A-C-AT---ATT---TA-TTTGAATTTAATATTTGAGTTAAAAAACTT-AAATTTTTTTATAGGACGAGAAGACCCTATAGATCTTTATTTATTTGTTTT-T--T-GA-GT-T--A-TTTAG-T-T-----T-A-----TTT-T---T--AA--TAAA--T-TGACTTATTTGTTTCATTGGGGTGATGTTGAGAT----A--TG-----ATTAACTCTT-T----T-TT-T-T-TTCT--TCATTAATTTTTG-T----TT-ATTTGACCTTTTATTATTGTTTACAAGA-ATTAGATACCTTAGGGATAACAGCGTGATTCTTTTTGAGAGTTCATATTGACATTA-GAGATTGCGACCTCGATGTTGAATTAAGGTTA-TTGTT-----GGGTGTAGTTGTTC-A--A-TT-A-A-TTGGTCTGTTCGACCATTAAAATCTTACATGATC------GCCAAATTAAGGTGAAATTGCTGATGCGTCATTAAATCAGTTATGGTTCCTTAGATCGTACC-ACA--TGACTTGGATAACTGTGGTAATTCTAGAGCTAATACATGC-AAACAGAGTCCCGACCAGAAATGGAAGGGATGCTTTTATTAGATCAAAACCAATC-GG-CCGG---CT---------------------CGCCCGGTCCGT-TTGCTTTGGTGACTCTGGATAACTTTGAGCTGATCGC-ACGGTCCTCGTACCGGCGACGCATCTTTCAAATGTCTGCCTTATCAACTGTCGATGGTAGGTTCTGCGCCTACCATGGTTGTAACGGGTAACGGGGAATCAGGGTTCGATTCCGGAGAGGGAGCCTGAGAAACGGCTACCACATCCAAGGAAGGCAGCAGGCGCGCAAATTACCCACTCCCGGCACGGGGAGGTAGTGACGAAAAATAACGATACGGGACTCATCCGAGGCCCCGTAATCGGAATGAGCACACTTTAAACCCTTTAACGAGTATCCATTGGAGGGCAAGTCTGGTGCCAGCAGCCGCGGTAATTCCAGCTCCAATAGCGTATATTAAAGTTGTTGCGGTTAAAAAGCTCGTAGTTGGACTTGTGTCCCACGCTGTCGGTTCACCGTTCGTCGGTGTTTAACTGGCATGCCCGTGTGGACGTCCTGCCGGTGGATGCGGTCGGC--------CGT--GG--------------------------------------------------------------------------------------------------GCCTC-T----------GG--------------------TCTGCGCGTCGGCGGTCC-GATGGAATCCTACCGCGGTGCTCTTC-ACCGAGTGTCGAGGTGGGCCGGCACGTTTACTTTGAACAAATTAGAGTGCTCAAAGCAGGCAGTG-GTTCGCCTGAATATTGTGTGCATGGAATAATGGAATAGGACCTCGGTTCTATTTTGTTGG-TTTTC-GGAA--CTTGAGGTAATGATTAATAGGGACAGACGGGGGCATTCGTATTGCGACGTTAGAGGTGAAATTCTTGGATCGTCGCAAGACGAACCTAAGCGAAAGCATTTGCCATGAGTGTTTTCATTAATCAAGAACGAAAGTTAGAGGTTCGAAGGCGATCAGATACCGCCCTAGTTCTAACCATAAACGATGCCAGCCAGCGATCCGCCGAAG------TTCCTCCGATGACTCGGCGGGCAG-CTTCCGGGAAACCAAAGCTTTTGGGTTCCGGGGGAAGTATGGTTGCAAAGCTGAAACTTAAAGGAATTGACGGAAGGGCACCACCAGGAGTGGAGCCTGCGGCTTAATTTGACTCAACACGGGAAACCTCACCAGGCCCGGACACCGGAAGGATTGACAGATTGAGAGCTCTTTCTTGATTCGGTGGGTGGTGGTGCATGGCCGTTCTTAGTTGGTGGAGCGATTTGTCTGGTTAATTCCGATAACGAACGAGACTCTGGCCTGCTAACTAGTCGC--TTCCGGTATCCCTTCG-TGCTACCGGCGAC-----AAATGATCTTCTTAGAGGGACAGGCGGCTTCTAGCCGCACGAGATTGAGCAATAACAGGTCTGTGATGCCCTTAGATGTTCTGGGCCGCACGCGCGCTACACTGAAGGAATCAGCGTGTCCTCCTAGCCCGAAAGGGCCGGGTAACCCGTTGAACCTCCTTCGT-GCTAGGGATTGGGGCTTGCAATTGTTCCCCATGAACGAGGAATTCCCAGTAAGCGCGAGTCATAAGCTCGCGTTGATTACGTCCCTGCCCTTTGTACACACCGCCCGTCGCTACTACCGATTGAATGATTTAGTGAGGTCTTCGGACCGGTGCGCGACGGCT--CCTCG---------------------------------------------------------------CGAG-CCGTTGATGTTGCTGGAAAGATGACCAAACTTGATCATTTAGAGGAAGTAAAAGTCGTAACAAGGTTTCCGTAGGTGAACCT---------AATCCTGAA-TTCGAAAGGGG----------------------------TTGGATTCATGT-CC-T-T---C----C-G-TT--T--GTA-----AA-CAGTGT--CGTCC-CGCCACAGATGG-TGC-TGGT-CGCCCGC-----G--GCGATTAATTT--CG-TTTGCGG-TGTCGTTTC-TGG-CTTC---CACTTGG-TT-G---AG----GG-C-----G------TCCG-CCT-C-GCGGAGGACTGCACTTCT-CCCC-T-AGTAGAAACGTCGCGACCCGTTGGG-TGCC---GGCC-G--AAGGCCT--GGG-TAGGCAGACCGC--------GTGTC----CT-GT--GGC----GA-----------------------T---C---G-T----CACAG--G-CGT-GCGGACTCCTGG-T-GACCCGGCAGGCTGCCCGACGG--TATGACC---AGAGGAGTCGATCCGCT---G-AA---TGG--GAAACA-CTGTGG--T--TGTGAAGCGT-GCGG--CCCGGC------G-CCGA-TACG--TG---CGGG-G--A----T-TGA------GG----TGTAA----A-------C-C---G-G---GGGTG-CCCG-TG-C-G---AAG-CACGG---TCCC-G-GCCCTG--CTGCGT-TGTC-GG-------------------TT-GTT-GGT-GT-CCTCGCAC--TGG-ATCG---AT-ACTCCCGTCTGCG----ACGCCC-ATCTTCGGATGGTCTCCCGATAATCTCACATATTATTTCAAATGAAAGAGGGAAAAAGGAGGTATTTGGAAATCTAGGAATAATCTTTGCAATAGCAGCCATTGGGTTATTAGGATTTGTCGTATGGGCTCATCACATATTCACAGTAGGGATAGATGTAGATACACGAGCATACTTTACATCAGCTACAATAATTATTGCAGTTCCAACAGGAATTAAAGTATTTAGATGACTAACAACAATATATGGAGCTAAATTAACATTTAGACCTTCATGCCTGTGGGCATTAGGATTTGTATTTTTATTCACATTGGGTGGATTGACTGGAATTATTCTATCAAACTCATCAATTGATGTCACCTTACATGACACATACTACGTCGTAGCACATTTTCACTATGTATTATCAATAGGAGCAGTGTTTGCTATTATAGCTGGATTCATTCAATGGTACCCTTTAATTTCAGGAATAACTTTAAATACAAAATGAATAAAAATTCAATTCACCTCAATATTCATTGGGGTAAATATAACTTTCTTCCCACAACACTTTTTAGGGTTAGCTGGAATACCCCGACGATATTCTGATTATCCAGATATATTCACTACATGGAATATCATTTCATCCATAGGATCATTAATCACAAACCTAAGAATAATAACATTTATTATAATTATTTGAGAAAGAATAATATCAAATCGCCAAACAATATTCAGACCAAATTTAATAATAACTATTGAGTGAAACCATGATATACCACCAACTGAACATTCTTATATAGAACTACCCCTACTAATTAAA---TTCTAATATGGCAGAT-------TTAGAAATATCAACTTGACCAAATATAGCCCTCCAAGACAGCTTCTCTCCCATAATAGAACAACTAACTTTCTTTCATGATCACATTATAATAATTCTAATAATTATTGTAGTAATGGTAACATATATAATAATTATTATTATTAATAATAACAAAAAAAATCTAAATTTATTAGAAGGACAAGTAATTGAATTAATTTGAACATTAACACCAACAATAACATTATTTTTTATTGCAACACCATCACTACGATTATTATATTTAATAGATGAAATTAATAAACCCATAATAACTATCAAAACATTAGGTCATCAGTGGTATTGAACCTATGAATATTCAGATTTCAAGGAAATAGAATTTGATTCATACATGATA------AATTATAACAATAAAAGTAATGTACGATTGGTAGAAGTAGATAATCGTACAACCTTACCATTATATACCTTTATTCGAATGATAGTAACATCTACAGATGTTATTCATTCATGAACTCTACCATCAACAGGGGTAAAAATCGACGGTACTCCAGGTCGCATTAATCAATCAAGACTAATATTAACTCGACCTGGAATAATTTTTGGACAATGTTCAGAGATTTGTGGGGCAAATCACAGCTTTATACCAATTACTGTAGAAAGAGTACCTATTAATTTATTTATCGAGTGAATAAAAAAATCATAGCAGCTGGCCACGAAAGCTGCTCGTAAGAGCGCCCCTGCGACTGGCGGTGTGAAGAAGCCTCACCGCTACCGTCCTGGAACCGTAGCCCTGAGAGAAATCAGGCGTTACCAGAAGAGCACCGAGCTGCTTATTCGGAAGTTGCCTTTCCAGCGCCTCGTGCGAGAGATTGCCCAGGACTTCAAGACCGACCTTCGCTTCCAGAGCTCTGCAGTAATGGCACTGCAGGAGGCGAGCGAGGCCTACCTGGTGGGTCTGTTCGAGGACACCAACCTGTGTGCCATTCACGCCAAGAGGGTCACCATCATG
>16-282_Comptaphyllium_caudatum
??????????????????????????????????????????????????????????????????????????????????????????????????????????????????????????????????????????????????????????????????????????????????????????????????????????????????????????????????????????????????????????????????????????????????????????????????????????????????????????????????????????????????????????????????????????????????????????????????????????????????ATTTTTAATGGCCGCGGTA-TTTTAACTGTGCAAAGGTAGCATAATCATTAGTCTATTAATTGTAGAATTGTATGAATGGTTTGACGAAATTTATTCTGTCTC-T---T-T-T-TT---A-T---TA-TTAGAATTTAATTTTTGAGTTAAAAAGCTT-AAATTCGTTTATAGGACGAGAAGACCCTGTAGATCTTGATTATTATTATTA-T--T-TT-AA-T--T-TTTTG-G-T-----C-A-----TAT-T-TTTGATT--TTAT--T-TTTTATTATTTTTTTGTTGGGGTGACATTTAGAT----A--TT-----ATTAACTCTT-TT-----TT-T-T-TTCT--TCATTTATTTTTG-T----TT-AATTGACCTTTTATTATTGTTTATAANA-ATTANATACCTTAGGGATAACAGCGTGATTCTTTTTGAGAGTTCTTATTAACAAGG-GAGATTGCGACCTCGATGTTGAATTAAGATAA-TTATT-----AGGTGTAGAAGCTT-A--A-TT-T-T-TTGGTCTGTTCGACCATTAAATTCTTACATGA--------GCCAAATTAAGGTGAAACCGCGAATGGCTCATTAAATCAGTTATGGTTCCTTAGATCGTACC-ACA--TGACTTGGATAACTGTGGTAATTCTAGAGCTAATACATGC-AAACAGAGTCCCGACCAGAAATGGAAGGGATGCTTTTATTAGATCAAAACCAATC-GG-CCGG---CT---------------------CGCCCGGTCCGT-TTGCTTTGGTGACTCTGGATAACTTTGAGCTGATCGC-ACGGTCCTCGTACCGGCGACGCATCTTTCAAATGTCTGCCTTATCAACTGTCGATGGTAGGTTCTGCGCCTACCATGGTTGTAACGGGTAACGGGGAATCAGGGTTCGATTCCGGAGAGGGAGCCTGAGAAACGGCTACCACATCCAAGGAAGGCAGCAGGCGCGCAAATTACCCACTCCCGGCACGGGGAGGTAGTGACGAAAAATAACGATACGGGACTCATCCGAGGCCCCGTAATCGGAATGAGCACACTTTAAACCCTTTAACGAGTATCCATTGGAGGGCAAGTCTGGTGCCAGCAGCCGCGGTAATTCCAGCTCCAATAGCGTATATTAAAGTTGTTGCGGTTAAAAAGCTCGTAGTTGGACTTGTGTCCCACGCTGTCGGTTCACCGTTCGTCGGTGTTTAACTGGCATGCCCGTGTGGACGTCCTGCCGGTGGATGCGGTCGGC--------CGC--GG--------------------------------------------------------------------------------------------------GCCTC-T----------GG--------------------TCTGCGCGTCGGCGGTCC-GATTGAATCCTACCGCGGTGCTCTTC-ACCGAGTGTCGAGGTGGGCCGGCACGTTTACTTTGAACAAATTAGAGTGCTCAAAGCAGGCAGTG-GTTCGCCTGAATATTGTGTGCATGGAATAATGGAATAGGACCTCGGTTCTATTTTGTTGG-TTTTC-GGAA--CTTGAGGTAATGATTAATAGGGACAGACGGGGGCATTCGTATTGCGACGTTAGAGGTGAAATTCTTGGATCGTCGCAAGACGAACCTAAGCGAAAGCATTTGCCATGAGTGTTTTCATTAATCAAGAACGAAAGTTAGAGGTTCGAAGGCGATCAGATACCGCCCTAGTTCTAACCATAAACGATGCCAGCTAGCGATCCGCCGAAG------TTCCTCCGATGACTCGGCGGGCAG-CTTCCGGGAAACCAAAGCTTTTGGGTTCCGGGGGAAGTATGGTTGCAAAGCTGAAACTTAAAGGAATTGACGGAAGGGCACCACCAGGAGTGGAGCCTGCGGCTTAATTTGACTCAACACGGGAAACCTCACCAGGCCCGGACACCGGAAGGATTGACAGATTGAGAGCTCTTTCTTGATTCGGTGGGTGGTGGTGCATGGCCGTTCTTAGTTGGTGGAGCGATTTGTCTGGTTAATTCCGATAACGAACGAGACTCTGGCCTGCTAACTAGTCGC--TTCCGGTATCCCTTCG-TGCTACCGGCGAC-----AAATGATCTTCTTAGAGGGACAGGCGGCTTCTAGCCGCACGAGATTGAGCAATAACAGGTCTGTGATGCCCTTAGATGTTCTGGGCCGCACGCGCGCTACACTGAAGGAATCAGCGTGTCCTCCTAGCCCGAAAGGGCCGGGTAACCCGTTGAACCTCCTTCGT-GCTAGGGATTGGGGCTTGCAATTGTTCCCCATGAACGAGGAATTCCCAGTAAGCGCGAGTCATAAGCTCGCGTTGATTACGTCCCTGCCCTTTGTACACACCGCCCGTCGCTACTACCGATTGAATGATTTAGTGAGGTCTTCGGACCGGTGCGCGACGGCT--CTTCG---------------------------------------------------------------CGAG-CCGTTGATGTTGCTGGAAAGATGACCAAACTTGATCATTTAGAGGAAGTAAAAGTCGTAACAAGGTTTCCGTAGGTGAACCT-----------------------------------------------------------TGGATTCATGT-CC-T-TA--C----C-G-TT--A--GTA-----AA-CCGGGT--NGCCT-CGCTACGGATGG-TGC-CGGT-CGCCCGC-----G--GCGATTCATTT--CG-CTTGCGG-TGTCGTTTC-TGG-CGTC---CACCTGG-CG-T---GG----GC-T-----G------ACCGCCCT-C-GCGGAGGACTGCACTTCT-CCCC-T-AGTAGAAACGTCGCGACCCGTTGGG-TGCC---GGCC-A--AAGGCCC--GGG-TGGGCAGACCGC--------ACGTC----CC-GT--GGT----GT-----------------------T---C---G-C----CACGG--G-CGT-GCGGACCCCCGT-T-GACCCGGCCGGCTGCCCGACGG--TATGACC---AGAGGAGTCGATCCGCT---G-AA---TGG--GAAACA-CTGTGG--T--TGTGAAGCGT-GCGG--CCTGGC------G-CCGA-TACG--TG---TGGG-G--A----T-TGA------GG----TGTAA----A-------C-C---G-G---GGGTG-CCCG-TG-C-G---AAG-CACGG---TCCC-G-GCCCTG--CTGCGT-TGTC-GG-------------------TC-GCC-GGT-GT-CCTCGCAC--AGG-ATCG---AT-ACTCCCGTCTGCG----ACGCCC-ACCTTCGGATGGTCTCCCGATAATTTCACATATCATTTCAAATGAAAGAGGAAAAAAAGAAGTATTTGGAAACTTAGGAATAATCTTCGCAATAGGGGCTATCGGATTACTAGGATTCGTTGTATGGGCACATCACATATTTACAGTAGGTATAGATGTAGATACACGAGCATATTTTACATCAGCAACTATAATTATTGCCGTGCCCACTGGAATTAAAGTATTTAGATGATTAACAACAATATACGGATCCAAAATTACATTCAGACCATCATGTCAATGAGCTCTAGGATTCGTATTTTTATTTACAATTGGTGGACTAACAGGAATTATTTTATCTAACTCATCAATTGATATTACTCTCCATGATACTTATTATGTAGTTGCACATTTCCATTATGTTCTATCAATAGGTGCATTGTTTGCTATTATATCTGGATTTATTCAATGATATCCTCTAATATCAGGAATAACTATAAACCCAACATGACTAAAAGTACAATTTATAACAACCTTTATTGGAGTTAATATAACATTTTTTCCACAACATTTTTTAGGTCTTTCAGGCATACCACGACGTTATTCAGACTTCCCTGATATATTTATCAGATGAAATATTATTTCATCTATAGGAGCCCTTGTTTCATTAATAAGAACAATAATATTTATAATAATCATATGGGAAAGAATATCTTCAATACGACAAACAATTTTTAGATCTAATATAAGAAGATCAATTGAATGAAGTCATAACTTACCCCCATCTGAACATTCATATAATGAATTACCAATAATAATTATA---TTCTAATATGGCAGAT---------------------------------------------------------------AGAACAATTAATATACTTTCACGATCATATAATAATAATTATTATAATAATTATTACAATAGTGAGTTATTTAATAATTAATATTATAATTAATAATAAAACTAATTTAAACTTATTAGAAGGTCAAACAATTGAATTAATCTGAACTATCGCCCCAGCAATAACACTCTTATTTATTGCAACACCATCGCTGCGTCTACTATATTTAATAGATGAAATCAATAAACCAGTATTAACAATTAAAGTTATTGGACATCAATGATACTGAACATATGAATATTCAGATTTTAAAGAAAAAGAACTCGATTCATACATAATA------AACTATGAAAAA---ACCAACATACGATTATTAGATTCAGATAATAAATTAATTCTCCCAACAAATAACTTAATCCGATTAATAATAACATCAACAGATGTTATTCATTCATGAACCCTACCATCAACAGGGGTAAAAATTGATGCAACACCTGGACGATTAAATCAGGCTAGATTAATATTATACCGAAGAGGTGTGATTTATGGTCAATGCTCAGAAATCTGTGGTTTGAACCACAGATTCATACCTATTTCTGTAGAAAGTATACCTATCAATATATTTATTATAAAAATATTATAAACAT--------GCCACAAAAGCAGCTCGTAAGAGCGCCCCTGCAACTGGTGGAGTGAAGAAGCCTCACCGCTACCGTCCTGGAACGGTTGCCCTGAGAGAAATCAGGCGTTACCAGAAGAGCACCGAGCTGCTGATTCGAAAGTTGCCTTTCCAGCGACTTGTGCGTGAGATTGCCCAGGACTTCAAGACCGACCTCCGCTTCCAGAGCTCTGCAGTAATGGCACTGCAGGAGGCGAGCGAGGCCTACCTGGTGGGTCTGTTTGAGGACACCAACCTGTGTGCCATTCATGCCAAGAGGGTCACCATCATG
>17-008_Phyllium_letiranti
???????????????????????????????????????????????????????????????????????????????????????????????????????????????????????????????????????????????????????????????????????????????????????????????????????????????????????????????????????????????????????????????????????????????????????????????????????????????????????????????????????????????????????????????????????????????????????????????????????????????????????????????????????????????????????????????????????????????????????????????????????????????????????????????????????????????????????????????????????????????????????????????????????????????????????????????????????????????????????????????????????????????????????????????????????????????????????????????????????????????????????????????????????????????????????????????????????????????????????????????????????????????????????????????????????????????????????????????????????????????????????????????????????????????????????????????????????????????????????????????????????????GCCAAATTAAGGTGAAATTGTTGGAGCGTCATTAAATCAGTTATGGTTCCTTAGATCGTACC-ACA--TGACTTGGATAACTGTGGTAATTCTAGAGCTAATACATGC-AAACAGAGTCCCGACCAGAAATGGAAGGGATGCTTTTATTAGATCAAAACCAATC-GG-CCGG---CT---------------------CGCCCGGTCCGT-TTGCTTTGGTGACTCTGGATAACTTTGAGCTGATCGC-ACGGTCCTCGTACCGGCGACGCATCTTTCAAATGTCTGCCTTATCAACTGTCGATGGTAGATTCTGCGCCTACCATGGTTGTAACGGGTAACGGGGAATCAGGGTTCGATTCCGGAGAGGGAGCCTGAGAAACGGCTACCACATCCAAGGAAGGCAGCAGGCGCGCAAATTACCCACTCCCGGCACGGGGAGGTAGTGACGAAAAATAACGATACGGGACTCATCCGAGGCCCCGTAATCGGAATGAGCACACTTTAAACGCTTTAACGAGTATCCATTGGAGGGCAAGTCTGGTGCCAGCAGCCGCGGTAATTCCAGCTCCAATAGCGTATATTAAAGTTGTTGCGGTTAAAAAGCTCGTAGTTGGACTTGTGTCCCACGCTGTCGGTTCACCGTTCGTCGGTGTTTAACTGGCATGCCTGTGTGGACGTCCTGCTGGTGGATGCGGTCGGC--------CGT--GG--------------------------------------------------------------------------------------------------GCCTC-T----------GG--------------------TCTGCGCGTCGGCGGTCC-GATGGAATCCTACCGCGGTGCTCTTC-ACCGAGTGTCGAGGTGGGCCGGCACGTTTACTTTGAACAAATTAGAGTGCTCAAAGCAGGCAGTG-GTTCGCCTGAATATTGTGTGCATGGAATAATGGAATAGGACCTCGGTTCTATTTTGTTGG-TTTTC-GGAA--CTTGAGGTAATGATTAATAGGGACAGACGGGGGCATTCGTATTGCGACGTTAGAGGTGAAATTCTTGGATCGTCGCAAGACGAACCTAAGCGAAAGCATTTGCCATGAGTGTTTTCATTAATCAAGAACGAAAGTTAGAGGTTCGAAGGCGATCAGATACCGCCCTAGTTCTAACCATAAACGATGCCAGCTAGCGATCCGCCGAAG------TTCCTCCGATGACTCGGCGGGCAG-CTTCCGGGAAACCAAAGCTTTTGGGTTCCGGGGGAAGTATGGTTGCAAAGCTGAAACTTAAAGGAATTGACGGAAGGGCACCACCAGGAGTGGAGCCTGCGGCTTAATTTGACTCAACACGGGAAACCTCACCAGGCCCGGACACCGGAAGGATTGACAGATTGAGAGCTCTTTCTTGATTCGGTGGGTGGTGGTGCATGGCCGTTCTTAGTTGGTGGAGCGATTTGTCTGGTTAATTCCGATAACGAACGAGACTCTGGCCTGCTAACTAGTCGC--TTCCGGTATCCCTTCG-TGCTACCGGCGAC-----AAATGATCTTCTTAGAGGGACAGGCGGCTTCTAGCCGCACGAGATTGAGCAATAACAGGTCTGTGATGCCCTTAGATGTTCTGGGCCGCACGCGCGCTACACTGAAGGAATCAGCGTGTCCTCCTAGCCCGAAAGGGCCGGGTAACCCGTTGAACCTCCTTCGT-GCTAGGGATTGGGGCTTGCAATTGTTCCCCATGAACGAGGAATTCCCAGTAAGCGCGAGTCATAAGCTCGCGTTGATTACGTCCCTGCCCTTTGTACACACCGCCCGTCGCTACTACCGATTGAATGATTTAGTGAGGTCTTCGGACCGGTGCGCGACGGCT--CCTCG---------------------------------------------------------------CGAG-CCGTTGATGTTGCTGGAAAGATGACCAAACTTGATCATTTAGAGGAAGTAAAAGTCGTAACAAGGTTTCCGTAGGTGAACCT----GGGAGAATCCTGAA-TTCGAAAGGGG----------------------------TTGGATTCAGAT-CC-T-A---C----C-G-AT--T--GCA-----TA-CTAGGC--AGCCC-CACTGCGGATGG-TGC-CGGT-CGCCCGC-----G--GCGATTAATTT--CG-TTTGCGG-TGTCGTTAC-TGG-CGTC---CACCCGG-TG-G--TTA----GC-T-----G------ACCACCAT-C-TCGGAGGTTCGCACTTCT-CCCC-T-AGTAGAAACGTCGCGACCCGTTGGG-TGCC---GGCC-A--AAGGCCT--GGG-AAGGAAGCCCGC--------GCGTC----CT-GT--GGT----GG-----------------------T---T---G-C----CACAG--G-CGT-GCGGACTCCCGG-T-GACCCGGCCGGCTGCCCGACGG--TATGACC---AGAGGAGCCGATCCGCT---G-AA---TGG--GAAACA-CTGTGGT-T--TGTGAAGCGT-GCGG--CCTGGC------G-CCGA-TACG--TG---CGGG-G--A----T-TGA------GG----TGTAA----A-------C-C---G-G---GGGTG-CCCG-TG-C-G---AAG-CACGG---TCCC-G-GCCCTG--CCGCGT-CGTC-GG-------------------TT-GCT-GGT-GT-CCTCGCAC--TGG-ATCG---AT-ACTCCCGTCTGCG----ACGCCC-ATCTTCGGATGGTCTCCCGATGATTTCACATATTATTTCACATGAAAGAGGAAAAAAAGAAGTATTTGGTAATTTAGGTATAATTTTTGCAATAGCAGCAATTGGTTTATTAGGATTTGTAGTATGGGCTCATCACATATTTACAGTAGGAATAGATGTAGATACACGAGCTTACTTTACATCAGCAACTATAATTATTGCAGTTCCTACGGGAATTAAAGTATTCAGATGATTAACAACAATATATGGATCAAAATTAACCTTTAGACCAAGATGTCTATGAGCTATAGGTTTTGTATTCTTATTTACATTAGGGGGATTAACAGGTATTGTATTATCAAATTCATCAATTGATATTACCCTACATGACACATACTATGTAGTAGCACACTTTCATTATGTATTATCAATAGGAGCAGTATTTGCAATCATAGCAGGATTTATTCAATGATATCCTTTATTTACAGGAATATCAATAAATCCTAAATGATTAAAAATTCAATTCTTCACAATATTTGTTGGAGTAAACATAACTTTTTTTCCACAACATTTTCTTGGGTTAGCTGGGATACCACGACGATATTCAGACTACCCAGATATATTTACATCATGAAATATTATCTCATCAATAGGAGCATTAATTTCAACAATAAGAATAATAATATTTATTATAATTATTTGAGAAAGAATATCATCAACGCGAAAAACTATCTTCAGATCACATATAATTAGATCATTAGAATGATCTCATAATATACCACCTAATGAACATACTTATAGAGAATTACCTATACTAATTAAA---TTCTAATATGGCAGAT-------TTAGAAATATCAACTTGACCTAACTTATCCTTACAAGATAGAGTTTCCCCTATAATAGAACAATTAACATTCTTCCATGATCATATTATAATAATTTTAATAATTATTATTACAATAGTAAGATATATAATGATTAATATTATAATAAGAAATAAAATAAACCGAAATCTATTAGAAGGACAAATAATTGAAATAATCTGAACAGTAACACCAGCAATAACGCTATTTTTTATTGCAGCACCTTCACTTCGATTACTCTATTTAATAGATGAAATTAATAAACCAATAATAACTACAAAAGCAGTTGGACATCAATGATATTGATCATATGAATATTCAGATTTTATTGAAACAGAATTTGATTCATATATAGAA------AATTTTGAAAAAAATACAAATTTACGACTTCTAGATTCAGATAATCGACTTACATTACCTTGTAACATCTTTATTCGAATAATAGTTACATCTAATGATGTAATTCATTCATGAACATTACCATCCACTGGAATTAAAATTGATGGTACCCCAGGACGATTAAACCAATCAAGAATAATAATTAACCGAAGAGGTTTAATATATGGTCAATGCTCAGAAATTTGTGGGATAAACCATAGATTTATACCTATTGTTATTGAAAGAGTACCTATTAATAAATTTATTAAATGAATAATAAAATCATAGCAGCTTGCCACAAAAGCGGCTCGTAAGAGCGCCCCTGCAACTGGTGGAGTGAAGAAGCCTCACCGCTACCGTCCTGGAACAGTTGCCCTGAGAGAAATCAGGCGTTACCAGAAAAGCACCGAGCTGCTGATTCGAAAGTTGCCGTTCCAGCGTCTTGTGCGTGAGATTGCGCAGGACTTCAAGACGGACCTCCGCTTCCAGAGCTCTGCAGTAATGGCACTGCAGGAGGCAAGCGAGGCCTACCTGGTGGGTCTTTTTGAGGACACCAACCTGTGTGCCATTCACGCCAAGAGGGTCACCATCATG
>17-256_Pseudopmicrophyllium_geryon
??????????????????????????????????????????????????????????????????????????????????????????????????????????????????????????????????????????????????????????????????????????????????????????????????????????????????????????????????????????????????????????????????????????????????????????????????????????????????????????????????????????????????????????????????????????????????????????????????????????????????-ATTTTAATGGCCGCAGTA-TATTGACTGTGCAAAGGTAGCATAATAATTAGCTTATTGATTGTAAGATAGTATGAATGGTTGGACGAGATATTGACTGTCTC-A---T-A-T-TG---ATT---AT-TTAGAATTTAATTTTTGAGTTAAAAAGCTT-AAATTTTGTTAAAGGACGAGAAGACCCTTTAGATCTTTATTATTATATATT-T--T-AT-TT-T--A-TTTAG-A-T-----T-A-----TTT-A--TT--TT--TTAA--T-ATATATATTTTTTTTATTGGGGTGATATTTAGAT----A--TA-----ATTAACTCTT-TT---T-TT-T-T-ATTT--TCATTAATTTATG-T----TT-AGAAGATTTTTTATTATTTATTTTAAGA--TTAGATACCTAAGGGATAACAGCGTTATTTCTTTTGAAAGTTCATATTGACAATG-AANATTGCGACCTCGATGTTGAATTAANATTA-TTTTT-----AGGTGAAGTTACTT-A--A-TT-A-T-TAGGTCTGTTCGACCTTTAAATTCTTACATGATCTGAGTT??????????????????????????????????????????????????????????????????????????????????????????????????????????????????????????????????????????????????????????????????????????????????????????????????????????????????????????????????????????????????????????????????????????????????????????????????????????????????????????????????????????????????????????????????????????????????????????????????????????????????????????????????????????????????????????????????????????????????????????????????????????????????????????????????????????????????????????????????????????????????????????????????????????????????????????????????????????????????????????????????????????????????????????????????????????????????????????????????????????????????????????????????????????????????????????????????????????????????????????????????????????????????????????????????????????????????????????????????????????????????????????????????????????????????????????????????????????????????????????????????????????????????????????????????????????????????????????????????????????????????????????????????????????????????????????????????????????????????????????????????????????????????????????????????????????????????????????????????????????????????????????????????????????????????????????????????????????????????????????????????????????????????????????????????????????????????????????????????????????????????????????????????????????????????????????????????????????????????????????????????????????????????????????????????????????????????????????????????????????????????????????????????????????????????????????????????????????????????????????????????????????????????????????????????????????????????????????????????????????????????????????????????????????????????????????????????????????????????????????????????????????????????????????????????????????????????????????????????????????????????????????????????????????????????????????????????????????????????????????????????????????????????????????????????????????????????????????????????????????????????????????????????????????????????????????????????????????????????????????????-------------------AAAGGGG----------------------------TTGGATTCATGT-CC-G-T---C----C-G-AT--C--GTA-----AA-CTAGGC--CGATC-TGCTGTAGATGG-TGC-CGGG-CGCCCGC-----G--GCGATTAACTT--CG-CTTGCGG-TGTCGTTTC-TGG-CGTC---CACTCGG-TG-G---TG----GC-C-----G------GCTAACTT-C-GCGGAGGACCGCACTTCT-CCCC-T-AGTAGAAACGTCGCGACCCGTTGGG-TGAC---GGCC-G--AAGGCCC--GGG-AAGGAAGCCCGC--------GCGTC----CC-GT--GGT----GT-----------------------T---C---G-C----CACGG--G-CGC-GCGGACTCCTGG-T-GACCCGGCCGTTTGCCCGACGG--TATGACC---AGAGGAGTCGATCCGCT---G-AA---TGG--GAAACA-CTGTGG--T--TGTGAAGCGT-GCGG--CCTGGC------G-CCGA-TACG--TG---TGGG-G--A----T-TGA------GG----TGTAA----A-------C-C---G-G---GGGTG-TCCG-TG-C-G---AAG-CACGG---TCCC-G-GCCCTG--CTGCGT-TGTC-GG-------------------TT-GCT-GGT-GT-CCTCGCAC--TGG-ATCG---AT-ACTCCCGTCTGCG----ACGCCC-ACCTTCGGATGGTCTCCCG--AATTTCACATATCATCTCTCATGAAAGAGGAAAAAAAGAAGTTTTCGGAAATCTAGGTATAATTTTTGCAATAGCTGCAATTGGTTTATTAGGATTTGTTGTTTGGGCTCATCATATATTTACTGTTGGTATAGATGTTGATACACGGGCTTATTTTACATCAGCAACCATAATCATTGCAATTCCTACAGGGATTAAAATCTTCAGATGACTAACAACTATATATGGATCAAAATTGACCATAAGTCCATCATGTTTATGAGCACTAGGTTTTGTATTTTTATTTACCTTAGGTGGTTTAACTGGTATTATTTTATCAAATTCATCAATTGATATCAACTTACATGACACATACTACGTAGTAGCTCACTTTCACTATGTTTTATCAATAGGAGCAGTATTTGCTATTATATCCGGATTTATTCAATGATACCCATTACTTACAGGAATATCAATAAATCCAAAATGATTAAAAATTCAATTCTTCTCCATATTTATTGGAGTAAATTTAACCTTTTTTCCTCAACACTTCCTAGGATTAGCTGGAATACCTCGACGGTATTCTGATTACCCAGACATATTTACTTTATGAAATATTGTATCATCAATAGGATCACTCATTTCAACAATAAGAATAATAATATTTATTATCATTATTTGAGAAAGATTATTGTCTATTCGACAAACAATATTTAATTCACACACTACAAGTGCATTAGAATGATCATTCATAATACCACCATCTGAACATACATATAGAGAATTACCAATATTAATTAAA---TTCTAATATGGCAGAT-------TTAGAAATAACCTCATGACCAAATACATCATTACAAGATAGATCCTCCCCATTAATGGAACAACTTATATTTTTTCATGATCATATAATAATTATTTTATCTATAATTGTAATTTTGGTTTCCTATATAATAACTAATATTTTCATAAATAAAAAATTAAATCGAAACCTCCTTGAAGGTCAAATAATTGAATTAATTTGAACAGTAACACCCACAATAGCATTATTCTTTATTGCAGCACCATCATTACGATTACTATACTTAATAGATGAAATTAATAAACCAATAATAACCATGAAAGTAATTGGCCACCAATGATACTGAACATATGAATATTCTGATTTTATAAATTCAGAATTTGACTCATATATAGCA------AACTATGAA---AATAATAACCTCCGATTACTTGATTCTGATTCACGATTAACATTACCCTCAAACATTTTTATCCGTATAATAATTACATCTAATGATGTAATTCATTCATGAACATTACCATCTACTGGTATTAAAATTGATGGAACTCCTGGTCGTTTAAATCAAGCAAGACTAATATTTAATCGAAGAGGTGTAATTTATGGGCAATGTTCAGAAATTTGTGGAACAAATCACAGATTTATACCAATTGTTGTTGAAAGAATTCCAATTAATAACTTCATTAAATGAATAATAAAATCAT-------------------GGCTCATAAGAGCGCCCCTGCAACTGGTGGAGTGAAGAAGCCTCACCGCTATCGTCCTGGAACAGTTGCTCTGAGAGAAATCAGGCGTTACCAGAAGAGCACCGAGCTGCTTATTCGAAAGTTGCCTTTCCAGCGCCTCGTGCGTGAGATTGCCCAGGACTTCAAGACTGACCTGCGCTTCCAGAGCTCTGCAGTAATGGCACTGCAGGAGGCGAGCGAGGCCTACCTGGTGGGTCTGTTTGAGGACACCAACCTGTGTGCCATTCACGCCAAGAGGGTCACCATCATG
>17-336_Walaphyllium_zomproi
??????????????????????????????????????????????????????????????????????????????????????????????????????????????????????????????????????????????????????????????????????????????????????????????????????????????????????????????????????????????????????????????????????????????????????????????????????????????????????????????????????????????????????????????????????????????????????????????????????????????????TTTTTTAATGGCCGCGGTA-TTTTGACCGTGCAAAGGTAGCATAATCATTAGTTCATTAATTGTGGGATGGTATGAATGGCTGGACGAAATATTGGCTGTCTC-T---T-A-T-TA---A-T---TT-TTAGAATTTAATTTTTGAGTGAAAAAGCTT-AAATTTTTTTATAGGACGAGAAGACCCTATAGATCTTTATTTTTATTTTTA-T--T-AA-TT-T--A-TTTAG-T-T-----T-A-----TTT-T---A--TA--TTGA--T-TTATTTATTTATTTTGTTGGGGTGACATTAAGAT----A--TT-----TTTAACTCTT-AA---T-TT-T-T-TTTT--TCATTAATTTATG-T----TT-ATATGATCTTTTATTATTGTTCATAAGA-AACAGATACCTTAGGGATAACAGCGTAATTTCTATTAAGAGTTCATATTGACATAG-AAGATTGCGACCTCGATGTTGAATTAAGATTA-TTATT-----AGGTGAAGATGCTT-A--A-TT-A-T-TTGGTCTGTTCGACCATTAAATTCTTACATGATCTGAGTC------------------------------------------------------------------------------------------------------------------------------------------------------------------------------------------------------------------------------------------------------------------------------------------------------------------------------------------------------------------------------------------------------------------------------------------------------------------------------------------------------------------------------CTTTAACGAGTATCCATTGGAGGGCAAGTCTGGTGCCAGCAGCCGCGGTAATTCCAGCTCCAATAGCGTATATTAAAGTTGTTGCGGTTAAAAAGCTCGTAGTTGGACTTGTGTCCCACGCTGTCGGTTCACCGTTCGTCGGTGTTTAACTGGCATGCCCGTGTGGACGTCCTGCCGGTGGATGCGGCCGGC--------CGT--GG--------------------------------------------------------------------------------------------------GCCTC-T----------GG--------------------TCTGCGCGTCGGCGGTCC-GATGGAATCCTACAGTCATGCTCTTC-ACCGAGTGTCGAGGTGGGCCGGCACGTTTACTTTGAACAAATTAGAGTGCTCAAAGCAGGCAGTG-GTTCGCCTGAATATTGTGTGCATGGAATAATGGAATAGGACCTCGGTTCTATTTTGTTGG-TTTTC-GGAA--CTTGAGGTAATGATTAATAGGGACAGACGGGGGCATTCGTATTGCGACGTTAGAGGTGAAATTCTTGGATCGTCGCAAGACGAACCTAAGCGAAAGCATTTGCCATGAGTGTTTTCATTAATCAAGAACGAAAGTTAGAGGTTCGAAGGCGATCAGATACCGCCCTAGTTCTAACCATAAACGATGCCAGCTAGCGATCCGCCGAAG------TTCCTCCGATGACTCGGCGGGCAG-CTTCCGGGAAACCAAAGCTTTTGGGTTCCGGGGGAAGTATGGTTGCAAAGCTGAAACTTAAAGGAATTGACGGAAGGGCACCACCAGGAGTGGAGCCTGCGGCTTAATTTGACTCAACACGGGAAACCTCACCAGGCCCGGACACCGGAAGGATTGACAGATTGAGAGCTCTTTCTTGATTCGGTGGGTGGTGGTGCATGGCCGTTCTTAGTTGGTGGAGCGATTTGTCTGGTTAATTCCGATAACGAACGAGACTCTGGCCTGCTAACTAGTCGC--TTCCGGTATCCCTTCG-TGCTACCGGCGAC-----AAATGATCTTCTTAGAGGGACAGGCGGCTTCTAGCCGCACGAGATTGAGCAATAACAGGTCTGTGATGCCCTTAGATGTTCTGGGCCGCACGCGCGCTACACTGAAGGAATCAGCGTGTCCTCCTAGCCCGAAAGGGCCGGGTAACCCGTTGAACCTCCTTCGT-GCTAGGGATTGGGGCTTGCAATTGTTCCCCATGAACGAGGAATTCCCAGTAAGCGCGAGTCATAAGCTCGCGTTGATTACGTCCCTGCCCTTTGTACACACCGCCCGTCGCTACTACCGATTGAATGATTTAGTGAGGTCTTCGGACCGGTGCGCGACGGCT--CTTCG---------------------------------------------------------------CGAG-CCGTTGATGTTGCTGGAAAGATGACCAAACTTGATCATTTAGAGGAAGTAAAAGTCGTAACAAGGTTTCCGTAGGTGAACCT---------AATCCTGAA-TTCGAAAGGGG----------------------------TTGGATTCAAGT-CC-T-G---C----C-G-TT--T--GTA-----AA-CTGTGC--CGTCC-CATCGTAGATGG-TGC-CGGT-CGCCCGC-----G--GCGATTAATTT--CG-TTTGCGG-TGTCGTTTC-TGG-CGTC---CACTCGG-TG-G---TG----GC-T-----G------GCCGCCCT---CCGGAGGATTGCACTTCTCCCCC-T-AGTAGAAACGTCGCGACCCGTTGGG-TGCC---GGCC-A--AAGGCCC--GGG-TAGGAAGACCGC--------GTGTC----CT-GT--GGT----TG-----------------------T---C---G-C----CACAG--G-CGT-GCGGACTCCTGG-C-GACCCGGCCGGCTGCCCGACGG--TATGACC---AGAGGAGACGATCCGCT---G-AA---TGG--GAAACA-CTGTGG--T--TGTGAAGCGT-GCGG--CCTGGT------G-CCGA-TACG--TG---CGGG-G--A----T-TGA------GG----TGTAA----A-------C-C---G-G---GGGTT-CCCG-TG-C-G---AAG-CACGG---TCCC-G-GCCCCG--CTGCGT-TGTC-GG-------------------TC-GCC-GGT-GT-CCTCGCAC--TGG-ATCG---AT-ACTCCCGTCTGCG----ACGCCC-ACCTTCGGATGGTCTCCCG------TCTCATATTATTTCAAACGAAAGAGGAAAAAAAGAAGTATTTGGTAACATAGGAATAATTTTAGCAATAGCTGCAATTGGTTTATTAGGATTTATAGTTTGAGCACATCATATATTCACAGTAGGAATAGATGTTGATACACGAGCATACTTTACATCTGCAACAATAATTATTGCTGTACCAACAGGTATTAAAGTATTTAGATGATTAACAACCATATATGGATCAAAATTAACTTTCAGCCCTTCTTGCTTATGAGCACTAGGATTTGTATTTCTATTTACATTAGGAGGATTAACTGGAATTGTTTTATCAAACTCATCAATTGACATTACCCTCCATGACACTTACTACGTAGTAGCACATTTTCATTATGTATTATCAATAGGAGCCGTATTTGCTATTATAGCAAGATTTATCCAATGGTACCCATTATTTACAGGATTAACAATAAATACCAAATGATTAAAAATTCAATTTATTACAATATTCATTGGTGTTAATTTAACTTTCTTCCCACAACATTTCTTAGGATTAGCCGGTATACCTCGACGTTATTCTGATTATCCAGACATATTCACAATATGAAATATATTATCCTCTATAGGAGCCTTAATATCAATATTAAGAATAATAATATTTATTATAATTATATGAGAAAGAGCAATTTCAATACGTCAAACAATCTTTAGATCTCACATAAATAGCTCAATTGAATGAAACCATAAATTACCTCCTACTGAACACACTTATAGAGAAACTCCTATTTTAATTATA---TTCTAATATGGCAGAT-------TTAGAAATAACAACTTGACCTAATATAATACTTCAAGATAGAATATCACCTTTAATGGAACAATTAATGATATTTCACGATCACATTATAATAGTTTTAATAATAATTATTACTTTAGTAAGATACATAATAATTAATATTATTTTTAATAAAAAAATAAATCTAAATTTATTAGATGGACAAATAATTGAATTAATCTGAACAGTAACCCCAACATTAACATTATTCATCATCGCAACCCCATCCTTACAACTACTATATCTAATAGATGAAATCAATAAACCAATAATAACAATAAAAGTAATTGGTAATCAATGATTTTGAACATACGAATACTCAGATTTTAATAATAATCAATTTGACTCATATATACTA------CCCTATAAA---AATAACAACCTACGACTACTAGAGACAGATAATCGAACAACACTACCAATAAATATTTTCATTCGAATAATAGTAACATCAAATGATGTTATTCACTCATGAGCACTCCCATCTACAGGAATTAAAATTGATGGTACACCAGGACGATTAAATCAAACAAGAATAATATTAAATCGAAGAGGATTAATTTATGGACAATGTTCAGAAATTTGTGGATTAAATCACAGATTTATACCCATTCTTATTGAAAGAATTCCAGTAAAAACATTTATTAAACACATAATAAATTCAT--------GCCACGAAAGCTGCTCGTAAGAGTGCCCCTGCAACTGGTGGAGTGAAGAAGCCTCACCGCTACCGCCCTGGAACAGTTGCCCTGAGAGAAATCAGGCGTTACCAGAAGAGCACCGAGCTGCTGATTCGGAAGTTGCCTTTCCAGCGCCTCGTGCGTGAAATTGCCCAGGACTTCAAGACGGACCTCCGCTTCCAGAGCTCTGCAGTAATGGCACTGCAGGAGGCGAGCGAGGCCTACCTGGTGGGCCTGTTTGAGGACACCAACCTGTGTGCCATTCATGCCAAGAGGGTCACCATCATG
>18-217_Cryptophyllium_bollensi
??????????????????????????????????????????????????????????????????????????????????????????????????????????????????????????????????????????????????????????????????????????????????????????????????????????????????????????????????????????????????????????????????????????????????????????????????????????????????????????????????????????????????????????????????????????????????????????????????????????????????ATATTTAATGGCCGCGGTA-TTTTGACCGTGCGAAGGTAGCATAATCATTAGTCTATTTATTGTGGAATAGTATGAATGGTTTGACGAAGTATTAACTGTCTC-A---T-T-T-TA---A-T---AA-TTAAAATTTAATTTTTTAGTTAAAAAGCTT-AAATTTTGTTAAAGGACGAGAAGACCCTATAGATCTTTATTTTATTATTAT-T--A-TTATT-T--T-TTTAG-T-T-----T-A-----AAT-T--TT--TT--ATAT--T-TATATTTATTATTTTGTTGGGGTGACTTTTGGAT----A--TA-----ATTAACTCCT-TC---T-TT-T-T-TTTT--CATTTTTTTTTTG-T----TT-ACTTGATCTTTTATTATTGCTTATAANA-ATAANATACCTTAGGGATAACAGCGTAATTCTTCTTAANAGTTCATATTGACAGTG-GAGTTTGCGACCTCGATGTTGAATTAANATTA-TTTTT-----AGGTGAAGTGGCTT-A--A-TT-A-T-TAAGTCTGTTCGACTTTTAATATCTTACATGATCTGAGTTGCCAAATTAAGGTGAAACCGCGAATGGCTCATTAAATCAGTTATGGTTCCTTAGATCGTACC-ACA--TGACTTGGATAACTGTGGTAATTCTAGAGCTAATACATGC-AAACAGAGTCCCGACCAGAAATGGAAGGGATGCTTTTATTAGATCAAAACCAATC-GG-CCGG---CT---------------------CGCCCGGTCCGT-TTGCTTTGGTGACTCTGGATAACTTTGAGCTGATCGC-ACGGTCCTCGTACCGGCGACGCATCTTTCAAATGTCTGCCTTATCAACTGTCGATGGTAGGTTCTGCGCCTACCATGGTTGTAACGGGTAACGGGGAATCAGGGTTCGATTCCGGAGAGGGAGCCTGAGAAACGGCTACCACATCCAAGGAAGGCAGCAGGCGCGCAAATTACCCACTCCCGGCACGGGGAGGTAGTGACGAAAAATAACGATACGGGACTCATCCGAGGCCCCGTAATCGGAATGAGCACACTTTAAACGCTTTAACGAGTATCCATTGGAGGGCAAGTCTGGTGCCAGCAGCCGCGGTAATTCCAGCTCCAATAGCGTATATTAAAGTTGTTGCGGTTAAAAAGCTCGTAGTTGGACTTGTGTCCCACGCTGTCGGTTCACCGTTCGTCGGTGTTTAACTGGCATGCCCGTGCGGACGTCCTGCCGGTGGATGCGGTCGGC--------CGT--GG--------------------------------------------------------------------------------------------------GCCTC-T----------GG--------------------TCTGCGCGTCGGCGGTCC-GATGGAATCCTACCGCGGTGCTCTTC-ACCGAGTGTCGAGGTGGGCCGGCACGTTTACTTTGAACAAATTAGAGTGCTCAAAGCAGGCAGTG-GTTCGCCTGAATATTGTGTGCATGGAATAATGGAATAGGACCTCGGTTCTATTTTGTTGG-TTTTC-GGAA--CTTGAGGTAATGATTAATAGGGACAGACGGGGGCATTCGTATTGCGACGTTAGAGGTGAAATTCTTGGATCGTCGCAAGACGAACCTAAGCGAAAGCATTTGCCATGAGTGTTTTCATTAATCAAGAACGAAAGTTAGAGGTTCGAAGGCGATCAGATACCGCCCTAGTTCTAACCATAAACGATGCCAGCTAGCGATCCGCCGAAG------TTCCTCCGATGACTCGGCGGGCAG-CTTCCGGGAAACCAAAGCTTTTGGGTTCCGGGGGAAGTATGGTTGCAAAGCTGAAACTTAAAGGAATTGACGGAAGGGCACCACCAGGAGTGGAGCCTGCGGCTTAATTTGACTCAACACGGGAAACCTCACCAGGCCCGGACACCGGAAGGATTGACAGATTGAGAGCTCTTTCTTGATTCGGTGGGTGGTGGTGCATGGCCGTTCTTAGTTGGTGGAGCGATTTGTCTGGTTAATTCCGATAACGAACGAGACTCTGGCCTGCTAACTAGTCGC--TTCCGGTATCCCTTCG-TGCTACCGGCGAC-----AAATGATCTTCTTAGAGGGACAGGCGGCTTCTAGCCGCACGAGATTGAGCAATAACAGGTCTGTGATGCCCTTAGATGTTCTGGGCCGCACGCGCGCTACACTGAAGGAATCAGCGTGTCCTCCTAGCCCGAAAGGGCCGGGTAACCCGTTGAACCTCCTTCGT-GCTAGGGATTGGGGCTTGCAATTGTTCCCCATGAACGAGGAATTCCCAGTAAGCGCGAGTCATAAGCTCGCGTTGATTACGTCCCTGCCCTTTGTACACACCGCCCGTCGCTACTACCGATTGAATGATTTAGTGAGGTCTTCGGACCGGTGCGCGACGGCT--CTTCG---------------------------------------------------------------CGAG-CCGTTGATGTTGCTGGAAAGATGACCAAACTTGATCATTTAGAGGAAGTAAAAGTCGTAACAAGGTTTCCGTAGGTGAACCT------------CCTGAA-TTCGAAAGGGG----------------------------TTGGATTCATGT-CC-T-G---C----C-G-TT--T--GTA-----AA-CTAGGC--CGTTC-CGCCGTAGATGG-TGC-CGGT-CGCCCGC-----G--GCGATTAATTT--CG-TTTGCGG-TGTCGTTAC-TGG-CGTC---CACTCGG-TG-G---AG----GC-T-----G------GCCACCCT-T-GCGGAGGACTGCACTTCT-CCCC-T-AGTAGAAACGTCGCGACCCGTTGGG-TACC---GGCC-A--AAGACCT--GGG-CAGGCAGCCCGC--------GCGTC----CT-GT--GGT----TG-----------------------C---T---G-C----CACAG--G-CGA-GCGGACTCCTGG-T-GACCCGGCCGGCTGCCCGACGG--TATGACC---AGAGGAGTCGATCCGCT---G-AA---ACG--GAAACA-CTGTGG--T--TGTGAAGCGT-GCGG--CCTGGC------A-CCGA-TACG--TG---TGGG-G--A----T-TGA------GG----TGTAA----A-------C-C---T-A---GGGTT-CCCG-TG-C-G---AAG-CACGG---TCCC-G-GCCCTG--CTGCAT-CGTC-GG-------------------TT-GCC-AGT-GT-CCTCGCAC--TGG-ATCG---AT-ACTCCCGTCTGCG----ACGCCC-ACCTTCGGATGGTCTCCCG--------------------------------------AGAAGTATTCGGAAATRTGGGCATAATTTTTGCAATAGCAGCTATTGGATTACTTGGATTCTTAGTATGAGCACATCACACATTTACNGTAGGAATAGATGTTGATACTCGAGCATATTTTACATCAGCTACAATAATTATTGCGGTACCCACAGGTATTAAAGTATCTAGATGATTAACAACAATATACGGGTCAAAAATAACACTAAGATCATCATGTGTATGAGCTTTAGGATTCGTTTTCCTATTTACATTAGGAGGATTAACAGGAATTATTCTATCCAATTCATCAATCGACATCACCCTTCATGATACATACTATGTAGTAGCACATTTCCACTACGTATTGTCCATAGGTGCAGTATTTGCAATTATAGCAGGATTCATTCAATGATACCCACTTATCTCAAGAATAAGAATAAATCTAAAATGATTAAAAATCCAATTCGCATCGATATTCATAGGATTTAATATAACATTTTTACCCCAACACTTTTTAGGACTTGCTGGAATACCTCGACGATACTCAGATTACCCAGACATATTTACTATATGAAACACTATTTCTTCAATAGGTGCAACTATTTCAACTTTAAGAATAATAATATTTATTATTATCATCTGAGAAAGAATATCAACAATACAACAAACAATTTTCAGATCAAATATAAGAAGATCACTTGAATGAACACATGAATTACCACCAAATGAACATACTTATAGAGAACTACCAATACTAATTAAA---TTCTAATATGGCAGAT-------TTAGAAATAACAACATGACCAAATATATCTCTTCAAGATAGAAGATCACCTTTAATAGAACAATTAACATATTTCCATGACCATATTATAATAATCTTAATAGTAATCATAACAATAGTAAGATATATAATAATTTATATCATAATAAATAAAAAAACAAACCAAAAATTATTAGAAGGACAAATAATTGAACTAATTTGAACAATTACTCCTACCATAACACTTTTACTAATCGCAACACCGTCATTACGAATTTTATATTTAATAGATGAAATCAATAAACCAATAATAACTATAAAAGCAATAGGACATCAATGATACTGAACATATGAATATTCAGATTTTAATGAAGAAGAAATAGAATCATATATATCC------AGATACGAAATGACAAGAAACCTACGATTATTAGATTCAGACAATCGAATAAAAGTACCATCAAATATATTTATCCGAATAATAGTAACATCATCAGACGTAATCCATTCATGAACTATCCCATCAACAGGAATCAAAATTGATGCGACACCGGGACGATTAAATCAATCTAGATTAATAATCAACCGAAGAGGAATTTTATATGGACAATGCTCAGAGATTTGCGGAACAAATCATAGATTCATACCAATCGTAGTAGAAAGAATTCCTATTAATGAATTCATTAAATGAATAA---AATCATAGCAGCTTGCCACAAAAGCAGCTCGTAAGAGCGCCCCTGCAACTGGTGGAGTGAAGAAGCCTCACCGCTACCGTCCTGGAACTGTAGCCCTGAGAGAAATCAGGCGTTACCAGAAGAGCACCGAGCTGCTGATTAGAAAGTTGCCTTTCCAGCGTCTTGTGCGTGAGATTGCACAGGACTTCAAGACAGACCTCCGCTTCCAGAGCTCTGCAGTAATGGCACTGCAGGAGGCAAGCGAGGCCTACCTGGTGGGTCTGTTTGAGGACACCAATCTGTGTGCCATTCACGCCAAGAGGGTCACCATCATG
>20-004_Phyllium_siccifolium
???????????????????????????????????????????????????????????????????????????????????????????????????????????????????????????????????????????????????????????????????????????????????????????????????????????????????????????????????????????????????????????????????????????????????????????????????????????????????????????????????????????????????????????????????????????????????????????????????????????????????????????????????????????????????????????????????????????????????????????????????????????????????????????????????????????????????????????????????????????????????????????????????????????????????????????????????????????????????????????????????????????????????????????????????????????????????????????????????????????????????????????????????????????????????????????????????????????????????????????????????????????????????????????????????????????????????????????????????????????????????????????????????????????????????????????????????????????????????????????????????????????-----------------------------CATTAAATCAGTTATGGTTCCTTAGATCGTACC-ACA--TGACTTGGATAACTGTGGTAATTCTAGAGCTAATACATGC-AAACAGAGTCCCGACCAGAAATGGAAGGGATGCTTTTATTAGATCAAAACCAATC-GG-CCGG---CT---------------------CGCCCGGTCCGT-TTGCTTTGGTGACTCTGGATAACTTTGAGCTGATCGC-ACGGTCCTCGTACCGGCGACGCATCTTTCAAATGTCTGCCTTATCAACTGTCGATGGTAGGCTCTGCGCCTACCATGGTTGTAACGGGTAACGGGGAATCAGGGTTCGATTCCGGAGAGGGAGCCTGAGAAACGGCTACCACATCCAAGGAAGGCAGCAGGCGCGCAAATTACCCACTCCCGGCACGGGGAGGTAGTGACGAAAAATAACGATACGGGACTCATCCGAGGCCCCGTAATCGGAATGAGCACACTTTAAACGCTTTAACGAGTATCCATTGGAGGGCAAGTCTGGTGCCAGCAGCCGCGGTAATTCCAGCTCCAATAGCGTATATTAAAGTTGTTGCGGTTAAAAAGCTCGTAGTTGGACTTGTGTCCCACGCTGTCGGTTCACCGTTCGTCGGTGTTTAACTGGCATGCCCGTGTGGACGTCCTGCCGGTGGATGCGGTCGGC--------CGT--GG--------------------------------------------------------------------------------------------------GCCTC-T----------GG--------------------TCTGCGCGTCGGCGGTCC-GATGGAATCCTACCGCGGTGCTCTTC-ACCGAGTGTCGAGGTGGGCCGGCACGTTTACTTTGAACAAATTAGAGTGCTCAAAGCAGGCAGTG-GTTCGCCTGAATATTGTGTGCATGGAATAATGGAATAGGACCTCGGTTCTATTTTGTTGG-TTTTC-GGAA--CTTGAGGTAATGATTAATAGGGACAGACGGGGGCATTCGTATTGCGACGTTAGAGGTGAAATTCTTGGATCGTCGCAAGACGAACCTAAGCGAAAGCATTTGCCATGAGTGTTTTCATTAATCAAGAACGAAAGTTAGAGGTTCGAAGGCGATCAGATACCGCCCTAGTTCTAACCATAAACGATGCCAGCTAGCGATCCGCCGAAG------TTCCTCCGATGACTCGGCGGGCAG-CTTCCGGGAAACCAAAGCTTTTGGGTTCCGGGGGAAGTATGGTTGCAAAGCTGAAACTTAAAGGAATTGACGGAAGGGCACCACCAGGAGTGGAGCCTGCGGCTTAATTTGACTCAACACGGGAAACCTCACCAGGCCCGGACACCGGAAGGATTGACAGATTGAGAGCTCTTTCTTGATTCGGTGGGTGGTGGTGCATGGCCGTTCTTAGTTGGTGGAGCGATTTGTCTGGTTAATTCCGATAACGAACGAGACTCTGGCCTGCTAACTAGTCGC--TTCCGGTATCCCTTCG-TGCTACCGGCGAC-----AAATGATCTTCTTAGAGGGACAGGCGGCTTCTAGCCGCACGAGATTGAGCAATAACAGGTCTGTGATGCCCTTAGATGTTCTGGGCCGCACGCGCGCTACACTGAAGGAATCAGCGTGTCCTCCTAGCCCGAAAGGGCCGGGTAACCCGTTGAACCTCCTTCGT-GCTAGGGATTGGGGCTTGCAATTGTTCCCCATGAACGAGGAATTCCCAGTAAGCGCGAGTCATAAGCTCGCGTTGATTACGTCCCTGCCCTTTGTACACACCGCCCGTCGCTACTACCGATTGAATGATTTAGTGAGGTCTTCGGACCGGTGCGCGACGGCT--CCTCG---------------------------------------------------------------CGAG-CCGTTGATGTTGCTGGAAAGATGACCAAACTTGATCATTTAGAGGAAGTAAAAGTCGTAACAAGGTTTCCGTAGGTGAACCT--------GAATCCTGAA-TTCGAAAGGGG----------------------------TTGGATTCAGAT-CC-T-A---C----C-G-AT--T--GCA-----TA-CAGGGC--AGCCC-CACTGCGGATGG-TGC-CGGT-CGCCCGC-----G--GCGATTAATTT--CG-TTTGCGG-TGTCGTTTC-TGG-CATC---CACCTGG-TG-G--TTA----GC-T-----G------ACCAACTT-C-TCGGAGGTTCGCACTTCT-CCCC-T-AGTAGAAACGTCGCGACCCGTTGGG-TGCC---GGCC-G--CAGGCCT--GGG-AAGGAAGCCCGT--------GCGTC----CT-GT--GGT----GG-----------------------T---T---G-C----CACAG--G-CGT-GCGGACTCCTGG-T-GACCCGGCCGGCTGCCCGACGG--TATGACC---AGAGGAGCCGATCCGCT---G-AA---TGG--GAAACA-CTGTGGT-T--TGTGAAGCGT-GCGG--CCTGGC------G-CCGA-TACG--TG---CGGG-G--A----T-TGA------GG----TGTAA----A-------C-C---A-G---GGGTG-CCCG-TG-C-G---AAG-CACGG---TCCC-G-GCCCTG--CTGCGT-CGTC-GG-------------------TT-GCC-GAT-GT-CCTCGCAC--TGG-ATCG---AT-ACTCCCGTCTGCG----ACGCCC-ATCTTCGGATGGTCTCCCGATAATTTCACATATTATTTCACATGAAAGAGGAAAAAAAGAAGTCTTTGGTAATCTGGGTATAATTTTTGCAATATCAGCAATTGGTTTATTAGGATTTTTAGTATGAGCACATCATATATTTACAGTAGGAATAGATGTTGATACACGAGCTTACTTCACATCAGCAACTATAATTATTGCTGTCCCCACAGGAATTAAGGTATTTAGATGATTAACAACCATATATGGATCAAAATTAACTTTTAGACCAACATGTTTATGAGCAATAGGATTTGTATTTTTATTTACACTAGGAGGATTAACAGGTATTGTATTATCAAATTCATCAATTGATATTACCTTACATGATACCTATTATGTAGTTGCACACTTTCATTATGTTCTATCAATAGGAGCAGTATTTGCAATTATAGCAGGATTTATTCAATGATATCCTTTATTTACAGGATTATCAATAAATCCTAAATGATTAAAAATTCAATTTTTAACAATATTTATTGGAGTAAATTTAACATTCTTTCCACAACACTTCCTTGGACTAGCAGGAATACCACGACGATACTCAGATTATCCTGATATATTTATATCATGAAATATTATCTCATCAATGGGAGCATTAATTTCAACACTAAGAATAATAATATTTATTATAATCATTTGAGAAAGATTAACATCAAAACGAAAAACTATTTTTAGATCACATATAATTAGATCATTAGAATGAACACAAAATATACCACCTAATGAACATACTTATAGAGAATTACCAATACTAATTAAA---TTCTAATATGGCAGAT-------?????????????????????????????????????????????????????????????????????????????????????????????????????????????????????????????????????????????????????????????????????????????????????????????????????????????????????????????????????????????????????????????????????????????????????????????????????????????????????????????????????????????????????????????????????????????????????????????????????????????????????????????????????????????????????????????????????????????????????????????????????????????????????????????????????????????????????????????????????????????????????????????????????????????????????????????????????????????????????????????????????????????????????????????????????????????AGCAGCTTGCCACAAAAGCGGCTCGTAAGAGCGCCCCTGCAACTGGTGGAGTGAAGAAGCCTCACCGCTACCGTCCTGGAACAGTTGCCCTGAGAGAAATCAGGCGTTACCAGAAGAGCACCGAGCTGCTGATTCGAAAGTTGCCGTTCCAGCGCCTTGTGCGTGAGATTGCCCAGGACTTCAAGACGGACCTCCGCTTCCAGAGCTCTGCAGTAATGGCACTGCAGGAGGCAAGCGAGGCCTACCTGGTGGGTCTTTTTGAGGACACCAACCTGTGTGCCATTCATGCCAAGAGGGTCACCATCATG
>BAF1_Bacteria_ferula
?????????????????????????????????????????????????????????????????????????????????????????????????????????????????????????????????????????????????????????????????????????????????????????????????????????????????????????????????????????????????????????????????????????????????????????????????????????????????????????????????????????????????????????????????????????????????????????????????????????????????????????????????????????????????????????????????????????????????????????????????????????????????????????????????????????????????????????????????????????????????????????????????????????????????????????????????????????????????????????????????????????????????????????????????????????????????????????????????????????????????????????????????????????????????????????????????????????????????????????????????????????????????????????????????????????????????????????????????????????????????????????????????????????????????????????????????????????????????????????????????????????????????????????????????????????????????????????????????????????????????????????????????????????????????????????????????????????????????????????????????????????????????????????????????????????????????????????????????????????????????????????????????????????????????????????????????????????????????????????????????????????????????????????????????????????????????????????????????????????????????????????????????????????????????????????????????????????????????????????????????????????????????????????????????????????????????????????????????????????????????????????????????????????????????????????????????????????????????????????????????????????????????????????????????????????????????????????????????????????????????????????????????????????????????????????????????????????????????????????????????????????????????????????????????????????????????????????????????????????????????????????????????????????????????????????????????????????????????????????????????????????????????????????????????????????????????????????????????????????????????????????????????????????????????????????????????????????????????????????????????????????????????????????????????????????????????????????????????????????????????????????????????????????????????????????????????????????????????????????????????????????????????????????????????????????????????????????????????????????????????????????????????????????????????????????????????????????????????????????????????????????????????????????????????????????????????????????????????????????????????????????????????????????????????????????????????????????????????????????????????????????????????????????????????????????????????????????????????????????????????????????????????????????????????????????????????????????????????????????????????????????????????????????????????????????????????????????????????????????????????????????????????????????????????????????????????????????????????????????????????????????????????????????????????????????????????????????????????????????????????????????????????????????????????????????????????????????????????????????????????????????GGAGAAATCCTGAA-TTCGAAAGGGG---------------------------TCTGGATTCA-CC-CG-G-C---T----C-G-GGG----AGGC--GTTG-GGCGGC-----CC-CGCGCCAGATGGCTGC-CGGTTCGCCCGC-----GGCGCGAGGTGACT--CG-CCCGCGG-GGTCGCTTC-CGGCCGGC---CACTCGG-CG-C---GG-T-CGG-CG----AC---ATGCTCCGGC-C-ACCCGCCGGTGCACTTCC-TCCC-T-AGTAGAAACGTCGCGACCCGTTGGG-TGCC---GGCC-TC-AGGGCCC--GGG-AAGGCGGCCCGACCGGGGCGCCGTT----CC-GCGTGCC----AG-----------------------G---T---T-C----CTTTC--C-CGG-TCGGACTCCCGGAT-CGCCCGGCCGGCTGCCCGACGG--TAGGACC---AGAGGAGTCGACCCGCT---G-CGACCCGC--GAAGCA-CCATGG--T--TGTGAAGCGT-CCGA--ACCGGC------G-CCGG-TTAC--CG---CTGC-GGCA----T-CGG------GG----TGTTC----AA--------C---A-----G-----TGCG-TG-T-G---TTC-CACTG---TCCC-C-CCCTCGC-ACGCGC-GTCC-GG-------------------CG-TCG-GAC-CT-TCTCGGAC--GGG-GTCG---GTAGCTCCCGTCCGCG----ACGCCC-ATCTTCGGATGG-------ATAATTTCTCATATTATCTCAAATGAAAGTGGAAAAAAAGAAGTTTTTGGTAATATAGGAATAATCTTTGCTATAATAGCAATTGGATTATTGGGGTTTGTAGTTTGAGCTCATCATATATTCACAGTAGGAATAGATGTAGATACACGTGCATACTTTACATCAGCAACAATAATTATTGCAGTACCCACGGGAATTAAAGTATTTAGATGATTAGCAACAATGCATGGATCAAAATTAACGTTAAGACCTTCTTGTTTGTGAAGTATAGGATTTGTCTTTTTATTTACCTTAGGGGGACTTACTGGAATTGTTTTATCAAACTCTTCAATTGACATCACACTACATGATACTTATTATGTAGTCGCCCATTTTCATTATGTACTATCTATAGGAGCTGTATTTGCAATCATGGCTGGATTTGTCCACTGATATCCATTATTTACAGGTATATCAATAAATCCTTTATGATTAAAAATTCAATTTATCACAATATTTATTGGAGTAAACTTAACCTTCTTCCCCCAACATTTCCTTGGGTTAGCGGGAATGCCCCGACGATATTCAGACTACCCTGATATATTCACATCATGAAACATTTTATCGTCATTAGGAGCTATAATATCAACACTGAGAATAATAATATTTATCATAATTATATGAGAAAGTATATCATCCAACCGACAAACAATCTTTAGATCACAAATAACTAATTCACTAGAATGAATCCATGACTTACCCCCTACTGAACAC--------------------------------------------------------TTAGAAATAACTTCATGACCAAACTTATTCTTACAAGATAGAAACTCGCCGTTTATAGAACAACTAATCTTCTTTCATGATCACATCATATTTATCTTATTAATAATTATAACAGCAGTTTTATACATATTAGTTAATTTTATTTTCAATAAAAACACAGATCTTAACCTACTAGAAGGGCAGATAATCGAATTAATCTGAACCGTAGCACCAGCGCTAGCGCTATTTTTTATTGCTACACCCTCTCTACGCCTACTTTACCTGATAGATGAAATTAATAACCCAATAATATCTACAAAGGCAGTAGGACACCAATGATATTGATCATATGAATATTCTGACTTCAATGATATAGAATTTGACTCATATATAATC------AATGATAAT------AAAGAAATACGACTATTGGAGGTCGATAACCGCATAGTATTACCCTCTAATACCTTTATTCGAATGATTGTAACATCATCGGATGTAATTCATTCATGAACAATCCCATCAACTGGGGTAAAAATTGATGGGACTCCGGGACGTTTAAATCAAGCAAGAATCATATTTAACAAAAACGGATTAATGTATGGACAATGTTCAGAGATCTGTGGGACTAATCACAGATTTATGCCAATCGTAGTAGAAAGAATCCCCATTAATTCATTCATCAAATGAATGATAAAGTC--AGCAGCTGGCCACCAAAGCAGCACGCAAGAGTGCCCCGGCAACCGGGGGAGTGAAGAAGCCACATCGCTATCGCCCTGGCACCGTTGCCCTGAGAGAGATCAGGCGCTACCAGAAGAGCACCGAGCTGCTGATCCGCAAGCTGCCCTTCCAGCGCCTGGTGCGAGAAATTGCCCAGGACTTCAAGACGGACCTGCGCTTCCAGAGCTCGGCAGTGATGGCGCTGCAGGAGGCTAGCGAGGCCTACCTNGTGGGGCTGTTCGAAGACACCAAYCTGTGTGCCATCC-----------------------
>BAL4_Bacillus_atticus
?????????????????????????????????????????????????????????????????????????????????????????????????????????????????????????????????????????????????????????????????????????????????????????????????????????????????????????????????????????????????????????????????????????????????????????????????????????????????????????????????????????????????????????????????????????????????????????????????????????????????????????????????????????????????????????????????????????????????????????????????????????????????????????????????????????????????????????????????????????????????????????????????????????????????????????????????????????????????????????????????????????????????????????????????????????????????????????????????????????????????????????????????????????????????????????????????????????????????????????????????????????????????????????????????????????????????????????????????????????????????????????????????????????????????????????????????????????????????????????????????????????????????????????????????????????????????????????????????????????????????????????????????????????????????????????????????????????????????????????????????????????????????????????????????????????????????????????????????????????????????????????????????????????????????????????????????????????????????????????????????????????????????????????????????????????????????????????????????????????????????????????????????????????????????????????????????????????????????????????????????????????????????????????????????????????????????????????????????????????????????????????????????????????????????????????????????????????????????????????????????????????????????????????????????????????????????????????????????????????????????????????????????????????????????????????????????????????????????????????????????????????????????????????????????????????????????????????????????????????????????????????????????????????????????????????????????????????????????????????????????????????????????????????????????????????????????????????????????????????????????????????????????????????????????????????????????????????????????????????????????????????????????????????????????????????????????????????????????????????????????????????????????????????????????????????????????????????????????????????????????????????????????????????????????????????????????????????????????????????????????????????????????????????????????????????????????????????????????????????????????????????????????????????????????????????????????????????????????????????????????????????????????????????????????????????????????????????????????????????????????????????????????????????????????????????????????????????????????????????????????????????????????????????????????????????????????????????????????????????????????????????????????????????????????????????????????????????????????????????????????????????????????????????????????????????????????????????????????????????????????????????????????????????????????????????????????????????????????????????????????????????????????????????????????????????????????????????????????????????????????????????GGAGAAATCCTGAA-TTCGAAAGGTCGT-------------------------TGGGGATTCATGT-CT-C-T---C----C-G-AT--C--------GTCA-GGCCGC--ATGGC-CTCGCCAGATGG-CGT-CGGT-CGCCCGC-----G--GCGATTAACTT--CG-TCCGCGG-TGTCGTTAC-TGG-CGTT---CACTCGG-CT-G--AGG-T--GG-T-----G----GATCTCTGGC-T-TCGGAGGGCTGCACTTCC-TCCC-T-TGTAGAAACGTCGCGACCCGTTGGG-TGTC---GGTC-TC-AAGTCCA--TGG-ATGGCAGACCGT--------GTGCT----AT-GC--GAC----TA-----------------------C---A---TAT----CGCTG----GCC-ACGGACTCTATG-C-GACCAGGCCGACTGCCCGGCGG--TATGACC---AG-GGGGTCGATCCGCT---T-AC-AATGC--AAAACA-CTTGGG--A--TGTGTAGCGT-CCGG--CCCTAG-----AATACGA-GGTG--CG---CAGG-G--A----A-AGT------GGT---TGCAA----A-------A-T---C-C---CGGTC-GCCG-TG-C-----ATG-CACGG---TCCG-A-GCCCTG--ACGTGT-CCTC-GA----------------------GCT-GGT-GT-CCTCGGAC--TGG-ATCT---AG-ACCCCCGTCTGCG----ACGCCC-TCCTTCGGATGG-------ATAATTTCACATATCATTTCCCATGAAAGAGGTAAAAAAGAAGTTTTTGGTAATTTAGGAATAATTTTTGCAATAGCTGCTATTGGTTTATTAGGATTTGTTGTATGAGCTCATCATATATTTACAGTAGGAATGGATGTAGACACTCGAGCATATTTCACATCAGCAACTATAATTATTGCTGTTCCAACAGGAATTAAAGTATTTAGATGATTAGCAACAATATATGGATCAAAATTAACTTTTAGACCATCTTGTTTATGAGCATTAGGATTTGTTTTCTTATTCACTTTAGGAGGTTTAACAGGAATTGTATTATCAAACTCATCTATTGATATTACTCTACACGATACTTATTATGTTGTTGCCCATTTTCATTATGTATTATCTATAGGAGCAGTATTTGCCATTATAGCAGGATTTATTCAATGATTTCCTTTATTTACAGGACTAACTATAAATCCATTATGATTAAAAATCCAGTTTATTACAATATTTATTGGAGTGAATTTAACATTTTTCCCTCAGCATTTTCTAGGATTAGCAGGCATACCACGACGATATTCTGATTACCCAGATATATTTACATCATGAAATATTATCTCATCAATAGGCGCATTAATTTCAACAATAAGAATAATAATATTTATTATAATTATTTGAGAAAGATTATCATCCATACGACAAACAATCTTTAGATCACATATATCTAGATCATTAGAATGAAATCATAACTTACCACCAACCGAACAT--------------------------------------------------------TTAGAAATACCCACATGACCAAGAATTTATTTACAAGATAGAAATTCACCCTTAATAGAACAATTAATTTATTTTCATGATCATATTATAATAATTCTAATAATAATTGTAACTACAGTATCATATATTATCATTATATTAATTTTTAATACTAATACAGAACGAAATATACTTGAAGGACAAATAATTGAATTAATTTGAACTGTAACTCCCGCTATAACTTTATTCTTTATTGCAACCCCATCTCTACGATTATTATATTTAATAGATGAAATTAATAATCCAATAATAACTACTAAAGCTATTGGACATCAATGATATTGAACCTATGAATATTCAGATTTTGATAATACAGAATTTGACTCATATATAATT------GAAAGAGAA---AATAATAACTTTCGTTTATTAGATGTTGATAATCGAATAACATTACCTTCAAATACTTTCATTCGAATAATCGTAACATCTATAGATGTAATTCACTCATGAACATTACCATCAAGTGGGGTTAAAATTGATGGTACACCAGGACGATTAAATCAAGCAAGAATAATATTAAACCGAAATGGACTAATTTATGGTCAATGTTCAGAAATTTGTGGAACAAACCATAGATTTATACCTATTGTAGTTGAAAGTGTACCTATCAATAACTTTATTAAATGAATAATAAAATC--AGCAGCTGGCCACCAAGGCGGCTCGCAAGAGCGCGCCTGCCACGGGGGGAGTGAAGAAGCCACATCGCTACCGCCCTGGCACCGTCGCGCTGCGAGAAATCAGGCGCTACCAGAAAAGTACGGAGCTGCTTATCCGCAAGCTGCCCTTCCAGCGCCTGGTGCGAGAGATCGCCCAGGACTTCAAGACGGACTTGCGCTTCCAGAGCTCGGCCGTCATGGCGCTGCAGGAGGCCAGCGAGGCCTACCTGGTGGGGCTCTTCGAGGACACCAATTTGTGCGCCATCCACGCCAAGAGG------------
>CLN4_Clonaria_sp._7
???????????????????????????????????????????????????????????????????????????????????????????????????????????????????????????????????????????????????????????????????????????????????????????????????????????????????????????????????????????????????????????????????????????????????????????????????????????????????????????????????????????????????????????????????????????????????????????????????????????????????????????????????????????????????????????????????????????????????????????????????????????????????????????????????????????????????????????????????????????????????????????????????????????????????????????????????????????????????????????????????????????????????????????????????????????????????????????????????????????????????????????????????????????????????????????????????????????????????????????????????????????????????????????????????????????????????????????????????????????????????????????????????????????????????????????????????????????????????????????????????????????????????????????????????????????????????????????????????????????????????????????????????????????????????????????????????????????????????????????????????????????????????????????????????????????????????????????????????????????????????????????????????????????????????????????????????????????????????????????????????????????????????????????????????????????????????????????????????????????????????????????????????????????????????????????????????????????????????????????????????????????????????????????????????????????????????????????????????????????????????????????????????????????????????????????????????????????????????????????????????????????????????????????????????????????????????????????????????????????????????????????????????????????????????????????????????????????????????????????????????????????????????????????????????????????????????????????????????????????????????????????????????????????????????????????????????????????????????????????????????????????????????????????????????????????????????????????????????????????????????????????????????????????????????????????????????????????????????????????????????????????????????????????????????????????????????????????????????????????????????????????????????????????????????????????????????????????????????????????????????????????????????????????????????????????????????????????????????????????????????????????????????????????????????????????????????????????????????????????????????????????????????????????????????????????????????????????????????????????????????????????????????????????????????????????????????????????????????????????????????????????????????????????????????????????????????????????????????????????????????????????????????????????????????????????????????????????????????????????????????????????????????????????????????????????????????????????????????????????????????????????????????????????????????????????????????????????????????????????????????????????????????????????????????????????????????????????????????????????????????????????????????????????????????????????????????????????????????????????????????????????????????????????????????????????????????????????????????????????????????????????????????????????????????????????????????????????????????????????????????????????????????????????????????????????????????????????????????????????????????????????????????????????????????????????????????????????????????????????????????????????????????????????????????????????????????????????????????????????????????????????????????????????????????????????????????????????????????????????????????????????????????????????????????????????????????????????????????????????????????????????????????????????????????????????????????????????????????????????????????????????????????????????????????????????????????????????????????????????????????????????????????????????????????????????????????????????????????????????????????????????????????????????????????????????????????????????????????????????????????????????????????????????????????????????????????????????????????????????????????????????????????????????????????????????????????????????????????????????????????????????????????????????????????????????????????????????????????????????????????????????????????????????????????????????????????????????????????????????????????????????????????????????????????????????????????????????????????????????????????????????????????????????????????????????????????????????????????????????????????????????????????????????????????????????????????????????????????????????????????????????????????????????????????????????????????????????????????????????????????????????????????????????????????????????????????????????????????????????????????????TTAGAAATAACAACTTGACCTAGAATTAATTTACAAGATAGATCATCCCCATTAATAGAACAATTAAATTTCTTCCATGATCATATCATGATAATTTTAATAATAATTGTGACAACAGTTAGATACATAATAATTATATTAATTTTTAACCAACACACAGATCGTAATCTATTAGAAGGGCAGATAATTGAATTAATTTGAACTATTACTCCTGCAATAACATTACTATTTATTGCTACACCGTCATTACGACTTTTATATTTAATAGATGAAATTAATAACCCAACTATAACTACTAAGGCAGTGGGGCATCAATGATACTGAACTTATGAATATTCAGATTTTAATGATATAGAATTTGATTCTTATATAATT------AATTATGAAAATAATAACAATTTACGCCTATTAGATGTAGATAACCGAATAGTATTACCATCAAATACTTTTATTCGAATAATTGTAACATCAACAGATGTTATTCATTCATGAACTTTACCGTCAACAGGGGTAAAAATTGACGGTACACCTGGACGTTTAAATCAGGCAAGATTAATATTAAACCGAAACGGATTAATATTTGGACAATGTTCAGAAATTTGTGGTACTAATCACAGATTTATACCTATTGTAGTTGAAAGAGTTCCTATTAATAATTTTATTAAATGAATATTAAAATC--AGCAGCTTGCCACCAAGGCGGCCCGCAAGAGCGCCCCTGCGACTGGCGGAGTGAAGAAGCCCCATCGCTACCGGCCTGGCACGGTCGCCCTGAGAGAAATCAGGCGTTACCAGAAGAGCACAGAGCTGCTCATTCGCAAGCTGCCCTTCCAGCGCCTGGTGCGAGAGATCGCCCAGGACTTCAAGACAGACCTGCGCTTCCAGAGCTCCGCCGTGATGGCCTTGCAGGAGGCTAGCGAGGCATACTTGGTGGGACTGTTTGAAGACACCAACTTGTGTGCCATTCACGCAAAGAGG------------
>CLO2_Clonopsis_felicitatis
??????????????????????????????????????????????????????????????????????????????????????????????????????????????????????????????????????????????????????????????????????????????????????????????????????????????????????????????????????????????????????????????????????????????????????????????????????????????????????????????????????????????????????????????????????????????????????????????????????????????????????????????????????????????????????????????????????????????????????????????????????????????????????????????????????????????????????????????????????????????????????????????????????????????????????????????????????????????????????????????????????????????????????????????????????????????????????????????????????????????????????????????????????????????????????????????????????????????????????????????????????????????????????????????????????????????????????????????????????????????????????????????????????????????????????????????????????????????????????????????????????????????????????????????????????????????????????????????????????????????????????????????????????????????????????????????????????????????????????????????????????????????????????????????????????????????????????????????????????????????????????????????????????????????????????????????????????????????????????????????????????????????????????????????????????????????????????????????????????????????????????????????????????????????????????????????????????????????????????????????????????????????????????????????????????????????????????????????????????????????????????????????????????????????????????????????????????????????????????????????????????????????????????????????????????????????????????????????????????????????????????????????????????????????????????????????????????????????????????????????????????????????????????????????????????????????????????????????????????????????????????????????????????????????????????????????????????????????????????????????????????????????????????????????????????????????????????????????????????????????????????????????????????????????????????????????????????????????????????????????????????????????????????????????????????????????????????????????????????????????????????????????????????????????????????????????????????????????????????????????????????????????????????????????????????????????????????????????????????????????????????????????????????????????????????????????????????????????????????????????????????????????????????????????????????????????????????????????????????????????????????????????????????????????????????????????????????????????????????????????????????????????????????????????????????????????????????????????????????????????????????????????????????????????????????????????????????????????????????????????????????????????????????????????????????????????????????????????????????????????????????????????????????????????????????????????????????????????????????????????????????????????????????????????????????????????????????????????????????????????????????????????????????????????????????????????????????????????????????????????????????????????????????????????????????????????????????????????????????????????????????????????????????????????????????????????????????????????????????????????????????????????????????????????????????????????????????????????????????????????????????????????????????????????????????????????????????????????????????????????????????????????????????????????????????????????????????????????????????????????????????????????????????????????????????????????????????????????????????????????????????????????????????????????????????????????????????????????????????????????????????????????????????????????????????????????????????????????????????????????????????????????????????????????????????????????????????????????????????????????????????????????????????????????????????????????????????????????????????????????---ATTTCACATATTATTTCACAAGAAAGAGGTAAAAAGGAAGTATTTGGTAATTTAGGTATAATTTTTGCAATAGCTGCTATTGGTTTATTAGGATTTGTAGTTTGAGCTCACCATATATTTACTGTAGGAATAGATGTTGATACACGGGCCTACTTTACATCAGCAACTATAATTATTGCAGTTCCTACAGGAATTAAAGTATTCAGTTGATTAGCAACTATATATGGATCTAAATTAACATTTAGACCATCATGTTTATGAGCTTTAGGATTTGTATTTTTATTTACATTAGGGGGATTAACAGGTATTGTATTATCTAATTCATCAATTGATATTACATTACATGACACATATTATGTAGTCGCCCATTTTCATTATGTTTTATCTATAGGAGCAGTATTTGCTATTATAGCAGGATTCATTCAATGATTTCCTTTATTTACAGGATTATCAATAAACCCATTATGACTAAAAATTCAGTTCATCACAATATTTATTGGAGTAAACTTAACTTTCTTTCCACAACACTTTTTAGGATTAGCAGGTATACCACGACGATACTCTGATTACCCAGATATATTTATATCTTGAAATATTATTTCATCAATAGGTGCTCTTATTTCAACAATTAGAATAATAATATTTATTATAATTATTTGAGAAAGATTAACTTCAATACGACAAACAATCTTCAGTTCACATATAACAAATTCTTTAGAATGAAATCATAACCTACCTCCTACAGAACAC-----------------------------------------------------------------ACTACATGACCAAGAATTTATCTTCAAGACAGTAATTCACCTCTAATAGAACAACTAATTTTCTTCCATGATCATATTATAATAATTCTAATAATAATTGTAACAACAGTTTCCTATATCATAATTATACTAATTTTTAATATTAATACTGATCGAAACCTATTAGAAGGACAAATAATTGAATTAATTTGAACAGTAACACCAGCATTGACTTTATTTTTTATTGCAACACCATCATTACGATTATTATATTTAATAGACGAAATTAACAATCCTATAATAACTACAAAAGCAATTGGTCATCAATGATATTGAACATATGAATATTCAGATTTCAATGATAAAGAATTTGACTCATATATAATA------AATATAGAGAATAATATAAATTTTCGGTTATTAGATGTTGATAATCGAATAGTATTACCATCAAATACTTTTATCCGAATAATTGTAACATCTATAGATGTAATTCATTCCTGAACATTACCATCAAGAGGAGTTAAAATTGACGGAACACCAGGACGACTAAATCAAGCAAGAATAATATTAAACCGAAATGGTTTAATTTTTGGTCAATGTTCAGAAATCTGTGGTACAAATCATAGATTTATACCTATTGTAGTAGAAAGAGTACCAATTAACAAATTCATTAAATGAATAT---------AGCAGCTGGCCACCAAAGCTGCTCGCAAGAGCGCGCCGGCCACGGGAGGAGTGAAGAAGCCGCATCGCTACCGTCCCGGCACTGTCGCGCTGCGAGAAATCAGGCGCTACCAGAAAAGTACCGAACTGCTCATCCGCAAGCTGCCCTTCCAGCGCCTGGTGCGAGAGATTGCCCAGGACTTCAAGACAGACCTGCGCTTCCAGAGCTCGGCCGTCATGGCGCTGCAGGAGGCCAGCGAGGCCTATCTGGTGGGGCTCTTTGAGGACACCAATCTGTGCGCCATCCATGCCAAGAGG------------
>CRG2_Cranidium_gibbosum
??????????????????????????????????????????????????????????????????????????????????????????????????????????????????????????????????????????????????????????????????????????????????????????????????????????????????????????????????????????????????????????????????????????????????????????????????????????????????????????????????????????????????????????????????????????????????????????????????????????????????????????????????????????????????????????????????????????????????????????????????????????????????????????????????????????????????????????????????????????????????????????????????????????????????????????????????????????????????????????????????????????????????????????????????????????????????????????????????????????????????????????????????????????????????????????????????????????????????????????????????????????????????????????????????????????????????????????????????????????????????????????????????????????????????????????????????????????????????????????????????????????????????????????????????????????????????????????????????????????????????????????????????????????????????????????????????????????????????????????????????????????????????????????????????????????????????????????????????????????????????????????????????????????????????????????????????????????????????????????????????????????????????????????????????????????????????????????????????????????????????????????????????????????????????????????????????????????????????????????????????????????????????????????????????????????????????????????????????????????????????????????????????????????????????????????????????????????????????????????????????????????????????????????????????????????????????????????????????????????????????????????????????????????????????????????????????????????????????????????????????????????????????????????????????????????????????????????????????????????????????????????????????????????????????????????????????????????????????????????????????????????????????????????????????????????????????????????????????????????????????????????????????????????????????????????????????????????????????????????????????????????????????????????????????????????????????????????????????????????????????????????????????????????????????????????????????????????????????????????????????????????????????????????????????????????????????????????????????????????????????????????????????????????????????????????????????????????????????????????????????????????????????????????????????????????????????????????????????????????????????????????????????????????????????????????????????????????????????????????????????????????????????????????????????????????????????????????????????????????????????????????????????????????????????????????????????????????????????????????????????????????????????????????????????????????????????????????????????????????????????????????????????????????????????????????????????????????????????????????????????????????????????????????????????????????????????????????????????????????????????????????????????????????????????????????????????????????????????????????????????????????????????????????????????????????????????????????????????????????????????????????????????????????????????????????????????????????????????????????????????????????????????????????????????????????????????????????????????????????????????????????????????????????????????????????????????????????????????????????????????????????????????????????????????????????????????????????????????????????????????????????????????????????????????????????????????????????????????????????????????????????????????????????????????????????????????????????????????????????????????????????????????????????????????????????????????????????????????????????????????????????????????????????????????????????????????????????????????????????????????????????????????????????????????????????????????????????????????????????????ATAATTTCACACATCATTTCTCAAGAAAGAGGGAAAAAAGAAGTATTTGGAAACTTAGGAATAATTTTCGCCATAATAGCAATTGGTTTACTTGGATTTGTAGTTTGAGCACATCATATATTTACTGTAGGTATAGATGTAGATACACGAGCATATTTTACATCAGCAACGATAATTATTGCAGTCCCAACAGGAATTAAAGTATTCAGTTGATTAGCTACAATACATGGATCCAAATTAACATTTAGAGCACCTTGTTTATGAGCAATAGGATTTGTATTCCTATTCACTCTTGGTGGATTAACAGGAATTATATTATCAAATTCATCAATTGATATTACCCTACATGATACATATTATGTAGTAGCACATTTTCATTATGTATTATCAATAGGAGCCGTATTTGCAATTATAGCAGGATTTATTCAATGATATCCTCTAATTACCGGAATAAATATAATCCCAACATGATTAAATATTCAATTTTTAACTATATTTATTGGAGTAAATTTAACATTCTTTCCACAACACTTCCTTGGATTGTCAGGAATACCACGACGATACTCTGATTACCCAGATATATTTACCTCATGGAATATTATATCTACAATAGGAGCCCTAATATCAACATTAAGAATAATTATATTCATTATAATCATTTGAGAAAGAATAACTTCTAAACGACAAAATTTATGAAGATCACATATGACTAATTCATTAGAATGAATACATAATTCACCCCCAATAAATCAT--------------------------------------------------------TTAGAAATGACCACCTGACCTAACATTAACTTACAGGATAGATCATCTCCCTTTATAGAACACTTAATCTTCTTCCATGATCACATTATAATTATTCTAACAGCTATTATCATAATAACAATATACCTCATAATAAATTTCATATTTAATAAATATACAAATCAAAATCTAATTGAAGGACAAACAATTGAATTAATTTGAACAGTTATACCAGCAATAGCCCTATTTATTATTGCTACGCCATCCTTACGATTACTATACTTAATTGATGAAATTAATAACATAAGAATAACTACTAAAGTAATCGGTCACCAATGATACTGATCATATGAATATTCTGATTTTAATAATATAGAATTTGACTCATTTATAATC------AACAGT---------AATAATATACGACTCCTCGAGGTAGACAACAACCTAATTTTACCATCAAAAACATTCATCCGAATAATTGTTACATCTGCTGATGTAATTCATTCATGAGCAATCCCTTCAGCAGGGGTAAAAATTGATGGGACCCCTGGGCGATTAAATCAAAATAGTTTAATATTTAACCGAAACATAATTATATATGGACAATGTTCAGAAATCTGCGGTACAAATCATAGATTTATACCTATTGTAATTGAAAGAATCCCAATCAATTTATTCATTAAA----------------AGCAGCTGGCCACTAAAGCGGCTCGTAAGAGTGCCCCAGCCACCGGCGGAGTGAAGAAGCCTCATCGCTATCGCCCTGGCACCGTCGCCCTGAGAGAAATCAGGCGGTACCAGAAGAGCACAGAACTGCTGATCCGCAAGCTGCCCTTCCAGCGCCTGGTGCGAGAGATTGCCCAGGACTTCAAGACNGACCTGCGTTTCCAGAGCTCGGCTGTGATGGCACTGCAGGAGGCTAGCGAGGCCTACTTGGTGGGGCTGTTTGAGGACACTAACCTGTGTGCTATCCATGCCAAGAGG------------
>DAJ1_Dajaca_monolicornis
?????????????????????????????????????????????????????????????????????????????????????????????????????????????????????????????????????????????????????????????????????????????????????????????????????????????????????????????????????????????????????????????????????????????????????????????????????????????????????????????????????????????????????????????????????????????????????????????????????????????????????????????????????????????????????????????????????????????????????????????????????????????????????????????????????????????????????????????????????????????????????????????????????????????????????????????????????????????????????????????????????????????????????????????????????????????????????????????????????????????????????????????????????????????????????????????????????????????????????????????????????????????????????????????????????????????????????????????????????????????????????????????????????????????????????????????????????????????????????????????????????????????????????????????????????????????????????????????????????????????????????????????????????????????????????????????????????????????????????????????????????????????????????????????????????????????????????????????????????????????????????????????????????????????????????????????????????????????????????????????????????????????????????????????????????????????????????????????????????????????????????????????????????????????????????????????????????????????????????????????????????????????????????????????????????????????????????????????????????????????????????????????????????????????????????????????????????????????????????????????????????????????????????????????????????????????????????????????????????????????????????????????????????????????????????????????????????????????????????????????????????????????????????????????????????????????????????????????????????????????????????????????????????????????????????????????????????????????????????????????????????????????????????????????????????????????????????????????????????????????????????????????????????????????????????????????????????????????????????????????????????????????????????????????????????????????????????????????????????????????????????????????????????????????????????????????????????????????????????????????????????????????????????????????????????????????????????????????????????????????????????????????????????????????????????????????????????????????????????????????????????????????????????????????????????????????????????????????????????????????????????????????????????????????????????????????????????????????????????????????????????????????????????????????????????????????????????????????????????????????????????????????????????????????????????????????????????????????????????????????????????????????????????????????????????????????????????????????????????????????????????????????????????????????????????????????????????????????????????????????????????????????????????????????????????????????????????????????????????????????????????????????????????????????????????????????????????????????????????????????????????????GGAGAAATCCTGAA-TTCGAATGGGT---------------------------TTTGGATTCCGGG-CC-A-T---C----C-G-G---T--GTG----CTA-GGCTTG--CTTGC-TCTGCCAGATGT-TGC-TGGT-CGCCCGC-----T--GCGATTCGCGT--CG-TGTGCGG-TGTCGTTCC-CGG-CGAT---TACTCGG-TG-G---GG-T--GC------------TTGTCCTGCC-A-TTGGGGTCCTGCACTTCC-ACCC-T-AGTAGAAACGTCGCGACCCGTTGGG-TGTC---GGTC-T--AAGGCCC--GGG-ATGGCAGCCCGC--------GTGTC----CT-GCT-GCT----GTGT-------------------------------C----TGCAG--G-CGC-ACGGACTCCTGG-T-GACCCGGCCGTCTGCCCGACGG--TATGACC---AGAGGAGCCGATCCGCT---A-AA---CTG--GAAGCA-TTATGGT----TGTGAAGCGT-CCAG--CCCGGC------G-CCGA-CACG--TG---CGGA-A--T----A-ATG----GTTG----AC-------G-------C-C---T-T---GGGTG-TCCG-TG-C-C---ATG-CACGG---TCCC-G-GCTCCG--CTGCGT-TGTC-GG-A-----------------TT-GCT-GGT-GT-CCTTGGAC--TGG-ATCG---CC-ACTCCTGTCGGCG----ACGCCCAATCTTCGGATGG-------ATAATTTCACATATTATTTCACAGGAGAGAGGAAAAAAAGAAGTATTTGGAAATTTAGGAATAATTTTTGCAATAAGAGCAATTGGGTTATTAGGATTTGTGGTATGAGCACACCATATATTTACAGTAGGTATAGATGTAGATACACGTGCATATTTTACGTCAGCTACAATAATTATTGCAGTACCTACTGGAATTAAAGTATTTAGATGATTAGCAACTATATATGGATCTAAATTAATATTTAGACCATCATGCTTATGATCAATAGGATTTGTATTTTTATTTACTATAGGTGGATTAACGGGAATTATTTTATCAAATTCATCAATTGATATTACATTACATGATACATATTATGTAGTTGCACATTTTCATTATGTTTTATCAATAGGAGCAGTATTTGCAATTATATCAGGATTTATTCAATGATACCCACTATTCACAGGATTAACAATAAACCCATTAATACTAAAAATTCAATTTATTACAATATTTATTGGTGTAAATTTAACGTTCTTCCCACAACATTTTCTTGGTTTAGCTGGAATACCCCGTCGTTATTCAGATTATCCAGATATATATAATTCATGAAATATTATTTCATCATTGGGATCAATTATTTCAACCCTTAGAATAATAATATTCATAATAATTTTATGAGAAAGTTTAAATTCAACACGACAAGCTATATTTAGATCATATATAATTAGATCTATTGAATGAAGTCACAATTTACCCCCAACTGAACAC--------------------------------------------------------TTAGAAATAACAACATGACCAAATTTAATTTTACAAGATAGTGCCTCACCAATAATAGAACAAATAATTTATTTTCATGATCATATTATAATAATTTTAATAATTATTGTAATAATAGTACTATATATTATAATAACATTGATATTAAATAAAAATATTAATAGAAATATTTTAGAAGGACAAAATATTGAAATAATTTGAACAATTACACCAGCTTTAACTTTATTTTTTATTGCAACACCATCATTAAGATTATTATATTTAATAGATGAAATTAATAAACCAATAATAACTAATAAAGTTATTGGAAATCAATGATATTGATCATATGAATATTCAGATTTTAAAAACTACGAATTTGATTCATATATAATT------AATGAAAATAAATTAAATGATTTTCGATTATTAGATGTAGATAACCGATTAATCTTACCATCAAATACATTTATCCGAATAATTGTAACATCGAATGATGTAATTCACTCATGAACATTACCATCAACAGGTATTAAAATTGATGGAACACCAGGACGATTAAATCAAGCTAGATTAATATTAAATAAAGTAGGTATGATTTTTGGACAATGTTCAGAGATTTGTGGAAATAATCACAGATTTATACCAATTACTATTGAAAGAATCCCAATAAATAAATT-----------------------????????????????????????????????????????????????????????????????????????????????????????????????????????????????????????????????????????????????????????????????????????????????????????????????????????????????????????????????????????????????????????????????????????????????????????????????????????????????????
>ENK1_Entoria_koshunensis
?????????????????????????????????????????????????????????????????????????????????????????????????????????????????????????????????????????????????????????????????????????????????????????????????????????????????????????????????????????????????????????????????????????????????????????????????????????????????????????????????????????????????????????????????????????????????????????????????????????????????????????????????????????????????????????????????????????????????????????????????????????????????????????????????????????????????????????????????????????????????????????????????????????????????????????????????????????????????????????????????????????????????????????????????????????????????????????????????????????????????????????????????????????????????????????????????????????????????????????????????????????????????????????????????????????????????????????????????????????????????????????????????????????????????????????????????????????????????????????????????????????????????????????????????????????????????????????????????????????????????????????????????????????????????????????????????????????????????????????????????????????????????????????????????????????????????????????????????????????????????????????????????????????????????????????????????????????????????????????????????????????????????????????????????????????????????????????????????????????????????????????????????????????????????????????????????????????????????????????????????????????????????????????????????????????????????????????????????????????????????????????????????????????????????????????????????????????????????????????????????????????????????????????????????????????????????????????????????????????????????????????????????????????????????????????????????????????????????????????????????????????????????????????????????????????????????????????????????????????????????????????????????????????????????????????????????????????????????????????????????????????????????????????????????????????????????????????????????????????????????????????????????????????????????????????????????????????????????????????????????????????????????????????????????????????????????????????????????????????????????????????????????????????????????????????????????????????????????????????????????????????????????????????????????????????????????????????????????????????????????????????????????????????????????????????????????????????????????????????????????????????????????????????????????????????????????????????????????????????????????????????????????????????????????????????????????????????????????????????????????????????????????????????????????????????????????????????????????????????????????????????????????????????????????????????????????????????????????????????????????????????????????????????????????????????????????????????????????????????????????????????????????????????????????????????????????????????????????????????????????????????????????????????????????????????????????????????????????????????????????????????????????????????????????????????????????????????????????????????????????????????GGAGAAATCCAGAA-TTCGAAAGGGA---------------------------TCGATATTCAACT-GC-A-C---C----C-G-G---C--AAA---TCCA-GTCTGC-----CT-GCCGTAAGATGGATGC-CAGTACGCCAAT-----G--GTGATTAATTT--CG-CTTGCGG-TGATGCGAC-TGG-CCGA---GACTCTG-CG-G---AT-T-TGG-CG---TG----AAATCTTGAG-A-CCGGGGCAGCGCTTTTCG-TCCC-T-AGTAGAAACGTCGCGACCCGTTGGG-TGCC---GGTC-T--AAGGCCT--GGG--CAGGAGCCCGT--------GCATC----AC-GG--CGG----TG------------------CTAAGC---C---A-C----CGTGG--T-CGC-ACGGACGTCCGG-T-GACCCGGCCGGCAGTTCGACGG--TAGGACC---AGAGGGGTCGACACGCT---G-AT---TGG--AAAGCA-TTATGGG-A--TGTGAAGCGT-CCGG--CCCTGC------T-GCGG-CGAG--CG---CGAG-----------------------------------------------------------------------------------------------CTCAG--TCTCGC-CGTC-GT-------------------AT-GTA-GGT-GT-CCTCGGAC--CGT-GTCG---AT-ACCCCTGTCCGCG----GCGCAC-TCATTCGGATAT-------ATAATTTCACATATTATTTCACATGAAAGAGGAAAAAAGGAAGTATTTGGTAATTTAGGAATAATCTTCGCTATAGCAGCAATTGGCTTATTAGGATTTGTTGTATGAGCTCATCACATATTTACAGTAGGAATAGATGTAGATACACGAGCATATTTTACATCCGCAACAATAATTATTGCAGTACCTACAGGTATTAAAGTATTTAGATGATTAGCAACAATATATGGATCAAAATTAACCTTTAGACCTTCATGCTTATGATCAATAGGATTTGTATTTTTATTTACTATAGGTGGATTAACTGGAATTGTATTATCAAACTCATCTATTGATATTACATTACATGATACTTATTATGTAGTAGCACATTTTCATTATGTTTTATCTATAGGAGCAGTATTTGCTATTATAGCTGGATTTATTCAATGATTCCCTTTATTTACAGGCTTAACAATAAATCCATTATGATTAAAAATTCAATTCATTACAATATTTATTGGGGTAAACCTAACATTCTTTCCTCAACACTTCTTGGGATTAGCAGGAATACCTCGTCGATACTCAGACTACCCTGATATATTCACATCATGAAATATTATTTCATCAATAGGAGCTTTAATCTCAACATTAAGAATAATAATATTCATTATAATTATATGAGAAAGATTAACATCTATGCGACAAACTATCTTTAGATCTCACATAACAAGTTCTTTAGAATGAGGGCACGATATACCCCCAACAGAACAT--------------------------------------------------------?????????????????????????????????????????????????????????????????????????????????????????????????????????????????????????????????????????????????????????????????????????????????????????????????????????????????????????????????????????????????????????????????????????????????????????????????????????????????????????????????????????????????????????????????????????????????????????????????????????????????????????????????????????????????????????????????????????????????????????????????????????????????????????????????????????????????????????????????????????????????????????????????????????????????????????????????????????????????????????????????????????????????????????????????????????????---AGCTAGCCACGAAGGCGGCTCGCAAGAGTGCTCCTGCAACAGGAGGAGTGAAGAAACCACATCGATACCGGCCTGGAACCGTCGCCCTGAGAGAAATCAGGCGATACCAGAAGAGCACCGAGCTGCTGATTCGTAAGCTGCCCTTTCAGCGCCTGGTGCGAGAGATTGCCCAGGACTTCAAAACAGACCTGCGTTTCCAGAGTTCGGCTGTGATGGCGCTGCAGGAAGCTAGCGAGGCATACCTGGTGGGACTATTTGAAGACACCAATTTGTGTGCCATTCATGCAAAGAGG------------
>GB001_Abrosoma_festinatum
TAGTTA-TGTTC-TTTAAATTCAATAAATTTGGCGGTGTTTT-ATTCCATTTAGAGGAACTTGTCTTTTGATCGATAATCCTCGTTTCATC-TTACTTA-ACCT------------------ATTTAGTTTGTATATCGTCGTTAT-AAGTTTATTTTATTAGAA-T--T-TGAATTTACTGTTAA-TTTAATTAATTTTATTTCAGATCAAGGTGCAGCTTATGGCTAAGT-A--TTGATTAGTTACATTT-TT-A-TAT--AAAT-A-A-ATGAATTTA-AT-T---TTA-AA--------TA-T--ATTAATGAAAATGGATTTAATTGTAATT-TAAATAATATAATTTATTTGA-TT-T-AGGTTTTAGAATGAGTACACATCG-------------TTATTGAATGGCTGCGGTA-TTTTGACCGTGCAAAGGTAGCATAATCATTAGTTTATTAATTGTAATCTTGTATGAATGGTTTAATGAAATATTTACTGTCTT-C---T-T-TAAT---A-T---AT-ATATAATTTAATTTTTTTATTAAAAAGTTA-AAATTTATTTAAGGGACGAGAAGACCCTATAGATCTTTATTTAATTTAATT-T--T-TA-TT----A-ATTAA-T-T-----T-A----------------TT--TTTA--A-ATATTTAATTGAATTGTTGGGGTGACAGGGGGAA----A--TA-----AAAAACTCTT-TT---T-AT-T-A-TTTT--TCATTTATTTATG-T----TT-TTTT-ATTATTTATTATTT---TATATA-ATTAGATACCTTAGGGATAACAGCGTAATTTAATTTGAGAGTTCATATTGACAATT-AAGATTGCGACCTCGATGTTGGATTAAGATAA-ATATT-----TGATGTAGAAGTTA-A--T-AT-A-T-TTGGTCTGTTCGACCATTAAATTCTTACA-------------------------------------------TAAATCAGTTATGGTTCCTTAGATCGTACC-ACA--AGACTTGGATAACTGTGGTAATTCTAGAGYTAATACATGC-AAACAGAGTCCCGACCAGAAATGGAAGGGATGCTTTTATTAGATCAAAACCAATC-GG-CCGG---CT---------------------TGTCCGGTCCGT-TTGCTTTGGTGACTCTGGATAACTTTGGGCTGATCGC-ACGGTCCTCGTACCGGCGACGCATCTTTCAAATGTCTGCCTTATCAACTGTCGATGGTAGGTTCTGCGCCTACCATGGTTGTAACGGGTAACGGGGAATCAGGGTTCGATTCCGGAGAGGGAGCCTGAGAAACGGCTACCACATCCAAGGAAGGCAGYANGCGCNCAAATTACCCACTCCCGGCACGGGGAGGTAGTGACGAAAAATAACGATACGGGACTCATCCGAGGCCCCGTAATCGGAATGAGCACACTTTAAACCCTTTAACGAGTATCCATTGGAGGGCAAGTCTGGTGCCAGCAGCCGCGGNAATTCCAGCTCCAATAGCGTATATTAAAGTTGTTGCGGTTAAAAAGCTCGTAGTTGGATTTGTGTCCCACGCTGTCGGTTCACCGTTCGTCGGTGTCTAACTGGCATGCCCGTGTGGACGTCCTGCCGGTGGATGCGGTCGGC--------CGT--AG--------------------------------------------------------------------------------------------------GCTTC------------GG--------------------TCTGCGTGTCGGCGGTCC-GATGCAATCCTACCACGGTGCTCTTT-ACCGAGTGTCGAGGTGGGCCGGCACGTTTACTTTGAACAAATTAGAGTGCTCAAAGCAGGCAGTG-GTTCGCCTGAATATTGTGTGCATGGAATAATGGAATAGGACCTCGGTTCTATTTTGTTGG-TTTTC-GGAA--CTTGAGGTAATGATTAATAGGGACAAACGGGGGCATTCGTATTGCGACGTTAGAGGTGAAATTCTTGGATCGTCGCAAGACGAACCTAAGCGAAAGCATTTGCCATGAGTGTTTTCATTAATCAAGAACGAAAGTTAGAGGTTCGAAGGCGATCAGATACCGCCCTAGTTCTAACCATAAACGATGCCAGCTAGCGATCCGCCGAAG------TTCCTCCGATGACTCGGCGGGCAG-CTTCCGGGAAACCAAAGCTTTTGGGTTCCGGGGGAAGTATGGTTGCAAAGCTGAAACTTAAAGGAATTGACGGAAGGGCACCACCAGGAGTGGAGCCTGCGGCTTAATTTGACTCAACACGGGAAACCTCACCAGGCCCGGACACCGGAAGGATTGACAGATTGACAGCTCTTTCTTGATTCGGTGGGTGGTGGTGCATGGCCGTTCTTAGTTGGTGGAGCGATTTGTCTGGTTAATTCCGATAACGAACGAGACTCTAGCCTGCTAACTAGTCGC---TCCGGTATCCCTTCG-TGCTACCGGCGAC-----ACATGATCTTCTTAGAGGGACAGGCGGCTTCTAGCCGCACGAGATTGAGCAATAACAGGTCTGTGATGCCCTTAGATGTTCTGGGCCGCACGCGCGCTACACTGAAGGAATCAGCGTGTCCTCCTGGCTCGAAAGAGCCGGGTAACCCGTTGAACCTCCTTCGT-GCTAGGGATTGGGGCTTGCAATTGTTCCCCATGAACGAGGAATTCCCAGTAAGCGCGAGTCATAAGCTCGCGTTGATTACGTCCCTGCCCTTTGTACACACCGCCCGTCGCTACTACCGATTGAATGATTTAGTGAGGTCTTCGGACCGGGGCGCGACGGCT--CTTCG---------------------------------------------------------------CGAG-CCGTTGATGTTTCTGGAAAGATGACCAAACTTGATCATTTAGA-------------------------------------------GGAGAAATCCTGAA-TTCGAATGGGA---------------------------TTAGGATTCAGGG-TC-A-T---C----C-G-GT--T--GCG----TCA-GGCTTG--C-TGT-CCCGCCAGATGT-TGC-TGGT-CGCCCGC-----C--GCGATTCGCGT--CG-CGTGCGG-TGTCGTTCC-CGG-CGAT---CACTCGGTTG-G---GG-T--GT------------TTGCTCTGCC-AGCTGGGGTCCTGCACTTCC-TCCC-T-AGTAGAAACGTCGCGACCCGTTGGG-TGTC---GGTC-T--AAGGCCC--GGG-AAGGCAGCCCAC--------GTGTC----CT-GC--GTT----GTGT-------------------------------A----CGCAG--G-CGT-GTGGACTCCTGG-T-GTCCCGGCCGGCTGCTCGACGG--TATGACC---AGAGGAGTCGATCCGCT---G-AT---ATG--GAAGCA-TTTTGTG----TGTGTAGCGT-CCAG--CCCGGC------G-CCGA-CACG--TG---TGGG-A--T----T-GTG----GTCT----AG-------G-------C-C---T-T---GGGTA-CCCG-TG-C-T---CTG-CACGG---TCCC-G-GCCCTG--CTGCGT-GTTC-GG-A-----------------AT-GCT-GGT-GT-CCTTGGAC--TGG-ATCG---CC-ACTCCCGTCAGCG----ACGCCCAATCTTCGGATGGTCTCCCG??????????????????????????????????????????????????????????????????????????????????????????????????????????????????????????????????????????????????????????????????????????????????????????????????????????????????????????????????????????????????????????????????????????????????????????????????????????????????????????????????????????????????????????????????????????????????????????????????????????????????????????????????????????????????????????????????????????????????????????????????????????????????????????????????????????????????????????????????????????????????????????????????????????????????????????????????????????????????????????????????????????????????????????????????????????????????????????????????????????????????????????????????????????????????????????????????????????????????????????????????????????????????????????????????????????????????????????????????????????????????????????????????????????????????????????????????????????????????????????????????????????????????????????????????????????????????????????????????????????????????????????????????????????????????????????????????????????????????????????????????????????????????????????????????????????????????????????????????????????????????????????????????????????????????????????????????????????????????????????????????????????????????????????????????????????????????????????????????????????????????????????????????????????????????????????????????????????????????????????????????????????????????????????????????????????????????????NGCAGCTTGCCACTAAAGCTGCCCGCAAGAGTGCGCCTGCAACTGGAGGAGTAAAGAAGCCCCATCGTTATCGTCCCGGAACTGTAGCNTTGCGAGAAATCAGGCGTTATCAGAAGAGTACTGANTTGCTGATTCGTAAGCTTCCCTTCCAGCGCCTTGTTCGTGAGATAGCTCAGGACTTCAAGACAGATTTGCGGTTCCAGAGCTCTGCTGTAATGGCCCTGCAGGAAGCAAGTGAAGCCTACTTGGTTGGTCTCTTTGAGGACACAAACCTGTGTGCCATCCATGCAAAGAGG------------
>GB002_Acanthoxyla_geisovii
?????????????????????????????????????????????????????????????????????????????????????????????????????????????????????????????????????????????????????????????????????????????????????????????????????????????????????????????????????????????????????????????????????????????????????????????????????????????????????????????????????????????????????????????????????????????????????????????????????????????????????????????????????????????????????????????????????????????????????????????????????????????????????????????????????????????????????????????????????????????????????????????????????????????????????????????????????????????????????????????????????????????????????????????????????????????????????????????????????????????????????????????????????????????????????????????????????????????????????????????????????????????????????????????????????????????????????????????????????????????????????????????????????????????????????????????????????????????????????????????????????????????????????????????????????????????????????????????????????????????????????????????????????????????????????????????????????????????????????????????????????????????????????????????????????????????????????????????????????????????????????????????????????????????????????????????????????????????????????????????????????????????????????????????????????????????????????????????????????????????????????????????????????????????????????????????????????????????????????????????????????????????????????????????????????????????????????????????????????????????????????????????????????????????????????????????????????????????????????????????????????????????????????????????????????????????????????????????????????????????????????????????????????????????????????????????????????????????????????????????????????????????????????????????????????????????????????????????????????????????????????????????????????????????????????????????????????????????????????????????????????????????????????????????????????????????????????????????????????????????????????????????????????????????????????????????????????????????????????????????????????????????????????????????????????????????????????????????????????????????????????????????????????????????????????????????????????????????????????????????????????????????????????????????????????????????????????????????????????????????????????????????????????????????????????????????????????????????????????????????????????????????????????????????????????????????????????????????????????????????????????????????????????????????????????????????????????????????????????????????????????????????????????????????????????????????????????????????????????????????????????????????????????????????????????????????????????????????????????????????????????????????????????????????????????????????????????????????????????????????????????????????????????????????????????????????????????????????????????????????????????????????????????????????????????????????????????????????????????????????????????????????????????????????????????????????????????????????????????????????????????????GGAGAAATCCTGAA-TTCGAAGGGGA----------------------------TTGGATTCAATT-CC-G-A---C----C-G-GC--T--GCC-----TA-GGCCAC--CTGGC-CCCGCCAGATGT-CGC-TGGT-CGCCCAC-----G--GCGATTCATTT--CG-CTTGTGG-TGTCGTTCC-CGG-CGGT---CACTCGG-TG-G---GG-T--GG-T-----G----CTGCTCTGAC-A-CCGGAGGAGTGCACTTCC-TCCC-T-TGTAGAAACGTCGCGACCCGTTGGG-TGCC---GGTC-T--AAGGCCT--GGG-ATGGCAGACCAT--------GTGTC----CT-GT--GCG----GT-----------------------A---A---C-G----TACAG--G-CGC-GTGGACTCCTGG-T-GACCCGGCCGGCTGCTCGACGG--TATGACC---AGAGGAGTCGATCCGCT---G-AA---TGG--GAAACA-CTATGG--T--TGTGTAGCGT-CCGG--CCCGGC------T-CCGA-CACG--TG---CGGG-G--A----A-CTT------GG----TGTAA----A-------C-C---G-G---GGGTG-TCCG-TG-CAG---AAG-CACGG---CCCC-G-GCCCCG--CTGCGT-CGTT-GGAT-----------------CT-GTC-GGT-GT-CCTCGGAC--TGG-ATCA---GT-ACTCCCGTCGGCG----ACGCCC-ACCTTCGGATGG---------------------TATTGCACATGAAAGAGGGAAAAAAGAAGTTTTTGGAAATCTAGGTATAATTTTTGCTATAGGAGCAATTGGTTTATTAGGGTTTGTAGTATGGGCTCATCATATATTTACAGTAGGAATAGATGTAGATACACGGGCTTATTTTACTTCAGCTACAATAATTATTGCAGTACCTACCGGTATTAAAGTATTTAGATGATTAGCTACAATATACGGGTCTAAATTAACTTTAAGACCATCTTGTTTATGAGCAATAGGATTTGTATTCCTATTTACATTAGGGGGATTAACTGGAATTGTTTTATCAAATTCATCTATTGATATTACATTACATGATACATATTATGTAGTAGCCCATTTCCATTACGTACTATCAATAGGAGCTGTATTTGCTATCATAGCCGGGTTTATTCAATGATTTCCATTATTTACTGGTCTATCAATAAATCCATTATGACTTAAAATTCAATTCACTTCAATATTTATTGGTGTAAATTTAACATTCTTCCCACAACATTTTTTAGGGTTAG-------------------------------------------------------------------------------------------------------------------------------------------------------------------------------------------------------------------------------------------------------------------------TTAGAAATAACTACCTGACCTAATATTTATTTACAAGATAGAGCATCACCAATAATAGAACAGTTAATCTTATTTCATGATCATATCATATTAATTTTAATAATAATTGTTACTACAGTAAGATACATTATAATTATACTATTTTTTAATAATTATACAGACCGAAATTTATTAGAAGGACAAATAATTGAATTAATTTGAACAGTAACTCCAACAATAACCTTATTTTTCATTGCAACGCCATCTTTGCGATTACTATATTTAATAGATGAAATTAACAGCCCTATAATAACATCTAAAGCAGTAGGGCATCAATGATATTGAACTTACGAATATTCAGATTTTAATAACACAGAATTTGACTCATATATAATA------AATATAGAAAATATTAATGAATTACGATTATTAGATGTAGATAATCGAATAGTATTACCCTCAAATACATTTATTCGAATAATTGTAACATCAACAGATGTTATTCACTCATGAACATTACCATCATCAGGGGTAAAAATTGATGGTACACCAGGACGATTAAACCAAGCAAGATTAATATTAAACCGAAATGGATTATTA-------------------------------------------------------------------------------------------------------AGCAGCTCGCCACGAAAGCTGCTCGCAAGAGCGCCCCTGCCACGGGGGGAGTGAAGAAGCCGCATCGCTACCGGCCTGGCACCGTCGCTCTGAGGGAGATCAGGCGCTACCAGAAAAGCACCGAACTGCTAATCCGCAAGCTGCCCTTCCAGCGCCTGGTAAGGGAAATCGCGCAGGACTTCAAGACCGACCTGCGCTTCCAGAGCTCGGCGGTGATGGCTCTGCAGGAGGCGNGTGAAGCCTACCTTGTGGGGNNNNNNGANNNNNNCAACC-----------------------------------
>GB003_Acrophylla_thoon
?????????????????????????????????????????????????????????????????????????????????????????????????????????????????????????????????????????????????????????????????????????????????????????????????????????????????????????????????????????????????????????????????????????????????????????????????????????????????????????????????????????????????????????????????????????????????????????????????????????????????????????????????????????????????????????????????????????????????????????????????????????????????????????????????????????????????????????????????????????????????????????????????????????????????????????????????????????????????????????????????????????????????????????????????????????????????????????????????????????????????????????????????????????????????????????????????????????????????????????????????????????????????????????????????????????????????????????????????????????????????????????????????????????????????????????????????????????????????????????????????????????????????????????????????????????????????????????????????????????????????????????????????????????????????????????????????????????????????????????????????????????????????????????????????????????????????????????????????????????????????????????????????????????????????????????????????????????????????????????????????????????????????????????????????????????????????????????????????????????????????????????????????????????????????????????????????????????????????????????????????????????????????????????????????????????????????????????????????????????????????????????????????????????????????????????????????????????????????????????????????????????????????????????????????????????????????????????????????????????????????????????????????????????????????????????????????????????????????????????????????????????????????????????????????????????????????????????????????????????????????????????????????????????????????????????????????????????????????????????????????????????????????????????????????????????????????????????????????????????????????????????????????????????????????????????????????????????????????????????????????????????????????????????????????????????????????????????????????????????????????????????????????????????????????????????????????????????????????????????????????????????????????????????????????????????????????????????????????????????????????????????????????????????????????????????????????????????????????????????????????????????????????????????????????????????????????????????????????????????????????????????????????????????????????????????????????????????????????????????????????????????????????????????????????????????????????????????????????????????????????????????????????????????????????????????????????????????????????????????????????????????????????????????????????????????????????????????????????????????????????????????????????????????????????????????????????????????????????????????????????????????????????????????????????????????????????????????????????????????????????????????????????????????????????????????????????????????????????????????????????????????GGAGAAATCCTGAA-TTCGAAGGGGA----------------------------TTGGATTCAATT-CC-G-T---C----C-G-GC--T--GTT-----CA-GGCCGC--CTGGC-CCCGCCAGATGG-CGC-CGGT-CGCCCAC-----G--GCGATTCATTT--CG-CTTGTGG-TGTCGTTCC-CGG-CGAT---CACTCGG-TGTG---GG-T--GG-T-----G----TCGCTCTGTC-A-CCGGAGGAGTGCACTTCC-TCCC-T-TGTAGAAACGTCGCGACCCGTTGGG-TGCC---GGTC-T--AAGGCCC--GGG-ATGGCAGACCGC--------GTGTC----CT-GA--GGG----GT-----------------------TT-AA---C-C----CTCAG--G-CGC-GCGGACTCTTGG-T-GACCCGGCCGGCTGCTCGACGG--TATGACC---AGAGGAGTCGATCCGCT---G-AA---TGG--GAAACA-CTGTGG--T--TGTGTAGCGT-CCGG--CCCGTC------G-CCGA-CACG--TG---CGGA-G--A----A-TGT------GG----TGCAA----G-------C-T---GCG---GGGTG-TCAG-TG-CAG---AAG-CACGG---CCCC-G-TCTCCG--CTGCGT-CGTC-GGAT-----------------CC-GTC-GGT-GT-CCTCGGAC--TGG-ATCA---GT-ACTCCCGTCGGCG----ACGCCC-AC-----------------ATAATTTCACATATCATTTCACATGAAAGAGGTAAAAAAGAAGTATTTGGAAATTTAGGAATAATTTTCGCAATAGCAGCCATTGGTTTATTAGGGTTTGTAGTTTGAGCACACCATATATTTACAGTAGGTATAGATGTTGATACTCGTGCATATTTCACATCAGCTACAATAATTATTGCAGTACCAACTGGTATTAAAGTATTTAGATGAATAGCAACTATATATGGATCTAAATTAACTTTTAGACCAACATGTTTATGATCAATAGGATTTGTTTTTCTATTCACCTTAGGTGGATTAACAGGAATTGTCTTATCAAATTCATCAATTGATATTACACTACACGATACATATTATGTAGTAGCACATTTCCATTATGTTTTATCTATAGGAGCAGTATTCGCAATTATAGCAGGATTCATCCAATGATATCCATTATTTACAGGAATAACCATAAATACAACATGATTAAAAATTCAATTTATTACAATATTTATTGGAGTTAACTTAACATTCTTCCCTCAACACTTCCTAGGATTAGCAGGAATACCACGTCGATATTCAGATTACCCTGATATATTCACATCATGAAATATTATTTCATCAATAGGAGCATTAATTTCAACAATAAGAATAATAATATTTATTATAATTATATGAGAAAGAATAACTTCAATACGACAAACAGTATTCAGATCACATATAACAAGATCACTAGAATGATCACATAATCTACCACCAACAGAACAT--------------------------------------------------------TTAGAAATATCTACCTGGCCAAATACATCTCTGCAAGATAGATCATCACCAATAATAGAACAACTAATCTTCTTCCATGATCATATCATATTAATTTTAATAATAATTGTATCTACAGTAAGATACATAATAATTATATTAATTTTCAATAAAAATATAAATCGAAACTTACTAGAAGGACAAATAATTGAATTAATCTGAACAGTTACACCAGCTATAACATTATTATTCATCGCAACACCATCATTAAAATTATTATACTTAATAGACGAAATCAATAATCCCATAATAACTACTAAAATTGTTGGGCACCAATGATATTGGACATATGAATATTCAGATTTTAGTGATAATGAATTCGATTCATATATAATA------AATGAAGAA------AATAATATACGACTAATAGATGTCGATAACCGCATAGTAATACCATCAAATACATTTATCCGAATAATTGTAACATCCAATGACGTAATCCACTCATGAACACTACCATCAACAGGAATAAAAATTGATGGAACACCAGGCCGTTTAAATCAAGGAAGCCTAATTCTAAATCGCAATGGATTATTATTTGGACAATGCTCAGAAATCTGTGGAACAAACCATAGATTTATACCAATTGTAGTGGAAAGAGTTCCTATTACCATATTTATTAAATGAATAATAAAGTC--AGCAGCTCGCCACGAAAGCTGCTCGCAAGAGTGCCCCGGCCACAGGGGGAGTGAAGAAGCCGCATCGCTACCGGCCTGGCACTGTCGCTCTGAGGGAGATTAGGCGATATCAGAAAAGCACCGAACTGCTCATCCGCAAGCTGCCCTTCCAGCGCCTGGTAAGGGAGATTGCGCAGGACTTCAAGACTGACCTGCGCTTCCAGAGCTCTGCGGTGATGGCTTTGCAGGAAGCAAGCGAAGCCTATCTTGTGGGACTGTTTGAGGACACCAACCTGTGTGCCATCCA----------------------
>GB004_Acrophylla_titan
?????????????????????????????????????????????????????????????????????????????????????????????????????????????????????????????????????????????????????????????????????????????????????????????????????????????????????????????????????????????????????????????????????????????????????????????????????????????????????????????????????????????????????????????????????????????????????????????????????????????????????????????????????????????????????????????????????????????????????????????????????????????????????????????????????????????????????????????????????????????????????????????????????????????????????????????????????????????????????????????????????????????????????????????????????????????????????????????????????????????????????????????????????????????????????????????????????????????????????????????????????????????????????????????????????????????????????????????????????????????????????????????????????????????????????????????????????????????????????????????????????????????????????????????????????????????????????????????????????????????????????????????????????????????????????????????????????????????????????????????????????????????????????????????????????????????????????????????????????????????????????????????????????????????????????????????????????????????????????????????????????????????????????????????????????????????????????????????????????????????????????????????????????????????????????????????????????????????????????????????????????????????????????????????????????????????????????????????????????????????????????????????????????????????????????????????????????????????????????????????????????????????????????????????????????????????????????????????????????????????????????????????????????????????????????????????????????????????????????????????????????????????????????????????????????????????????????????????????????????????????????????????????????????????????????????????????????????????????????????????????????????????????????????????????????????????????????????????????????????????????????????????????????????????????????????????????????????????????????????????????????????????????????????????????????????????????????????????????????????????????????????????????????????????????????????????????????????????????????????????????????????????????????????????????????????????????????????????????????????????????????????????????????????????????????????????????????????????????????????????????????????????????????????????????????????????????????????????????????????????????????????????????????????????????????????????????????????????????????????????????????????????????????????????????????????????????????????????????????????????????????????????????????????????????????????????????????????????????????????????????????????????????????????????????????????????????????????????????????????????????????????????????????????????????????????????????????????????????????????????????????????????????????????????????????????????????????????????????????????????????????????????????????????????????????????????????????????????????????????????????????????GGAGAAATCCTGAA-TTCGAAGGGGA----------------------------TTGGATTCAATT-CC-T-C---C----C-G-GC--T--GTT-----CA-GGCCAC--CTGGC-CCCGCCAGATGG-CGC-TGGT-CGCCCAC-----G--GTGATTCATTT--CG-CTTGTGG-TGTCGTTCC-CGG-CGAT---CACTCGG-CGTG---GG-T--GG-T-----G----TCGCTCTGAC-A-CCGGAGGAGTGCACTTCC-TCCC-T-TGTAGAAACGTCGCGACCCGTTGGG-TGCC---GGTC-T--AAGGCCC--GGG-ATGGCAGACCAC--------GTGTC----CT-GC--GGG----GT-----------------------A---A---C-T----CACAG--G-TGC-GTGGACTCCTGG-T-GACCCGGCCGGCTGCTCGACGG--TATGACC---AGAGGAGTCGATCCGCT---G-AA---TGG--GAAACA-CTGTGG--T--TGTGTAGCGT-CCGG--CCCGGC------G-CCGA-CACG--TG---CGGG-G--A----A-TGT------GG----TGTAA----A-------C-C---G-G---GGGTG-TCCG-TG-CAG---AAG-CACGG---TCCC-G-GCCCCG--CTGCGT-TGTT-GGAT-----------------CC-GTC-GGT-GT-CCTCGGAC--TGG-ATCA---GT-ACTCCCGTCGGCG----ACGCCC-ACCTTCGGATGG-------NNNNTTTCACACATTATTTCTCATGAAAGAGGAAAAAAGGAAGTATTTGGAAATTTAGGAATAATTTTCGCAATAGCTGCTATTGGGTTACTAGGATTTGTAGTATGGGCACATCATATATTTACAGTAGGAATAGATGTAGATACTCGAGCTTACTTTACATCAGCTACAATAATTATCGCAGTACCAACAGGCATTAAAGTATTTAGATGATTAGCAACAATATACGGATCTAAATTAACATTTAGACCATCATGCATATGATCATTAGGTTTCGTGTTTTTATTTACACTAGGGGGTTTAACAGGTATTGTTTTATCAAATTCATCTATTGATATTACATTACATGATACTTATTATGTAGTAGCACATTTCCATTATGTACTATCAATAGGGGCCGTATTCGCAATCATAGCTGGTTTTATTCAATGATATCCTTTATTTACAGGAATAACAATAAATCCAACTTGATTAAAAATACAATTTGTTACAATATTTATTGGAGTAAATTTAACTTTCTTTCCACAACACTTTCTAGGATTAGCTGGAATACCCCGACGATATTCAGATTACCCAGATATATTCACATCATGAAATATTATTTCATCAATAGGAGCATTAATCTCAACAGTAAGAATAATAATATTTATTATAATCTTATGAGAAAGAATAACATCTATACGACAAACTATCTTCAGATCTCATATAACAAGATCTYTTGAATGAAGACATAATATACCCCCAACAGAACAT--------------------------------------------------------TTAGAAATAACTACATGACCTAATATTTATATACAAGATAGTGCATCACCATTAATAGAACAATTAATTTTCTTCCATGATCATATTATAATAATTCTAATAATAATTGTAACTACTGTAAGATATACAATTATTATATTAATCTTTAATAAAAATATAGATCGAAACTTACTTGAAGGCCAAATAATTGAATTAATTTGAACAGTTACACCAGCTATAACTCTATTCTTCATTGCAACACCATCACTACGACTATTATATCTAATAGATGAGATTAATCAACCAATAATAACTACTAAAGCAGTAGGACATCAATGATATTGAACATATGAATATTCAGACTTTATTGATAATGAATTTGATTCATATATATTA------AATCAAGAAAATAATAATGATTTACGTCTATTAGATACAGATAATCGAATAGTACTACCCTCCAATACATTTATTCGAATAATTGTTACATCAGTTGATGTAATTCATTCTTGAACCATCCCATCCTCAGGGGTAAAAATTGATGGAACACCAGGTCGATTAAATCAAGCTAGAATAATTTTAAATCGTAATGGATTATTATTTGGACAATGTTCAGAAATCTGTGGTACAAATCATAGATTTATACCAATCGTTGTTGAAAGTATTCCTATTAAAATATTTATTAAATGAATAATAAAATC--AGCAGCTCGCCACGAAAGCTGCTCGCAAGAGCGCCCCGGCCACAGGGGGAGTGAAGAAGCCGCATCGCTACAGGCCTGGCACTGTCGCTCTAAGGGAGATCAGGCGGTACCAAAAAAGCACCGAACTGCTCATCCGCAAGTTGCCCTTCCAGCGCTTGGTAAGGGAGATTGCGCAGGACTTCAAGACCGACCTGCGCTTYCAGAGTYCTGCGGTGATGGCTCTCCAGGAGGCGAGTGAAGCCTACCTTGTGGGGCNGTTTGAGGNCNCCAACCTGTGT------------------------------
>GB005_Acrophylla_wuelfingi
?????????????????????????????????????????????????????????????????????????????????????????????????????????????????????????????????????????????????????????????????????????????????????????????????????????????????????????????????????????????????????????????????????????????????????????????????????????????????????????????????????????????????????????????????????????????????????????????????????????????????????????????????????????????????????????????????????????????????????????????????????????????????????????????????????????????????????????????????????????????????????????????????????????????????????????????????????????????????????????????????????????????????????????????????????????????????????????????????????????????????????????????????????????????????????????????????????????????????????????????????????????????????????????????????????????????????????????????????????????????????????????????????????????????????????????????????????????????????????????????????????????????????????????????????????????????????????????????????????????????????????????????????????????????????????????????????????????????????????????????????????????????????????????????????????????????????????????????????????????????????????????????????????????????????????????????????????????????????????????????????????????????????????????????????????????????????????????????????????????????????????????????????????????????????????????????????????????????????????????????????????????????????????????????????????????????????????????????????????????????????????????????????????????????????????????????????????????????????????????????????????????????????????????????????????????????????????????????????????????????????????????????????????????????????????????????????????????????????????????????????????????????????????????????????????????????????????????????????????????????????????????????????????????????????????????????????????????????????????????????????????????????????????????????????????????????????????????????????????????????????????????????????????????????????????????????????????????????????????????????????????????????????????????????????????????????????????????????????????????????????????????????????????????????????????????????????????????????????????????????????????????????????????????????????????????????????????????????????????????????????????????????????????????????????????????????????????????????????????????????????????????????????????????????????????????????????????????????????????????????????????????????????????????????????????????????????????????????????????????????????????????????????????????????????????????????????????????????????????????????????????????????????????????????????????????????????????????????????????????????????????????????????????????????????????????????????????????????????????????????????????????????????????????????????????????????????????????????????????????????????????????????????????????????????????????????????????????????????????????????????????????????????????????????????????????????????????????????????????????????????????????GGAGAAATCCTGAA-TTCGAAGGGGA----------------------------TTGGATTCAATT-CC-G-C---C----C-G-GC--T--GTA-----CA-GGCCAC--CTGGC-CCCGCCAGATGG-CGC-CGGT-CGCCCAC-----G--GCGATTCATTT--CG-CTTGTGG-TGTCGTTCC-CGG-CGAT---CACTCGG-TGTG---GG-T--GG-T-----G----TTGCTCTGTC-A-CCGGAGGAGTGCACTTCC-TCCC-T-TGTAGAAACGTCGCGACCCGTTGGG-TGCC---GGTC-T--AAGGCCC--GGG-ATGGCAGACCAC--------GTGTC----CT-GC--GGG----GT-----------------------A---A---C-T----CACAG--G-TTC-GTGGACTCCTGG-T-GACCCGGCCGGCTGCTCGACGG--TATGACC---AGAGGAGTCGATCCGCT---G-AA---TGT--GAAACA-CTGTGG--T--TGTGTAGCGT-CCGG--CCCGGC------G-CCGA-CACG--TG---CGGG-G--A----A-TGT------GG----TGTAA----A-------C-C---G-G---GGGTG-TCCG-TG-CAG---AAG-CACGG---CCCC-G-GCCCCG--CTGCGT-CGTT-GGAT-----------------CT-GTC-GGT-GTCCCTCGGAC--TNN-NTCA---GT-ACTCCCGTCGGCG----ACGCCC-ACTT-------------------TTTCACATATTATTTCACATGAAAGAGGAAAAAAAGAAGTATTTGGAAATTTAGGAATAATTTTTGCCATAGCAGCAATTGGTTTATTAGGATTTGTCGTATGAGCGCATCATATATTTACAGTAGGAATAGATGTAGATACACGAGCATATTTTACATCAGCAACAATAATTATTGCAGTACCTACAGGAATTAAAGTATTTAGATGATTAGCAACTATATATGGATCTAAATTAACATTTAGCCCATCTTGTTTATGATCATTAGGATTTGTATTTCTATTCACATTAGGAGGTTTAACAGGAATTGTATTATCAAATTCATCCATTGACATTACACTTCATGATACTTATTATGTAGTAGCACATTTCCATTATGTTCTATCTATAGGAGCAGTTTTCGCAATCATAGCTGGATTTATTCAATGATATCCTTTATTTACAGGAATAACAATAAATCCAACCTGATTAAAAATTCAATTCTTTACAATATTTATTGGAGTAAATATAACATTCTTCCCTCAACACTTTCTAGGATTAGCTGGAATACCACGACGGTATTCAGATTATCCAGATATATTCACATCATGAAATATTATTTCATCTATAGGATCTTTAATTTCAACAGTAGGTATAATAATATTTATTATAATTTTATGAGAAAGAATAACATCTATACGACAAACAATTTTTAGATCTCACATAACTAGATCACTTGAATGAAGACATAATTTACCCCCAACAGAGCA---------------------------------------------------------TTAGAAATAACTACATGACCTAATTTATATCTACAAGATAGTGCAACACCATTAATAGAACAATTAATTTTCTTCCATGATCATATTATAATAATTTTAATAATAATTGTAACTACTGTAAGATATATAATTATTATATTAGTTTTTAATAAAAATATAGACCGAAATTTACTTGAAGGTCAAATAATTGAATTAATTTGAACAGTAACACCAGCTATAACATTATTCTTTATTGCAACACCATCATTACGATTATTATATTTAATAGATGAAATCAATCAACCAATAATAACTACTAAAGCAGTAGGTCATCAATGATATTGAACATATGAATATTCAGATTTTAATGATAATGAATTTGATTCTTATTTAATA------ACAATAGAAAATAATAATGATTTACGATTACTAGATACAGATAATCGAATAGTATTACCATCAAATACATTTATTCGAATAATTGTAACATCAACTGATGTAATTCATTCATGGACATTACCCTCCACAGGAGTAAAAATTGATGGAACACCTGGACGATTAAATCAAGCAAGAATAATTATAAATCGTAATGGATTATTATTTGGACAATGTTCAGAAATCTGTGGTACAAATCATAGATTTATACCAATTGTAGTAGAAAGAGTACCCATTAATATATTTATTAAATGAATAATAAAATC--AGCAGCTCGCCACGAAAGCTGCTCGCAAGAGCGCCCCAGCCACAGGGGGAGTGAAGAAGCCGCATCGCTACCGGCCTGGCACTGTCGCTCTTNGGGAGATCAGGCGGTACCAGAAAAGCACTGAACTGCTCATCCGCAAGCTGCCCTTCCAGCGCTTGGTAAGGGAGATTGCGCAGGACTTCAAGACCGACCTGCGTTTCCAGAGTTCNGCGGTGATGGCTCTNCAGGAGGCGAGTGAAGCCTACCTTGTGGGGCTGTTTGAGGACACCAACCTGTGTGCCATCC-----------------------
>GB006_Agathemera_cf._maculafulgens
TAGTTA-TGGTC-TTTAAACCCAAAGAATTTGGCGGTGTTTT-AGTCTATTTAGAGGAATTTGTCCCGTGATCGATAGTCCTCGTTTTATC-TTTCTTG-GTTTT-GTAT------------TATCAGTATGTATATCGCCGTTAT-AAGTTTATTTTTTTAGAA-T--TTGGAATTTACTTTAAAATTTATTATTTTATATTTCAGGTCAAGGTGCAGCTTATAACTAAGT-G--GAGATGAATTACAATA-TT-A-TCT--TAGT-A-T-ATGGATTAT-AT-A---TTT-AA---A-----T-T--TTATATGAAGGTGGATTTAATAGTAATT-TTAATAATAATGTTATTTTGA-TT-T-TAGCTCTAAAGCGAGTACACATCG-------------TGTTTTAATGGCCGCGGTA-TATTGACCGTGCAAAGGTAGCATAATCATTAGTTTATTAATTGTGGACTTGTATGAATGGTTGGACGAAATATTTACTGTCTC-A---T-A-T-TA---A-T---TT-ATTGAATTTAATTTTTTTGTTAGAAAGCTT-AAATTTATTTGTAGGACGAGAAGACCCTATAGATCTTTATTATTTGAATTT-TTAT-TT-TT-T--T-TTTGG-T-T-----T-A-----TTT-T---T--AG--ATAA--T-TTTTAAAATTTTTTGGTTGGGGTGACAGGGGGAT----T--TG-----ATTAACTCTT-TT---A-TA-T-T-ATTT--ACAATGATTTTTG-T----TT-ATTTGATCTTTTATTATTG-TTTATTAG-ATTAGATACCTTAGGGATAACAGCGTAATTCTTTTTGAGAGTTCATATCGACAATG-GAGATTGCGACCTCGATGTTGGATTAAGGATA-TTTTT-----GGGTGTAGATGTTC-A--A-AA-T-T-TAGGTCTGTTCGACCTTTAAATTCTTACA-----------GCCAAATTAAGGTGAAACCGCGAATGGCTCATTAAATCAGTTATGGTTCCTTAGATCGTACC-ACA--TGACTTGGATAACTGTGGTAATTCTAGAGCTAATACATGC-AAATAGAGTCCCGACCAGAAATGGAAGGGATGCTTTTATTAGATCAAAACCAATC-GG-CCGG---CT---------------------CGTCCGGTCCGT-TTGCTTTGGTGACTCTGGATAACTTTGAGCTGATCGC-ACGGTCCTCGTACCGGCGACGCATCTTTCAAATGTCTGCCTTATCAACTGTCGATGGTAGGTTCTGCGCCTACCATGGTTGTAACGGGTAACGGGGAATCAGGGTTCGATTCCGGAGAGGGAGCCTGAGAAACGGCTACCACATCCAAGGAAGGCAGCAGGCGCGCAAATTACCCACTCCCGGCACGGGGAGGTAGTGACGAAAAATAACGATACGGGACTCATCCGAGGCCCCGTAATCGGAATGAGCACACTTTAAACCCTTTAACGAGTATCCATTGGAGGGCAAGTCTGGTGCCAGCAGCCGCGGTAATTCCAGCTCCAATAGCGTATATTAAAGTTGTTGCGGTTAAAAAGCTCGTAGTTGGATTTGTGTCCCACGCTGTCGGTTCACCGTTCGTCGGTGTTTAACTGGCATGCCCGTGCGGACGTCCTGCCGGTGGATGCGGTCGGC--------CGT--GG--------------------------------------------------------------------------------------------------GCCTC-T----------GG--------------------TCTGCGCGTCGGCGGTCC-GATGCAATCCTACCGCGGTGCTCTTC-ACCGAGTGTCGAGGTGGGCCGGCACGTTTACTTTGAACAAATTAGAGTGCTCAAAGCAGGCAGTG-GTTCGCCTGAATATTGTGTGCATGGAATAATGGAATAGGACCTCGGTTCTATTTTGTTGG-TTTTC-GGAA--CTTGAGGTAATGATTAATAGGGACAGACGGGGGCATTCGTATTGCGACGTTAGAGGTGAAATTCTTGGATCGTCGCAAGACGAACCTAAGCGAAAGCATTTGCCATGAGTGTTTTCATTAATCAAGAACGAAAGTTAGAGGTTCGAAGGCGATCAGATACCGCCCTAGTTCTAACCATAAACGATGCCAGCCAGCGATCCGCCGAAG------TTCCTCCGATGACTCGGCGGGCAG-CTTCCGGGAAACCAAAGCTTTTGGGTTCCGGGGGAAGTATGGTTGCAAAGCTGAAACTTAAAGGAATTGACGGAAGGGCACCACCAGGAGTGGAGCCTGCGGCTTAATTTGACTCAACACGGGAAACCTCACCAGGCCCGGACACCGGAAGGATTGACAGATTGAGAGCTCTTTCTTGATTCGGTGGGTGGTGGTGCATGGCCGTTCTTAGTTGGTGGAGCGATTTGTCTGGTTAATTCCGATAACGAACGAGACTCTGGCCTGCTAACTAGTCGC--TTCCGGTATCCCTTCG-TGCTACCGGCGAC-----AAATGATCTTCTTAGAGGGACAGGCGGCTTCTAGCCGCACGAGATTGAGCAATAACAGGTCTGTGATGCCCTTAGATGTTCTGGGCCGCACGCGCGCTACACTGAAGGAATCAGCGTGTCCTCCTAGCCCGAAAGGGCCGGGTAACCCGTTGAACCTCCTTCGT-GCTAGGGATTGGGGCTTGCAATTGTTCCCCATGAACGAGGAATTCCCAGTAAGCGCGAGTCATAAGCTCGCGTTGATTACGTCCCTGCCCTTTGTACACACCGCCCGTCGCTACTACCGATTGAATGATTTAGTGAGGTCTTCGGACCGGTGCGCGACGGCT--CTTCG---------------------------------------------------------------CGAG-CCGTTGATGTTGCTGGAAAGATGACCAAACTTGATCATTTAGA-------------------------------------------GGAGAAATCCTGAA-TTCGAAAGGGGAT--------------------------ACGGATTCAAGT-CA-A-A---C----C-G-GT--C--GCG-----CA-GGCCGC--ATCGC-CCCACCAGATGG-CGC-TGGT-CGCCCGC-----G--GCGATTCACTT--CG-CTTGCGG-TGTCGTTCC-CGG-CGGT---CACTCGG-AG-G---GG-T--TG-C-----G----TTGCTCTCGC-G-CCGGATGAGTGCACTTCC-CCCC-T-AGTAGAAACGTCGCGACCCGTTGGG-TGCC---GGTC-T--AAGGCCC--GGG-AAGGCAGACCGT--------GCGTC----CT-GT--GGG----TG-----------------------C---C---C-C----CACAG--G-CGA-ACGGACTCTCGG-T-GTCCCGGCCGGCTGCCCGACGG--TAGGACC---AGAGGAGTAGATCCGCT---G-AA---TGG--GAAACA-CTTTGG--C--TGTGTAGCGT-CCGG--CCCGGC------G-CCGA-TGCG--TG---TGGG-G--A----A-TGT------GG----TGCAA----A-------C-C---G-G---GGGTG-TCCG-TG-C-G---AAG-CACGG---TCCC-G-GCCCCG--CTGCGT-ATTC-GGAT-----------------TT-GCC-GGT-GT-CCTCGGAC--AGG-ATCG---TA-GCTCCCGTCTGCG----ACGCCC-ACCTTCGGATGGTCTCCCG?????????????????????????????????????????????????????????????????????????????????????????????????????????????????????????????????????????????????????????????????????????????????????????????????????????????????????????????????????????????????????????????????????????????????????????????????????????????????????????????????????????????????????????????????????????????????????????????????????????????????????????????????????????????????????????????????????????????????????????????????????????????????????????????????????????????????????????????????????????????????????????????????????????????????????????????????????????????????????????????????????????????????????????????????????????????????????????????????????????????????????????????????????????????????????????????????????????????????????????????????????????------------------------------------------------------ATAGAACAGTTAATCTTTTTCCACGACCACATTATAATAATTTTAATTATAATTGTTACTATCGTAACATATAGAATAATAATATTAATTTTAAATAAATTCACAGACCGAAACCTCTTAGAAGGTCAAATAATTGAATTAATTTGAACTGTAACCCCAGCCATAACTTTATTCTTTATCGCAACCCCTTCTCTACGATTACTATATCTAATAGACGAAATCAATAACCCAATAATAACGATCAAAGCAATTGGTCACCAATGATACTGAACATATGAATATTCAGATTTCAATAATACAGAATTTGATTCATATATAATC------AACGAAACAGAAAATAACAATTTACGTTTACTAGATGTTGACAATCGAATAGTAATACCATTAAATACATTTATCCGAATAATTGTTACGTCAGCTGATGTAATTCATTCATGAACTATCCCATCTAGAGGAGTAAAAATTGATGGAACACCTGGACGACTAAATCAAGCCAGATTAATATTTAATCGACAAGGATTAATATTCGGACAATGTTCAGAAATTTGTGGTACAAATCACAGATTTATACCAATTGTAGTTGAAAGAGTCCCTATTAACACATTTATTAAATGAATA----------AGCAACTCGCCACCAAAGCAGCTCGTAAGAGCGCCCCTGCGACAGGCGGTGTGAAAAAGCCGCATCGTTACCGCCCAGGCACGGTCGCGCTGAGGGAAATCAGGCGCTACCAGAAAAGTACGGAACTGCTTATCCGTAAGTTGCCCTTCCAGCGGCTGGTGCGAGAGATCGCCCAAGACTTCAAGACGGACCTGCGTTTCCAGAGCTCGGCAGTGATGGCACTGCAGGAAGCCAGTGAGGCCTACCTGGTGGGGCTTTTCGAGGACACCAATCTGTGTGCCATCCATGCCAAGAGG------------
>GB007_Agathemera_nr._crassa
TAGTTA-TGATC-TTTAAACTCAAAGAATTTGGCGGTGTTTT-AGTCTATTTAGAGGAATTTGTCCCGTAATCGATAGTCCTCGTTTTATC-TTTCTTG-ATTTT-GAAT------------TATCAGTATGTATATCGCCGTTAT-AAGTTTATTTTTTTAGAA-T--TTAAAATTTACTTTAAAATTTATTAGTTTATATTTCAGGTCAAGGTGCAGCTTATAATTAAGT-G--GAGATGAATTACAATA-TT-A-TCT--TAAT-A-T-ATGGATTAT-AT-A---TTT-AA---A-----T-T--TTATATGAAGGTGGATTTAATAGTAATT-TTAATAATAATGTTATTTTGA-TT-T-TAGCTCTAAAGCGAGTACAC-----------------TATTTTAATGGCCGCGGTA-TATTGACCGTGCAAAGGTAGCATAATCACTAGTTTATTAATTGTGGACTTGTATGAATGGTTGGACGAAATATTTACTGTCTC-A---T-A-T-TA---A-T---TT-ATTGAATTTAATTTTTTTGTTAGAAAGCTT-AAATTTATTTGTAGGACGAGAAGACCCTATAGATCTTTATTATTTGAATTT-T--T-AT-TT-C--T-TTTAG-T-T-----T-A-----TTT-T---T--AA--ATAA--T-TTTAAAAATTTTTTGGTTGGGGTGACAGGGGGAT----T--TG-----ATTAACTCTT-TT---A-TA-T-T-ATTT--ACAATAATTTTTG-T----TT-GTTTGATCTTTTATTATTG-TTTATTAG-ATTAGATACCTTAGGGATAACAGCGTAATTCTTTTTGAGAGTTCATATCGACAATG-GAGATTGCGACCTCGATGTTGGATTAAGGATA-TTTTT-----GGGTGTAGATGTTC-A--A-AA-T-T-TAGGTCTGTTCGACCTTTAAATTCTTACA-----------GCCAAATTAAGGTGAAACCGCGAATGGCTCATTAAATCAGTTATGGTTCCTTAGATCGTACC-ACA--TGACTTGGATAACTGTGGTAATTCTAGAGCTAATACATGC-AAATAGAGTCCCGACCAGAAATGGAAGGGATGCTTTTATTAGATCAAAACCAATC-GG-CCGG---CT---------------------CGTCCGGTCCGT-TTGCTTTGGTGACTCTGGATAACTTTGAGCTGATCGC-ACGGTCCTCGTACCGGCGACGCATCTTTCAAATGTCTGCCTTATCAACTGTCGATGGTAGGTTCTGCGCCTACCATGGTTGTAACGGGTAACGGGGAATCAGGGTTCGATTCCGGAGAGGGAGCCTGAGAAACGGCTACCACATCCAAGGAAGGCAGCAGGCGCGCAAATTACCCACTCCCGGCACGGGGAGGTAGTGACGAAAAATAACGATACGGGACTCATCCGAGGCCCCGTAATCGGAATGAGCACACTTTAAACCCTTTAACGAGTATCCATTGGAGGGCAAGTCTGGTGCCAGCAGCCGCGGTAATTCCAGCTCCAATAGCGTATATTAAAGTTGTTGCGGTTAAAAAGCTCGTAGTTGGATTTGTGTCCCACGCTGTCGGTTCACCGTTCGTCGGTGTTTAACTGGCATGCCCGTGCGGACGTCCTGCCGGTGGATGCGGTCGGC--------CGT--GG--------------------------------------------------------------------------------------------------GCCTC-T----------GG--------------------TCTGCGCGTCGGCGGTCC-GATGCAATCCTACCGCGGTGCTCTTC-ACCGAGTGTCGAGGTGGGCCGGCACGTTTACTTTGAACAAATTAGAGTGCTCAAAGCAGGCAGTG-GTTCGCCTGAATATTGTGTGCATGGAATAATGGAATAGGACCTCGGTTCTATTTTGTTGG-TTTTC-GGAA--CTTGAGGTAATGATTAATAGGGACAGACGGGGGCATTCGTATTGCGACGTTAGAGGTGAAATTCTTGGATCGTCGCAAGACGAACCTAAGCGAAAGCATTTGCCATGAGTGTTTTCATTAATCAAGAACGAAAGTTAGAGGTTCGAAGGCGATCAGATACCGCCCTAGTTCTAACCATAAACGATGCCAGCCAGCGATCCGCCGAAG------TTCCTCCGATGACTCGGCGGGCAG-CTTCCGGGAAACCAAAGCTTTTGGGTTCCGGGGGAAGTATGGTTGCAAAGCTGAAACTTAAAGGAATTGACGGAAGGGCACCACCAGGAGTGGAGCCTGCGGCTTAATTTGACTCAACACGGGAAACCTCACCAGGCCCGGACACCGGAAGGATTGACAGATTGAGAGCTCTTTCTTGATTCGGTGGGTGGTGGTGCATGGCCGTTCTTAGTTGGTGGAGCGATTTGTCTGGTTAATTCCGATAACGAACGAGACTCTGGCCTGCTAACTAGTCGC--TTCCGGTATCCCTTCG-TGCTACCGGCGAC-----AAATGATCTTCTTAGAGGGACAGGCGGCTTCTAGCCGCACGAGATTGAGCAATAACAGGTCTGTGATGCCCTTAGATGTTCTGGGCCGCACGCGCGCTACACTGAAGGAATCAGCGTGTCCTCCTAGCCCGAAAGGGCCGGGTAACCCGTTGAACCTCCTTCGT-GCTAGGGATTGGGGCTTGCAATTGTTCCCCATGAACGAGGAATTCCCAGTAAGCGCGAGTCATAAGCTCGCGTTGATTACGTCCCTGCCCTTTGTACACACCGCCCGTCGCTACTACCGATTGAATGATTTAGTGAGGTCTTCGGACCGGTGCGCGACGGCT--CTTCG---------------------------------------------------------------CGAG-CCGTTGATGTTGCTGGAAAGATGACCAAACTTGATCATTTAGA-------------------------------------------GGAGAAATCCTGAA-TTCGAAAGGGGAT--------------------------ACGGATTCAAGT-CA-A-A---C----C-G-GT--C--GCG-----CA-GGCCGC--ATCGC-CCCACCAGATGG-CGC-TGGT-CGCCCGC-----G--GCGATTCACTT--CG-CTTGCGG-TGTCGTTCC-CGG-CGGT---CACTCGG-AG-G---GG-T--TG-C-----G----TTGCTCTCGC-G-CCGGATGAGTGCACTTCC-CCCC-T-AGTAGAAACGTCGCGACCCGTTGGG-TGCC---GGTC-T--AAGGCCC--GGG-AAGGCAGACCGT--------GCGTC----CT-GT--GGG----TG-----------------------C---C---C-C----CACAG--G-CGA-ACGGACTCTCGG-T-GTCCCGGCCGGCTGCCCGACGG--TAGGACC---AGAGGAGTAGATCCGCT---G-AA---TGG--GAAACA-CTTTGG--C--TGTGTAGCGT-CCGG--CCCGGC------G-CCGA-TGCG--TG---TGGG-G--A----A-TGT------GG----TGCAA----A-------C-C---G-G---GGGTG-TCCG-TG-C-G---AAG-CACGG---TCCC-G-GCCCCG--CTGCGT-ATTC-GGAT-----------------TT-GCC-GGT-GT-CCTCGGAC--AGG-ATCG---TT-GCTCCCGTCTGCG----ACGCCC-ACCTTCGGATGGTCTCCCG?????????????????????????????????????????????????????????????????????????????????????????????????????????????????????????????????????????????????????????????????????????????????????????????????????????????????????????????????????????????????????????????????????????????????????????????????????????????????????????????????????????????????????????????????????????????????????????????????????????????????????????????????????????????????????????????????????????????????????????????????????????????????????????????????????????????????????????????????????????????????????????????????????????????????????????????????????????????????????????????????????????????????????????????????????????????????????????????????????????????????????????????????????????????????????????????????????????????????????????????????????????------------------------------------------------------ATAGAACAACTAATCTTCTTTCATGACCACATCATAATAATTTTAATTATAATTGTTACTATTGTAACATATAGAATAATAATATTAATTTTAAATAAATTCACAGACCGAAACCTTTTAGAAGGTCAAATAATTGAATTAATTTGAACTGTAACTCCAGCTATAACTTTATTTTTTATTGCAACCCCTTCCCTACGATTACTATATCTAATAGACGAAATTAACAACCCAATAATAACAATTAAGGCAATTGGTCATCAATGATACTGAACATATGAATATTCAGATTTCAATAACACAGAATTTGATTCATATATAATC------AATACACCAGAAAATAACAATTTACGTCTACTAGATGTAGATAATCGAATAGTAATACCATCAAATACATTTATCCGAATAATTGTGACATCAGCTGATGTAATTCACTCATGAACTATTCCATCCAGAGGAGTAAAAATTGATGGAACACCTGGACGACTAAATCAAGCTAGATTAATATTTAATCGACAAGGATTAATATTCGGACAATGTTCAGAAATTTGTGGTACAAACCACAGATTTATACCAATTGTAATTGAAAGTGTCCCTATCAATACATTTATTAAATGAATA----------AGCAACTCGCCACCAAAGCAGCTCGTAAGAGCGCCCCTGCGACAGGCGGTGTGAAAAAGCCGCATCGTTACCGCCCAGGCACGGTCGCGCTGAGGGAAATCAGGCGCTACCAGAAAAGTACGGAACTGCTTATCCGTAAGTTGCCCTTCCAGCGGCTGGTGCGAGAGATCGCCCAAGACTTCAAGACGGACCTGCGTTTCCAGAGCTCGGCAGTGATGGCACTGCAGGAAGCCAGTGAGGCCTACCTGGTGGGGCTTTTCGAGGACACCAATCTGTGTGCCATCCATGCCAAGAGG------------
>GB008_Anchiale_briareus
?????????????????????????????????????????????????????????????????????????????????????????????????????????????????????????????????????????????????????????????????????????????????????????????????????????????????????????????????????????????????????????????????????????????????????????????????????????????????????????????????????????????????????????????????????????????????????????????????????????????????????????????????????????????????????????????????????????????????????????????????????????????????????????????????????????????????????????????????????????????????????????????????????????????????????????????????????????????????????????????????????????????????????????????????????????????????????????????????????????????????????????????????????????????????????????????????????????????????????????????????????????????????????????????????????????????????????????????????????????????????????????????????????????????????????????????????????????????????????????????????????????????????????????????????????????????????????????????????????????????????????????????????????????????????????????????????????????????????????????????????????????????????????????????????????????????????????????????????????????????????????????????????????????????????????????????????????????????????????????????????????????????????????????????????????????????????????????????????????????????????????????????????????????????????????????????????????????????????????????????????????????????????????????????????????????????????????????????????????????????????????????????????????????????????????????????????????????????????????????????????????????????????????????????????????????????????????????????????????????????????????????????????????????????????????????????????????????????????????????????????????????????????????????????????????????????????????????????????????????????????????????????????????????????????????????????????????????????????????????????????????????????????????????????????????????????????????????????????????????????????????????????????????????????????????????????????????????????????????????????????????????????????????????????????????????????????????????????????????????????????????????????????????????????????????????????????????????????????????????????????????????????????????????????????????????????????????????????????????????????????????????????????????????????????????????????????????????????????????????????????????????????????????????????????????????????????????????????????????????????????????????????????????????????????????????????????????????????????????????????????????????????????????????????????????????????????????????????????????????????????????????????????????????????????????????????????????????????????????????????????????????????????????????????????????????????????????????????????????????????????????????????????????????????????????????????????????????????????????????????????????????????????????????????????????????????????????????????????????????????????????????????????????????????????????????????????????????????????????????????????????????GGAGAAATCCTGAA-TTCGAAGGGGA----------------------------TTGGATTCAATT-CG-C-T---C----C-G-GC--T--GTT-----CA-GGCCAC--CTGGC-CCCACCAGATGT-TGC-TGGT-CGCCCAC-----G--GCGATTCATTT--CG-CTTGTGG-TGTCGTTCC-CGG-CGAT---CACTCGG-TGTG---GG-T--GG-T-----G----TTGCTCTGAC-A-CTGGGTGAGTGCACTTCC-TCCC-T-TGTAGAAACGTCGCGACCCGTTGGG-TGCC---GGTC-T--AAGGCCT--GGG-ATGGCAGACCAT--------GTGTC----CC-GT--GGG----GT-----------------------A---A---C-C----CACGG--G-TTC-GTGGACTCCTGG-T-GACCCGGCCGGCTGCTCGACGG--TATGACC---AGAGGAGTCGATCCGCT---GAAA---TGG--GAAACA-CTATGG--C--TGTGTAGCGT-CCGG--CCCGGC------G-CCGA-CACG--TG---CGGG-G--A----A-TGA------GG----AGCAA----T-------C-C---T-A---GGGTG-TCCG-TG-CTG---GTG-CACGG---CCCC-G-GCCCCG--TTGCGT-TGTC-GGTT-----------------CA-GTC-GGT-GT-CCTCGGAC--TGG-ATCA---GT-ACTCCCGTCGGCG----ACGCCC-ACCTTCGGATGG-------ATAATTTCACATATTATTTCACATGAAAGAGGAAAAAAAGAAGTATTTGGAAATCTAGGAATAATTTTTGCTATAGCAGCAATTGGTTTATTAGGGTTTGTTGTATGAGCTCATCACATATTTACTGTAGGAATAGATGTTGATACTCGAGCTTATTTCACTTCAGCTACYATAATTATTGCAGTTCCAACAGGAATTAAAGTATTCAGATGATTAGCAACTATACATGGATCYAAATTAACTTTYAGACCATCATGTTTATGAGCAATAGGATTYGTATTTTTATTCACATTAGGNGGATTAACTGGAATTGTATTATCAAATTCATCNATTGATATTACATTACATGATACATATTATGTTGTAGCACATTTTCATTATGTATTATCAATAGGAGCTGTATTTGCAATTATAGCAGGATTTATTCAATGATAYCCTTTATTTACAGGAATAACAATAAATCCATTATGATTAAAAATTCAATTYRTYACYATATTTATTGGAGTAAATTTAACATTCTTCCCTCAACATTTCTTAGGTTTAGCAGGAATRCCACGACGATATTCAGATTATCCAGACATATTTACATCNTGAAATATTATTTCATCAATAGGAGCCTTAATYTCAACAGTAAGNATAATAATATTTATTATAATYTTATGAGAAAGAATTACATCCGAACGAACCACTATCTTCAGTTCYCATATAATAAATTCNTTAGAATGAAGACACAACTTACCACCAACAGAACAC--------------------------------------------------------TTAGAAATAACTACATGACCTAATTTATATTTACAAGATAGTGCATCCCCAATAATAGAACAATTAATTTTCTTTCATGATCACATCATAATAATCTTAATAATAATTGTAACTACAGTAAGATACACAATTATTATATTAATTTTTAACAAAAATATAAATTTAAATTTGCTTGAAGGACAAATAATTGAACTAATTTGAACAGTAACACCTGCAGTAACTTTATTCTTTATTGCTACACCATCCCTACGATTATTATATTTAATAGATGAAATTAATAATCCTATAATAACAACAAAGGCCGTAGGACATCAATGATATTGAACATATGAATATTCAGATTTTAATGAAATAGAATTTGACTCTTATATATCA------AATATAGAAAATAATAATAACTTCCGAGTACTAGATGTAGATAATCGAATAGTATTACCTTCAAATACATTTATTCGTATAATTGTTACATCTACTGATGTAATCCATTCATGAACTTTACCATCAACAGGAGTAAAAATTGACGGTACACCAGGACGATTAAATCAAGCAAGAATAATATTAAACCGAAATGGATTATTATTTGGTCAATGCTCAGAAATCTGTGGAACAAATCATAGATTTATACCAATTGTAGTAGAAAGAGTACCTATTAAAATATTCATTAAATGAATAATTAAATC--AGCAGCTNGCCACNAAAGCTGCYCGCAAGAGYGCNCCGGCCACRGGAGGRGTGAAGAAGCCACATCGCTACNGGCCNGGCACTGTYGCTCTNAGGGAGATCAGGCGGTACCAGAAAAGCACYGAACTGCTCATNCGCAAGCTGCCCTTCCAGCGCCTGGTAAGGGAGATTGCRCARGACTTCAAGACNGACCTGCGCTTCCAGAGCTCGGCRGTGATGGCTCTGCAGGAGGCRAGTGAAGCCTAYCTTGTRGGGCTGTTTGARGACACCAACCTGTGTGCCATC------------------------
>GB009_Anisomorpha_buprestoides
?????????????????????????????????????????????????????????????????????????????????????????????????????????????????????????????????????????????????????????????????????????????????????????????????????????????????????????????????????????????????????????????????????????????????????????????????????????????????????????????????????????????????????????????????????????????????????????????????????????????????????????????????????????????????????????????????????????????????????????????????????????????????????????????????????????????????????????????????????????????????????????????????????????????????????????????????????????????????????????????????????????????????????????????????????????????????????????????????????????????????????????????????????????????????????????????????????????????????????????????????????????????????????????????????????????????????????????????????????????????????????????????????????????????????????????????????????????????????????????????????????????????????????????????????????????????????????????????????????????????????????????????????????????????????????????????????????????????????????????????????????????????????????????????????????????????????????????????????????????????????????????????????????????????????????????????????????????????????????????????????????????????????????????????????????????????????????????????????????????????????????????????????????????????????????????????????????????????????????????????????????????????????????????????????????????????????????????????????????????????????????????????????????????????????????????????????????????????????????????????????????????????????????????????????????????????????????????????????????????????????????????????????????????????????????????????????????????????????????????????????????????????????????????????????????????????????????????????????????????????????????????????????????????????????????????????????????????????????????????????????????????????????????????????????????????????????????????????????????????????????????????????????????????????????????????????????????????????????????????????????????????????????????????????????????????????????????????????????????????????????????????????????????????????????????????????????????????????????????????????????????????????????????????????????????????????????????????????????????????????????????????????????????????????????????????????????????????????????????????????????????????????????????????????????????????????????????????????????????????????????????????????????????????????????????????????????????????????????????????????????????????????????????????????????????????????????????????????????????????????????????????????????????????????????????????????????????????????????????????????????????????????????????????????????????????????????????????????????????????????????????????????????????????????????????????????????????????????????????????????????????????????????????????????????????????????????????????????????????????????????????????????????????????????????????????????????????????????????????????????????????????GGAGAAATCCTGAA-TTCGAAAGGGA-----------------------------CGGATTCAAGC-CCAA-T---C----CGA-TT--T--GCG-----CA-GGCCGT--CCGGC-CACGCCAGATGG-TGC-CGGA-CGCCCGC-----G--GCGATTCATTT--CG-CTTGCGG-TGTCGTTCC-CGG-CGCT---CACTCGG-CG-T---GG-T--GG-C-----G----TTGCTCTCGC-G-TCGGGGGACTGCACTTCC-ACCC-T-AGTAGAAACGTCGCGACCCGTTGGG-TGCC---GGTC-T--AAGGCCC--GGG-ATGGCAGACCAC--------GTGTC----CT-GC--GGG----GG-----------------------C---T---C-T----CGCAG--G-CGC-GCGGACTCCTGG-T-GTCCCGGCCGGCTGCCCGACGG--TATGACC---AGAGGGGTCGATCCGCT---G-CC---AGG--GAAACA-CTGTGG--T--TGTGCAGCGT-CCGG--CCCGGC------G-CCGA-TGCG--TG---CGTG-G--G----T-TGA------GG----CGAAA----G-------C-T---C-C---GGGTG-TCCG-TG-C-T---AAG-CACGG---CCCT---GCCCCA--CCGCGT-CGTC-GGAT-----------------AA-GCC-GGT-GT-CCTCGGAC--TGG-ATCG---CT-ACCCCCGTCGGCG----ACGCCC-ACCTTCGGATGG-------ATAATTTCACATATTATTTCCCATGAAAGTGGTAAAAAAGAAGTGTTTGGAAATCTTGGTATAATTTTTGCAATAGCAGCAATTGGTTTATTAGGGTTTGTAGTATGAGCACATCATATATTCACAGTAGGAATAGATGTAGACACTCGAGCATATTTTACATCAGCAACAATAATTATTGCTGTGCCTACAGGAATTAAAGTATTTAGTTGATTAGCAACAATATATGGATCTAAATTAACATTTAGACCATCATGTTTGTGAGCTTTAGGGTTTGTATTTCTATTTACACTAGGTGGTTTAACCGGAATTGTTTTATCAAATTCATCTATTGATATTACATTACATGATACATATTATGTTGTAGCTCATTTTCACTATGTATTATCAATAGGAGCAGTATTCGCAATTATAGCTGGATTTGTTCAATGATATCCTTTATTTACAGGATTAACAATAAATCCTTTATGATTAAAAATTCAATTTATTACTATATTTATTGGTGTAAATTTAACATTTTTCCCTCAACACTTTCTAGGCTTAGCTGGAATACCCCGACGATATTCAGATTATCCTGATATATTCACATCATGAAATATTGTATCATCAATAGGAGCTTTAATTTCAACTATAAGAATAATAATATTTATTGCAATTTTATGAGAAAGAATAACATCTATACGACAAACAATTTTTAGATCTCATATAACTAATTCATTAGAATGAAATCATAATCTTCCACCTACTGAACAT--------------------------------------------------------TTAGAAATCACAACATGACCTAATATATTATTACAAGACAGATCTTCACCTTTAATAGAACAATTAATTTTTTTTCACGATCATATTATAATAATTTTAATAATAATTGTAGCTACAGTAACTTATACAATAATAATATTAATTTTTAATAAAAATATTGATCGAAATTTATTAGAAGGACAAATAATTGAATTAATTTGAACTGTAACACCTGCTATAACACTTTTCTTCATTGCAACACCATCTTTACGATTATTATATTTAATAGATGAAATTAATAATCCATCAATAACTATTAAAGCAGTTGGTCACCAATGGTATTGAACTTATGAATATTCTGATTTTTCAGATATAGAATATGACTCATATATAATT------GAAACAGATGAAAAAATAAATTTTCGGTTATTAGATGTAGATAATCGAGTAGTATTACCATCAAATACTTTCATTCGAACAATTGTAACATCAACTGATGTAATTCATTCATGAACAATCCCTTCCACTGGAGTAAAAATTGATGGTACCCCTGGACGACTAAATCAAGCAAGATTAATATTTAATCGAGATGGAATCATATTTGGTCAATGTTCTGAAATTTGTGGTACAAATCACAGATTTATACCTATTGTAGTAGAAAGTGTACCAATTAATAC--------------------------AGCAGCTTGCCACGAAGGCTGCCCGAAAGAGCGCGCCAGCCACCGGAGGGGTGAAGAAGCCGCATCGCTACCGGCCCGGCACCGTCGCCCTGAGGGAGATCAGGCGTTACCAGAAGAGCACCGAGCTGCTCATCCGCAAGTTGCCCTTCCAACGGCTGGTGCGAGAGATCGCGCAGGACTTCAAGACAGACTTGCGCTTTCAGAGCTCTGCCGTGATGGCCCTGCAGGAGGCCAGCGAGGCCTACCTGGTGGGGCTCTTTGAGGACACCAATCTGTGCGCCATCCACGCCA-----------------
>GB010_Anisomorpha_ferruginea
??????????????????????????????????????????????????????????????????????????????????????????????????????????????????????????????????????????????????????????????????????????????????????????????????????????????????????????????????????????????????????????????????????????????????????????????????????????????????????????????????????????????????????????????????????????????????????????????????????????????????TTATTTAATGGCCGCGGTA-TTTTGACCGTGCAAAGGTAGCATAATCATTAGTTTATTAATTGTGGACTTGTATGAATGGTTAGACGAAATATTAACTGTCTC-T---T-A-T-TT---A-T---TA-GTTGAATTTAATTTTTTAGTTAAAAAGCTT-AAATTTTATTGTAAGACAAGAAGACCCTATAGATCTTTATTTTTTATAAAA-A--T-TA-AT-T--T-ATTAG-C-T-----T-A-----TTT-T---T-AAT--AAAT--T-TTTATTAAATTTTTTGTTGGGGTGACATGGAGAT----A--TA-----TTTAACTCTT-TA-----TT-T-T-ATAT--ACAATTATATTTG-A----TTAATTTGACCTTTTATTATTG-TTTTAAGA-TATAGATACCTTAGGGATAACAGCGTAATTTTTTTTTAAAGTTCTTATTGACAAAG-AAGATTGCGACCTCGATGTTGGATTAAGATTA-TTTTA-----AGGTGTAGGTGCTT-T--ATAA-A-T-TAGGTCTGTTCGACCTTTAAATTCTTACA-----------GCCAAATTAAGGTGAAACCGCGAATGGCTCATTAAATCAGTTATGGTTCCTTAGATCGTACC-ACA--AGACTTGGATAACTGTGGTAATTCTAGAGCTAATACATGC-AAACAGAGTCCCGACCAGAAATGGAAGGGATGCTTTTATTAGATCAAAACCAATC-GG-CCGG---CT---------------------CGTCCGGTCCGT-TTGCTTTGGTGACTCTGGATAACTTGGAGCTGATCGC-ACGGTCCTCGTACCGGCGACGCATCTTTCAAATGTCTGCCTTATCAACTGTCGATGGTAGGTTCTGCGCCTACCATGGTTGTAACGGGTAACGGGGAATCAGGGTTCGATTCCGGAGAGGGAGCCTGAGAAACGGCTACCACATCCAAGGAAGGCAGCAGGCGCGCAAATTACCCACTCCCGGCACGGGGAGGTAGTGACGAAAAATAACGATACGGGACTCATCCGAGGCCCCGTAATCGGAATGAGCACACTTTAAACCCTTTAACGAGTATCCATTGGAGGGCAAGTCTGGTGCCAGCAGCCGCGGTAATTCCAGCTCCAATAGCGTATATTAAAGTTGTTGCGGTTAAAAAGCTCGTAGTTGGATTTGTGTCCCACGCTGTCGGTTCACCGTTCGTCGGTGTTTAACTGGCATGCCCGTGCGGACGTCCTGCCGGTGGATGCGGTCGAC--------CGT--GG--------------------------------------------------------------------------------------------------GCCTC-T----------GG--------------------TCTGCGCGTCGGCGGTCC-GATTGAATCCTACCGCGGTGCTCTTC-ACCGAGTGTCGAGGTGGGCCGGCACGTTTACTTTGAACAAATTAGAGTGCTCAAAGCAGGCAGTG-GCTCGCCTGAATATTGTGTGCATGGAATAATGGAATAGGACCTCGGTTCTATTTTGTTGG-TTTTC-GGAA--CTTGAGGTAATGATTAATAGGGACAGACGGGGGCATTCGTATTGCGACGTTAGAGGTGAAATTCTTGGATCGTCGCAAGACGAACCTAAGCGAAAGCATTTGCCATGGGTGTTTTCATTAGTCAAGAACGAAAGTTAGAGGTTCGAAGGCGATCAGATACCGCCCTAGTTCTAACCATAAACGATGCCAGCTAGCGATCCGCCGAAG------TTCCTCCGATGACTCGGCGGGCAG-CTTCCGGGAAACCAAAGCTTTTGGGTTCCGGGGGAAGTATGGTTGCAAAGCTGAAACTTAAAGGAATTGACGGAAGGGCACCACCAGGAGTGGAGCCTGCGGCTTAATTTGACTCAACACGGGAAACCTCACCAGGCCCGGACACCGGAAGGATTGACAGATTGAGAGCTCTTTCTTGATTCGGTGGGTGGTGGTGCATGGCCGTTCTTAGTTGGTGGAGCGATTTGTCTGGTTAATTCCGATAACGAACGAGACTCTAGCCTGCTAACTAGTCGT--TTCCGGTATCCCTTCG-TGCTACCGGCGAC-----AAATGATCTTCTTAGAGGGACAGGCGGCTTCTAGCCGCACGAGATTGAGCAATAACAGGTCTGTGATGCCCTTAGATGTTCTGGGCCGCACGCGCGCTACACTGAAGGAATCAGCGTGTCCTCCTAGCCCGAAAGGGCCGGGTAACCCGTTGAACCTCCTTCGT-GCTAGGGATTGGGGCTTGCAATTGTTCCCCATGAACGAGGAATTCCCAGTAAGCGCGAGTCATAAGCTCGCGTTGATTACGTCCCTGCCCTTTGTACACACCGCCCGTCGCTACTACCGATTGAATGATTTAGTGAGGTCTTCGGACCGGTGCGCGATGGCT--CTTCG---------------------------------------------------------------CGAG-CCGTTGATGTTGCTGGAAAGATGACCAAACTTGATCATTTA---------------------------------------------GGAGAAATCCTGAA-TTCGAAAGGGA-----------------------------CGGATTCACGC-CCAA-T---T----CCG-AT--T--GCG-----CA-GGCCGT--CCGGC-CACGCCAGATGG-TGC-CGGA-CGCCCGC-----G--GCGATTCATTT--CG-CTTGCGG-TGTCGTTCC-CGG-CGCT---CACTCGG-CG-T---GG-T--GG-C-----G----TTGCTCTCGC-G-TCGGGGGACTGCACTTCC-ACCC-T-AGTAGAAACGTCGCGACCCGTTGGG-TGCC---GGTC-T--AAGGCCC--GGG-ATGGCAGACCAC--------GTGTC----CT-GC--GGG----GG-----------------------C---T---C-T----CGCAG--G-CGC-GCGGACTCCTGG-T-GTCCCGGCCGGCTGCCCGACGG--TATGACC---AGAGGGGTCGATCCGCT---G-CC---TGG--GAAACA-CTGTGG--T--TGTGCAGCGT-CCGG--CCCGGC------G-CCGA-CGCG--TG---CGTG-G--G----T-TGA------GG----CGAAA----G-------C-T---C-C---GGGTG-TCCG-TG-C-T---AAG-CACGG---CCCT---GCCCCA--CCGCGT-CGTC-GGAT-----------------CA-GCC-GGT-GT-CCTCGGAC--TGG-ATCG---CT-ACCCCCGTCGGCG----ACGCCC-ACCTTCGGATGGTCTCCCG??????????????????????????????????????????????????????????????????????????????????????????????????????????????????????????????????????????????????????????????????????????????????????????????????????????????????????????????????????????????????????????????????????????????????????????????????????????????????????????????????????????????????????????????????????????????????????????????????????????????????????????????????????????????????????????????????????????????????????????????????????????????????????????????????????????????????????????????????????????????????????????????????????????????????????????????????????????????????????????????????????????????????????????????????????????????????????????????????????????????????????????????????????????????????????????????????????????????????????????????????????????????????????????????????????????????????????????????????????????????????????????????????????????????????????????????????????????????????????????????????????????????????????????????????????????????????????????????????????????????????????????????????????????????????????????????????????????????????????????????????????????????????????????????????????????????????????????????????????????????????????????????????????????????????????????????????????????????????????????????????????????????????????????????????????????????????????????????????????????????????????????????????????????????????????????????????????????????????????????????????????????????????????????????????????????????????????AGCAGCTTGCCACGAAGGCTGCCCGCAAGAGCGCGCCAGCCACCGGAGGGGTGAAGAAGCCGCATCGCTACCGGCCCGGCACCGTCGCCCTGAGGGAGATCAGGCGTTACCAGAAGAGCACCGAGCTGCTCATCCGCAAGTTGCCCTTCCAACGGCTGGTGCGAGAGATCGCGCAGGACTTCAAGACAGACTTGCGCTTTCAGAGCTCTGCCGTGATGGCCCTACAGGAGGCCAGCGAGGCCTACCTGGTGGGGCTCTTTGAGGACACCAATCTGTGCGCCATCCACGCCAAGAGGGTCACCATCATG
>GB011_Apterograeffea_marshallae
?????????????????????????????????????????????????????????????????????????????????????????????????????????????????????????????????????????????????????????????????????????????????????????????????????????????????????????????????????????????????????????????????????????????????????????????????????????????????????????????????????????????????????????????????????????????????????????????????????????????????????????????????????????????????????????????????????????????????????????????????????????????????????????????????????????????????????????????????????????????????????????????????????????????????????????????????????????????????????????????????????????????????????????????????????????????????????????????????????????????????????????????????????????????????????????????????????????????????????????????????????????????????????????????????????????????????????????????????????????????????????????????????????????????????????????????????????????????????????????????????????????????????????????????????????????????????????????????????????????????????????????????????????????????????????????????????????????????????????????????????????????????????????????????????????????????????????????????????????????????????????????????????????????????????????????????????????????????????????????????????????????????????????????????????????????????????????????????????????????????????????????????????????????????????????????????????????????????????????????????????????????????????????????????????????????????????????????????????????????????????????????????????????????????????????????????????????????????????????????????????????????????????????????????????????????????????????????????????????????????????????????????????????????????????????????????????????????????????????????????????????????????????????????????????????????????????????????????????????????????????????????????????????????????????????????????????????????????????????????????????????????????????????????????????????????????????????????????????????????????????????????????????????????????????????????????????????????????????????????????????????????????????????????????????????????????????????????????????????????????????????????????????????????????????????????????????????????????????????????????????????????????????????????????????????????????????????????????????????????????????????????????????????????????????????????????????????????????????????????????????????????????????????????????????????????????????????????????????????????????????????????????????????????????????????????????????????????????????????????????????????????????????????????????????????????????????????????????????????????????????????????????????????????????????????????????????????????????????????????????????????????????????????????????????????????????????????????????????????????????????????????????????????????????????????????????????????????????????????????????????????????????????????????????????????????????????????????????????????????????????????????????????????????????????????????????????????????????????????????????????????????GGAGAAATCCTGAA-TTCGAAGGGGA----------------------------TTGGATTCAATT-CC-G-A---C----C-G-GC--T--GTT-----CA-GGCCAC--CTGAC-CCCGCCAGATGG-CGC-CGGT-CGCCCGC-----G--GCGATTCATTT--CG-CTTGTGG-TGTCGTTCC-CGG-CGAT---CACTCGG-TG-G---GG-T--GG-T-----G----TTGCTCTGGC-A-CCGGAGGAGTGCACTTCC-TCCC-T-TGTAGAAACGTCGCGACCCGTTGGG-TGCC---GGTC-C--AAGGCCC--GGG-ATGGCAGACCAT--------GTGTC----CT-GT--GCG----GT-----------------------C---A---C-T----CATAG--G-CAT-GTGGACTCCTGG-T-GACCCGGCCGGCTGCTCGACGG--TATGACC---AGAGGAGTCGATCCGCT---G-AA---TGG--GAAACA-CTATGG--T--TGTGTAGCGT-CCGG--CCCGGC------G-CCGA-CACG--TG---CGGG-G--A----A-TGT------GG----TGTAA----A-------C-C---G-G---GGGTG-TCCG-TG-CAG---AAG-CACGG---TCCC-G-GCCCCG--CTGCGT-TGTT-GGAC-----------------TT-GCC-GGT-GA-CCTCGGAC--TGG-ATCA---GC-ACTCCCGTCGGCG----ACGCCC-ACCTTCGGATGG-------ATAATTTCCCACATTATTTCTCACGAAAGAGGAAAAAAGGAAGTCTTCGGAAACTTAGGAATAATTTTTGCTATAGCAGCAATCGGATTACTAGGATTTGTAGTGTGAGCTCATCATATATTCACAGTAGGAATAGACGTTGATACTCGAGCATATTTTACCTCAGCAACAATAATTATTGCTGTGCCAACAGGAATTAAGGTATTTAGATGATTAGCAACTATGTATGGATCTAAGATAACATTTAGCCCCTCATGCATGTGAGCAATAGGTTTCGTATTTTTATTTACTTTAGGAGGACTTACAGGAATCGTTTTATCAAACTCATCAATTGATATTACATTACATGACACTTATTATGTAGTAGCACACTTCCACTACGTCCTGTCAATGGGAGCCGTATTCGCAATTATAGCCGGATTTATCCAATGGTATCCGTTGTTTACCGGACTAAACATAAATCCTAATTGATTAAAGATTCAATTTATCACAATATTTGTGGGGGTAAACCTAACATTCTTCCCACAACATTTTTTAGGCTTAGCTGGAATACCTCGACGATATTCTGACTATCCTGATATATTCACATCATGAAATATTATTTCATCTATAGGGGCATTAATTTCAACATTAAGAATAATAATATTTATTATAATTCTATGAGAAAGAATAACATCTATACGACAAACAATATTTAGATCACACATAAATAGATCACTAGAATGAAGACACGACTTACCGCCCACAGAACAT--------------------------------------------------------TTAGAAATAACTACTTGACCAAATTTATACTTACAAGATAGAGTGTCACCCATAATAGAACAGCTAACCCTATTCCATGACCATATCATACTTATTTTAATAATAATTGTAACAACAGTTAGATATATTATAATCATATTAATTATAAATAAGTATACAGACCGAAATCTACTAGAAGGACAAATAATTGAATTATTATGAACTGTAACGCCAGCATTAACTCTATTTTTTATTGCAACGCCATCACTACGACTACTATACTTAATAGATGAAATTAATAACCCAATGATATCTACCAAGGCTGTAGGGCACCAATGATATTGAACTTACGAATATTCAGATTTTAATGATACAGAATTCGACTCATATATAGTA------AAATCTGAAGAAATTAATGAATTACGTCTACTAGATGTAGATAATCGAATAGTGTTACCATCTAACACATTTATTCGAATAATTGTTACATCAACTGATGTAATTCATTCATGAACCCTGCCAGCATCAGGAGTAAAAATTGACGGAACCCCAGGACGTCTAAATCAAGCCAGACTTATACTAAACCGAAATGGGTTATTATTCGGGCAATGCTCAGAAATCTGTGGAACAAATCACAGATTTATACCGATTGTAGTAGAAAGTGTACCAATCAAAACATTCATTAAATGAATAATGAATTC--AGCAGCTCGCCACGAAAGCAGCTCGCAAGAGCGCCCCTGCCACGGGGGGAGTGAAGAAGCCGCATCGCTACCGGCCCGGCACCGTCGCTCTGAGGGAGATCAGGCGCTACCAGAAAAGCACCGAACTGCTGATCCGGAAGCTACCCTTTCAGCGCCTGGTCAGGGAGATCGCGCAGGACTTCAAGACAGACCTGCGCTTCCAGAGCTCTGCGGTGATGGCTCTGCAGGAGGCAAGTGAAGCTTACCTTGTGGGGTTGTTCGAGGACACCAACCTGTGTGCCATCCACGCCAAAAGA------------
>GB012_Apterograeffea_reunionensis
?????????????????????????????????????????????????????????????????????????????????????????????????????????????????????????????????????????????????????????????????????????????????????????????????????????????????????????????????????????????????????????????????????????????????????????????????????????????????????????????????????????????????????????????????????????????????????????????????????????????????????????????????????????????????????????????????????????????????????????????????????????????????????????????????????????????????????????????????????????????????????????????????????????????????????????????????????????????????????????????????????????????????????????????????????????????????????????????????????????????????????????????????????????????????????????????????????????????????????????????????????????????????????????????????????????????????????????????????????????????????????????????????????????????????????????????????????????????????????????????????????????????????????????????????????????????????????????????????????????????????????????????????????????????????????????????????????????????????????????????????????????????????????????????????????????????????????????????????????????????????????????????????????????????????????????????????????????????????????????????????????????????????????????????????????????????????????????????????????????????????????????????????????????????????????????????????????????????????????????????????????????????????????????????????????????????????????????????????????????????????????????????????????????????????????????????????????????????????????????????????????????????????????????????????????????????????????????????????????????????????????????????????????????????????????????????????????????????????????????????????????????????????????????????????????????????????????????????????????????????????????????????????????????????????????????????????????????????????????????????????????????????????????????????????????????????????????????????????????????????????????????????????????????????????????????????????????????????????????????????????????????????????????????????????????????????????????????????????????????????????????????????????????????????????????????????????????????????????????????????????????????????????????????????????????????????????????????????????????????????????????????????????????????????????????????????????????????????????????????????????????????????????????????????????????????????????????????????????????????????????????????????????????????????????????????????????????????????????????????????????????????????????????????????????????????????????????????????????????????????????????????????????????????????????????????????????????????????????????????????????????????????????????????????????????????????????????????????????????????????????????????????????????????????????????????????????????????????????????????????????????????????????????????????????????????????????????????????????????????????????????????????????????????????????????????????????????????????????????????????????????????GGAGAAATCCTGAA-TTCGAAGGGGA----------------------------TTGGATTCAATT-CC-G-A---C----C-G-GC--T--GTT-----CA-GGCCAC--CTGAC-CCCGCCAGATGG-CGC-CGGT-CGCCCGC-----G--GCGATTCATTT--CG-CTTGTGG-TGTCGTTCC-CGG-CGAT---CACTCGG-TG-G---GG-T--GG-T-----G----TTGCTCTGGC-A-CCGGAGGAGTGCACTTCC-TCCC-T-TGTAGAAACGTCGCGACCCGTTGGG-TGCC---GGTC-T--AAGGCCC--GGG-ATGGCAGACCAT--------GTGTC----CT-GT--GCG----GT-----------------------C---A---C-T----CATAG--G-CAT-GTGGACTCCTGG-T-GACCCGGCCGGCTGCTCGACGG--TATGACC---AGAGGAGTCGATCCGCT---G-AA---TGG--GAAACA-CTATGG--T--TGTGTAGCGT-CCGG--CCCGGC------G-CCGA-CACG--TG---CGGG-G--A----A-TGT------GG----TGTAA----A-------C-C---G-G---GGGTG-TCCG-TG-CAG---AAG-CACGG---TCCC-G-GCCCCG--CTGCGT-TGTT-GGAC-----------------TT-GCC-GGT-GA-CCTCGGAC--TGG-ATCA---GC-ACTCCCGTCGGCG----ACGCCC-ACCTTCGGATGG-------ATAATTTCTCACATTATTTCTCACGAAAGAGGTAAAAAAGAAGTCTTCGGAAACTTAGGAATAATTTTTGCTATAGCAGCAATTGGATTATTAGGATTTGTAGTATGGGCTCATCACATATTCACAGTAGGAATAGATGTCGATACTCGAGCATACTTTACCTCAGCAACAATAATTATTGCTGTGCCAACGGGTATTAAGGTATTTAGATGATTAGCAACTATATACGGTTCCAAGATAACATTTAGCCCCTCATGCTTGTGAGCAATAGGCTTCGTATTTTTATTTACCCTAGGGGGACTTACAGGGATCATTTTATCAAATTCATCAATTGATATTACATTACACGATACTTATTACGTAGTAGCTCACTTCCACTATGTCCTATCAATAGGGGCCGTATTCGCAATTATAGCCGGATTTATCCAATGATATCCACTATTTACCGGACTAAATATAAACCCTAATTGACTAAAAATTCAATTTATCACAATATTTGTAGGAGTAAACCTAACATTCTTCCCACAACATTTTTTAGGGTTAGCCGGAATACCTCGACGATACTCTGACTATCCTGACATATTCACATCATGAAATATTATTTCATCTATAGGAGCATTAATCTCAACATTAAGAATAATAATATTTATTATAATTTTATGAGAAAGAATAACATCTATACGACAAACAATATTTAGATCACACATAAATAGTTCACTGGAATGAAGACATGATCTACCTCCCACAGAACAT--------------------------------------------------------TTAGAAATAACTACTTGACCAAATTTGTATCTACAAGATAGAGTATCACCTATAATAGAACAATTAACCCTATTCCATGATCATATTATACTTATTTTAATAATAATTGTAACAACAGTTAGATACATTATAATCATATTAATTGTAAATAAACATACAGACCGAAATCTACTAGAGGGGCAAATAATTGAATTATTATGAACTGTAACACCAGCATTAACCTTATTCTTCATTGCAACGCCATCACTACGACTACTATACTTAATAGATGAAATTAATAACCCAATGATATCTACTAAGGCCGTAGGACACCAATGATATTGAACCTATGAATATTCAGATTTTAATGACACAGAATTCGATTCATATATAATA------AAATCTGAAGAAATTAATGAACTACGCCTACTAGATGTAGATAATCGAATAGTACTACCATCTAACACATTTATTCGAATAATTGTTACATCAACTGACGTAATTCACTCATGAACCCTACCAGCATCAGGGGTAAAGATTGATGGAACCCCGGGACGTCTCAATCAAGCCAGACTTATACTTAACCGAAATGGATTGTTATTCGGACAATGCTCAGAAATCTGTGGAACAAATCACAGATTTATGCCGATTGTAGTAGAAAGTGTACCAATCAAAACATTCATTAAATGAATAATGAATTC--AGCAGCTCGCCACGAAAGCAGCTCGCAAGAGCGCCCCTGCCACGGGGGGAGTGAAGAAGCCGCATCGCTACCGGCCCGGCACCGTCGCTCTCAGGGAGATCAGGCGCTACCAGAAAAGCACCGAACTGCTGATCCGGAAGCTACCCTTTCAGCGCCTGGTCAGGGAGATCGCGCAGGACTTCAAGACAGACCTGCGCTTCCAGAGCTCGGCGGTGATGGCTCTGCAGGAGGCAAGTGAAGCTTACCTTGTGGGGTTGTTCGAGGACACCAACCTGTGTGCCATCCACGCCAAAAGA------------
>GB013_Aretaon_asperrimus
TAGTTA-TGTTC-TTTAAACTCAAAGAATTTGGCGGTGTTTT-ATTCTATTCAGAGGAACTTGTCTCGTTATTGATAGTCCTCGTTATATC-TTACTTG-ATTTT-A------------------TGGTATGTATACCGCCGTTAT-AAGTTTATTTTTTTAGAA-T------TATTTACTATTAATGTTATTATATTATATTTCAGGTCAAGGTGCAGCTTATAATTAAGT-G--ATGATGAGTTACAATA-TT-A-TTT--AAGT-A-A-ATGGATTTT-AT-T---TTG-AATTAA-----T-A--GTTAATGAAGGTGGATTTGATAGTAATT-TTATTTATAATATTATTTTGA-TT-T-TAGCTCTAAAACAAGTACACATCG-------------TTATTTAATGGCCGCGGTA-TTTTAACCGTGCAAAGGTAGCATAATCATTAGCCTATTGATTGTGGGCTTGTATGAATGGTTGGACGAAATATTTACTGTCTC-A---T-T-T-TG---T-T---TA-TTATAATTTAATTTTTGAGTTAAAAAGCTC-AAATTTTTTTAGGGGACGAGAAGACCCTATAGATCTTTATATTTTATATTA-G--A-TT-GA-T--T-TTTGG-T-T-----T-A-----TTT-T---T--TG--TTTATTT-TTATATAATTATTTTGTTGGGGTGACATGGGGAA----T--TA-----TTTAACTCTT-TA---T-TA-T-T-TTAT--TCATTTATTTATG-T----TT-ATTTGACCTTTTATTATTG-TTATTAGA-TTTAGATACCTTAGGGATAACAGCGTTATTTTCTTTGAGAGTTCTTATCGACAAGT-AAGATTGCGACCTCGATGTTGGATTAAGATTA-TTGTC-----AGGTGAAGTAGCTT-G----AT-G-G-TAGGTCTGTTCGACCTTTAAATTCTTACA-----------GCCAAATTAAGGTGAAACCGCGAATGGCTCATTAAATCAGTTATGGTTCCTTAGATCGTACC-ACA--AGACTTGGATAACTGTGGTAATTCTAGAGCTAATACATGC-AAACAGAGTCCCGACCAGAAATGGAAGGGATGCTTTTATTAGATCAAAACCAATC-GG-CCGG---TT---------------------CGTCCGGTCCGT-TTGCTTTGGTGACTCTGGATAACTTTGAGCTGATCGC-ACGGTCCTCGTACCGGCGACGCATCTTTCAAATGTCTGCCTTATCAACTGTCGATGGTAGGTTCTGCGCCTACCATGGTTGTAACGGGTAACGGGGAATCAGGGTTCGATTCCGGAGAGGGAGCCTGAGAAACGGCTACCACATCCAAGGAAGGCAGCAGGCGCGCAAATTACCCACTCCCGGCACGGGGAGGTAGTGACGAAAAATAACGATACGGGACTCATCCGAGGCCCCGTAATCGGAATGAGTACACTTTAAAACCTTTAACGAGTATCCATTGGAGGGCAAGTCTGGTGCCAGCAGCCGCGGTAATTCCAGCTCCAATAGCGTATATTAAAGTTGTTGCGGTTAAAAAGCTCGTAGTTGGATTTGTGTCCCACGCTGTCGGTTCACCGTTCGTCGGTGTTTAACTGGCATGCCTGTGCGGACGTCCTGCCGGTGGATGCGGTCGGC--------CGT--GG--------------------------------------------------------------------------------------------------GCCTC-T----------GG--------------------TCTGCGCGTCGGCGGTCC-GATTCAATCCTACCGCGGTGCTCTTC-ACCGAGTGT--AGGTGGGCCGGCACGTTTACTTTGAACAAATTAGAGTGCTCAAAGCAGGCAGTG-GTTCGCCTGAATATTGTGTGCATGGAATAATGGAATAGGACCTCGGTTCTATTTTGTTGG-TTTTC-GGAA--CTTGAGGTAATGATTAATAGGGACAGACGGGGGCATTCGTATTGCGACGTTAGAGGTGAAATTCTTGGATCGTCGCAAGACGAACCTAAGCGAAAGCATTTGCCACGAGTGTTTTCATTAATCAAGAACGAAAGTTAGAGGTTCGAAGGCGATCAGATACCGCCCTAGTTCTAACCATAAACGATGCCAGCTAGCGATCCGCCGAAG------TTCCTCCGATGACTCGGCGGGCAG-CTTCCGGGAAACCAAAGCTTTTGGGTTCCGGGGGAAGTATGGTTGCAAAGCTGAAACTTAAAGGAATTGACGGAAGGGCACCACCAGGAGTGGAGCCTGCGGCTTAATTTGACTCAACACGGGAAACCTCACCAGGCCCGGACACCGGAAGGATTGACAGATTGAGAGCTCTTTCTTGATTCGGTGGGTGGTGGTGCATGGCCGTTCTTAGTTGGTGGAGCGATTTGTCTGGTTAATTCCGATAACGAACGAGACTCTGGCCTGCTAACTAGTCGC--TTCCGGTATCCCTTCG-TGCTACCGGCGAC-----AAATGATCTTCTTAGAGGGACAGGCGGCTTCTAGCCGCACGAGATTGAGCAATAACAGGTCTGTGATGCCCTTAGATGTTCTGGGCCGCACGCGCGCTACACTGAAGGAATCAGCGTGTCCTCCTAGCCCGAAAGGGCCGGGTAACCCGTTGAACCTCCTTCGT-GCTAGGGATTGGGGCTTGCAATTGTTCCCCATGAACGAGGAATTCCCAGTAAGCGCGAGTCATAAGCTCGCGTTGATTACGTCCCTGCCCTTTGTACACACCGCCCGTCGCTACTACCGATTGAATGATTTAGTGAGGTCTTCGGACTGGTGCGCGACGGCT--CTTCG---------------------------------------------------------------CGGG-CCGTTGATGTTGCCGGAAAGATGACCAAACTTGATCATTTA--------------------------------------------------------------------------------------------------------------T-CG-A-T---C----C-G-AC--A--GAT-----CA-GGATGC--ATGGC-CACACCAGATGG-CGC-CGGT-CGCCCGC-----G--GCGATTCATTT--CG-TTTGCGG-TGTCGTTCC-CGA-CGAT---CACTCGG-TG-T---GG-T--TG-C-----A----TCGCTCTGGC-T-TCGGACGAGTGCACTTCC-ACCC-T-AGTAGAAACGTCGCGACCCGTTGGG-TGCC---GGTC-A--AAGGCCC--GGG-ATGGCAGACCGT--------GTGTC----CT-GT--GGG----GG-----------------------A---T---C-C----CACAT--G-CAC-GCGGACTCCTGG-T-GACCCGGCCGGCTGCCCGACGG--TATGACC---AGAGGAGTCGATCCGCT---G-AA---AGT--GAAACA-CTATGG--T--TGTGTAGCGT-CYGG--CCCGGC------G-CCGA-CGCG--TG---CGGG-G--A----T-TGA------GG----TGCAA----A-------C-C---G-G---GGGTG-CCCG-TG-C-T---GAG-CACGG---CCCC-G-GCCCCG--CTGCGT-CGTC-GGAT-----------------TT-GCC-GGT-GT-CCTCGGAC--TGG-ATCG---AT-ACTCCCGTCTGCG----ACGCCC-ACCTTCGGATGGTCTCCCG--------ACATATTATTTCACATGAAAGCGGAAAAAAAGAAGTATTCGGAAATCTAGGAATAATTTTTGCTATAGCAGCTATCGGATTATTAGGATTTGTAGTATGAGCACATCATATATTTACAGTTGGAATAGATGTAGACACCCGAGCCTACTTTACCTCAGCCACAATAATTATTGCTGTTCCAACAGGAATCAAAGTATTCAGATGGCTAGCTACAATATATGGATCAAAAATAACACTTAGCCCATCTTGTCTTTGATCAATAGGATTTGTTTTTCTATTCACATTAGGCGGTTTAACTGGAATTGTATTATCAAATTCATCGATTGATATCACCTTACATGATACTTATTACGTAGTTGCTCATTTCCATTACGTACTTTCAATGGGGGCGGTATTTGCTATTATAGCAGGATTCATTCAATGATATCCTCTTTTTACAGGAATAACAATAAATCCCCTATGATTAAAAATCCAATTTATTGGAATATTTGTGGGGGTAAATTTAACTTTTTTCCCTCAGCATTTTTTAGGATTAGCTGGAATACCGCGCCGATATTCAGATTACCCCGATATATTTACATCATGAAATATTATTTCATCTATTGGAGCCCTTATCTCAACTATTAGAATAATAATATTTATCATAATCATATGAGAAAGAGTAACAACAACACGGCAAGCTATCTTTAGATCACACATAATTAGATCTATAGAATGAAATCATAACTTACCCCCCTCAGAACACACATATAGAGAATTACCCATTCTAATTAAA---TTCTAATATGGC---------------------CAACATGACCTAACATTTATATACAAGATAGAGTATCCCCTTTAATAGAGCAATTAATTTTTTTTCATGACCACATCATAATAATTCTAATAATAATTGTTACTACAGTAACGTATATTATAATTATATTAATATATAATAATAATATTGATCGAAACCTTTTAGAAGGGCAGATAATTGAATTAATTTGAACAGTAACACCAGCAATAACCTTATTCTTTATCGCAACTCCATCTTTACGATTGCTCTACTTAATAGATGAAATCAACAACCCTATAATAACAATAAAAGCAATAGGACATCAATGATATTGAAGTTATGAATACTCAGATTTTAATGATACAGAATTTGACTCTTACATAATC------AATCAAGAACAAGGTAATTCCTTACGATTACTAGACGTTGATAACCGTATAGTATTGCCATCTAATACACATATTCGAATAATTGTTACATCAACAGATGTTATTCACTCATGAACTCTACCATCTAGAGGAGTGAAAATTGATGGTACACCCGGACGATTAAATCAAGCAAGATTAATATTAAATCGTAATGGATTAACATTCGGTCAATGCTCAGAAATCTGTGGGACAAACCACAGATTTATACCAATTGTGGTAGAAAGAGTTCCTATTAACTCATTTATTAA-------------------CAGCTCGCCACCAAAGCTGCTCGAAAGAGCGCCCCTGCCACGGGGGGAGTGAAGAAGCCACATCGCTACCGCCCGGGCACAGTTGCGTTGCGAGAAATCAGGCGCTACCAGAAGAGCACCGAACTGCTCATCCGCAAGTTGCCATTCCAACGCTTGGTGCGAGAGATCGCGCAGGACTTCAAGACNGACTTGCGGTTCCAGAGTTCGGCGGTGATGGCGCTGCAGGAGGCGAGTGAGGCGTACCTCGTGGGTCTTTTCGAGGACACCAACCTGTGTGCCATCCATGCCAAGAGGGTCACCATCATG
>GB014_Asprenas_impennis
?????????????????????????????????????????????????????????????????????????????????????????????????????????????????????????????????????????????????????????????????????????????????????????????????????????????????????????????????????????????????????????????????????????????????????????????????????????????????????????????????????????????????????????????????????????????????????????????????????????????????????????????????????????????????????????????????????????????????????????????????????????????????????????????????????????????????????????????????????????????????????????????????????????????????????????????????????????????????????????????????????????????????????????????????????????????????????????????????????????????????????????????????????????????????????????????????????????????????????????????????????????????????????????????????????????????????????????????????????????????????????????????????????????????????????????????????????????????????????????????????????????????????????????????????????????????????????????????????????????????????????????????????????????????????????????????????????????????????????????????????????????????????????????????????????????????????????????????????????????????????????????????????????????????????????????????????????????????????????????????????????????????????????????????????????????????????????????????????????????????????????????????????????????????????????????????????????????????????????????????????????????????????????????????????????????????????????????????????????????????????????????????????????????????????????????????????????????????????????????????????????????????????????????????????????????????????????????????????????????????????????????????????????????????????????????????????????????????????????????????????????????????????????????????????????????????????????????????????????????????????????????????????????????????????????????????????????????????????????????????????????????????????????????????????????????????????????????????????????????????????????????????????????????????????????????????????????????????????????????????????????????????????????????????????????????????????????????????????????????????????????????????????????????????????????????????????????????????????????????????????????????????????????????????????????????????????????????????????????????????????????????????????????????????????????????????????????????????????????????????????????????????????????????????????????????????????????????????????????????????????????????????????????????????????????????????????????????????????????????????????????????????????????????????????????????????????????????????????????????????????????????????????????????????????????????????????????????????????????????????????????????????????????????????????????????????????????????????????????????????????????????????????????????????????????????????????????????????????????????????????????????????????????????????????????????????????????????????????????????????????????????????????????????????????????????????????????????????????????????????????????????GGAGAAATCCTGAA-TTCGAAGGGGA-----------------------------TGGATTCAATT-CT-G-C---C----C-G-AC--T---------------AGGC--TATCT-CCTGCCAGATGT-CGC-CGGC-CGCCCAC-----G--GCGATTCATTT--CG-CTTGTGG-TGTCGTTCC-CGG-CGGT---CACTCGG-TG-G---GG-G-----T-----G----TTGCTCTAGC-G-CGGGAGGAGTGCACTTCC-TCCC-T-TGTAGAAACGTCGCGACCCGTTGGG-TGCC---GGTC-T--AAGGCCC--GGG-ATGGCAGACCGC--------GTGTC----CT-GT--GCG----TT-----------------------G---T---C-G----CACAG--G-CGC-GCGGACTCCTGG-T-GACCCGGCCGGCTGCCCGACGG--TATGACC---AGAGGAGTCGATCCGCT---G-AA---TGG--GAAACA-CTGTGG--T--TGTGTAGCGT-CCGG--CCCGGC------G-CCGA-CACG--TG---CGGT-C--G----T-TTT------GG----TGCAA----A-------C-C---A-G---GGGGT-TCCG-TG-CAG---AAG-CACGG---CCCT-G-GCCCCG--CTGCGT-TGTC-GGAC-----------------TC-GTC-GGT-GT-CCTCGGAC--TGG-ATCA---GT-TCTCCCGTCTGCG----ACGCCC-ACCTTCGGATGG-------ATAATTTCACATATTATCGCACATGAAAGTGGGAAAAAAGAAGTATTCGGAAATTTAGGAATAATTTTCGCTATAGCAGCAATTGGTTTACTAGGTTTTGTAGTTTGAGCTCACCATATATTCACAGTCGGAATAGATGTTGATACCCGAGCCTACTTTACATCAGCTACTATAATTATTGCAGTTCCAACTGGAATTAAAGTATTTAGATGATTAGCAACAATATATGGATCAAAATTAACAATAAGACCATCATGTTTATGGGTAATAGGATTCGTTTTCTTATTCACACTAGGGGGTTTAACAGGAATTGTATTATCAAATTCATCTATTGACATTACATTACATGATACATACTATGTTGTAGCACACTTTCATTACGTTTTATCTATAGGGGCAGTATTTGCAATTATAGCTGGATTTGTACAGTGATACCCTTTATTTACAGGTATAACAATAAATCCGCTATGACTCAAAATTCAATTCATTACAATATTCATCGGAGTGAACTTAACATTTTTCCCCCAGCACTTCTTAGGTCTTGCTGGAATACCACGACGATATTCTGATTACCCAGATATATTTACATCTTGAAATGTTATTTCTTCAATAGGAGCCCTTATCTCAACTATAAGAATAATAATATTCATTATAATTTTATGGGAAAGTATCACGTCAATACGACAAACTATTTTTAGATCACACATAACAAGTTCATTAGAATGAAGACATAATCTACCTCCAACAGAACAT--------------------------------------------------------TTAGAAATAACTACATGACCTAATTTATACTTACAAGATAGAGTTACCCCTATAATAGAACAATTAATTCTATTCCACGATCACATTATAATAATTTTAATAATAATTGTAACAACAGTAAGATACATTATAATCATATTAATATTTAATGTAAACACTGATCGAAATTTACTAGAAGGGCAAATAATTGAATTAATCTGAACAGTAACACCAACATTAACATTATTTTTTATCGCAACTCCATCACTACGTTTACTATATTTAATAGATGAAATTAATAATCCAATAATAACAACAAAAGCAGTAGGGCACCAATGATATTGAACATATGAATATTCAGATTTTAATGAAAATGAATTTGATTCATATATAACC------AATAAAGAAAATATAAATGACTTACGCCTTTTAGATGTAGACAATCGAATAGTATTACCATCAAATACATTTATTCGTATAATTGTAACGTCAACAGATGTTATTCATTCTTGAACCCTTCCTTCATCCGGAGTAAAAATTGATGGTACACCAGGCCGCCTAAATCAAGCTAGATTATTATTAAATCGTAATGGTCTTTTATTTGGACAATGCTCAGAAATCTGTGGTACAAACCATAGATTTATACCTATCGTTGTTGAAAGAGTACCTTTTAATGTATTTATAAAATGAATAATAAAATC--AGCAGCTCGCCACAAAAGCTGCTCGCAAGAGTGCCCCGGCCACGGGAGGAGTGAAGAAGCCGCATCGCTACCGCCCTGGCACTGTCGCTCTGAGGGAGATCAGGCGCTACCAGAAAAGCACAGAACTGCTCATCCGCAAGCTGCCCTTCCAGCGCCTGGTAAGGGAGATCGCGCAGGACTTCAAGACCGACCTGCGCTTCCAGAGCTCGGCGGTGATGGCTCTGCAGGAGGCGAGTGAAGCCTACCTTGTGGGGCTGTTCGAGGACACCAATCTGTGTGCCATCCACGCCAAAAGA------------
>GB015_Autolyca_sp.
TAGTTA-TGTTC-TTTAAACCCAAAGAATTTGGCGGTGTTTT-AGTCTATTTAGAGGAATTTGCCCCGTGATCGATAATCCTCGTTTTATC-TTTCTTA-ATTTT-GTT--------------TTCAGTAAGTATACCGCCGTTAT-AAGTTTATTTTTTTAGAA-T--TGTTAATTTACTTTAAAAATTATTTTTTAATATTTCAGGTCAAGGTGCAGCTAATAATTAAGT-G--GAGGTGAATTACAATA-TT-A-TTT--TAAT-A-A-ATGGATTTG-TA-A---TTG-AA---A----TT-T--TACAATAAAGGTGGATTTAATAGTAAAT-TTAATTAGAATGTTATTTTGA-TT-A-TAGCTCTAAAATAAGTACACATCG-------------ATATTTAATGGCCGCGGTA-TTTTGACCGTGCAAAGGTAGCATAATCATTAGTTTATTAATTGTGGACTTGTATGAATGGTTGGACGAAATATTAACTGTCTC-A---T-A-T-TT---A-T---TT-TTTGAATTTAATTTTTTAGTTAAAAAGCTT-AAATTTTATTGTAAGACGAGAAGACCCTATAGATCTTTATTTTTTAAATTA-AA-T-TT-AT-A--A-TTTAG-T-T-----T-A-----TTT-T---T-AAT--ATAT--A-ATTTTAAAATTTTTTGTTGGGGTGACATGGAGAT----A--TA-----TTTAACTCTT-TA-----TT-T-T-ATTT--ACATTTATTTATG-A----TT-TTATGACCTTTTACTATTG-TTTAAAGA-TATAGATACCTTAGGGATAACAGCGTAATTTTTTTTGAGAGTTCATATCGACAATA-AAGATTGCGACCTCGATGTTGGATTAAGAATA-ATTTA-----AGGTGTAGGTGCTT-T--ATAA-A-T-TAGGTCTGTTCGACCTTTAAATTCTTACA---------------AATTAAGGTGAAACCGCGAATGGCTCATTAAATCAGTTATGGTTCCTTAGATCGTACC-ACA--AGACTTGGATAACTGTGGTAATTCTAGAGCTAATACATGC-AAACAGAGTCCCGACCAGAAATGGAAGGGATGCTTTTATTAGATCAAAACCAATC-GG-CTGG---CT---------------------TGTCTGGTCCGT-TTGCTTTGGTGACTCTGGATAACTTTGAGCTGATCGC-ACGGTCCTCGTACCGGTGACGCATCTTTCAAATGTCTGCCTTATCAACTGTCGATGGTAGGTTCTGCGCCTACCATGGTTGTAACGGGTAACGGGGAATCAGGGTTCGATTCCGGAGAGGGAGCCTGAGAAACGGCTACCACATCCAAGGAAGGCAGCAGGCGCGCAAATTACCCACTCCCGGCACGGGGAGGTAGTGACGAAAAATAACGATACGGGACTCATCCGAGGCCCCGTAATCGGAATGAGCACACTTTAAACCCTTTAACGAGTATCCATTGGAGGGCAAGTCTGGTGCCAGCAGCCGCGGTAATTCCAGCTCCAATAGCGTATATTAAAGTTGTTGCGGTTAAAAAGCTCGTAGTTGGATTTGTGTCCCACGCTGTCGGTTCACCGTTCGTCGGTGTTTAACTGGCATGCCCGTGCGGACGTCCTGCCGGTGGATGCGGTCGAC--------CGT--GG--------------------------------------------------------------------------------------------------GCCTC------------GG--------------------TCTGCGTGTCGGCGGTCC-GATGCAATCCTACCGTGGTGCTCTTC-ACCGAGTGTCGAGGTAGGCCGGCACGTTTACTTTGAACAAATTAGAGTGCTCAAAGCAGGCAGTG-GTTCGCCTGAATATTGTGTGCATGGAATAATGGAATAGGACCTCGGTTCTATTTTGTTGG-TTTTC-GGAA--CTTGAGGTAATGATTAATAGGGACAGACGGGGGCATTCGTATTGCGACGTTAGAGGTGAAATTCTTGGATCGTCGCAAGACGAACCTAAGCGAAAGCATTTGCCATGGGTGTTTTCATTAGTCAAGAACGAAAGTTAGAGGTTCGAAGGCGATCAGATACCGCCCTAGTTCTAACCATAAACGATGCCAGCTAGCGATCCGCCGAAG------TTCCTCCGATGACTCGGCGGGCAG-CTTCCGGGAAACCAAAGCTTTTGGGTTCCGGGGGAAGTATGGTTGCAAAGCTGAAACTTAAAGGAATTGACGGAAGGGCACCACCAGGAGTGGAGCCTGCGGCTTAATTTGACTCAACACGGGAAACCTCACCAGGCCCGGACACCGGAAGGATTGACAGATTGAGAGCTCTTTCTTGATTCGGTGGGTGGTGGTGCATGGCCGTTCTTAGTTGGTGGAGCGATTTGTCTGGTTAATTCCGATAACGAACGAGACTCTGGCCTGCTAACTAGTCGC--TTCCGGTATCCCTTCG-TGCTACCGGCGAC-----AAATGATCTTCTTAGAGGGACAGGCGGCTTCTAGCCGCACGAGATTGAGCAATAACAGGTCTGTGATGCCCTTAGATGTTCTGGGCCGCACGCGCGCTACACTGAAGGAATCAGCGTGTCCTCCTAGCCCGAAAGGGCCGGGTAACCCGTTGAACCTCCTTCGT-GCTAGGGATTGGGGCTTGCAATTGTTCCCCATGAACGAGGAATTCCCAGTAAGCGCGAGTCATAAGCTCGCGTTGATTACGTCCCTGCCCTTTGTACACACCGCCCGTCGCTACTACCGATTGAATGATTTAGTGAGGTCTTCGGACCGGTGCGCGACGGCT--CTTCG---------------------------------------------------------------CGAG-CCGTTGATGTTGCTGGAAAGATGACCAAACT-------------------------------------------------------GGAGAAATCCTGAA-TTCGAAAGGGG----------------------------CCGGATTCAAGT-CC-A-T---C----CTG-AT--T--GCT-----CA-GGCCGC--TCGGC-CCCGCCAGATGG-TGC-CGGT-CGCCCGC-----G--GCGATTCATTT--CG-CTTGCGG-TGTCGTTCC-CGG-CGCT---CACTCGG-TG-G---GG-T--GG-C-----G----TTGCTCTGGC-G-TCGGAGGAGTGCACTTCC-ACCC-T-AGTAGAAACGTCGCGACCCGTTGGG-TGCC---GGTC-T--AAGGCCC--GGG-ATGGCAGACCAC--------GTGTC----CT-GC--GGG----GG-----------------------C---T---C-T----CGCAG--G-CGC-GCGGACTCCTGG-T-GTCCCGGCCGGCAGCCCGACGG--TAAGACC---AGAGGGGTCGATCCGCT---A-CT---TGT--GAAACA-CTTTGG--C--TGTGTAGCGT-CCGG--CCCGGC------G-CCGA-CGCG--TG---CGGG-G--A------TGA------GG----CGCAA----G-------C-C---C-C---GGGTG-TCCG-TG-C-GTTCGCA-CGGAC---ACCC-G-GCCCCG--TTGCGT-TGTC-GGAT-----------------CT-GCC-GGT-GC-CCTCGGAC--CGG-ATCG---TG-ACCCCCGTCTGCG----ACGCCC-ACCTTCGGATGGTCTCCCGATAATTTCTCATATTATCTCTCATGAAAGAGGTAAAAAAGAAGTTTTTGGAAACTTAGGAATAATTTTTGCTATAGCTGCAATTGGTTTATTGGGATTTGTTGTATGAGCACATCATATATTTACCGTAGGTATAGATGTAGATACACGAGCCTATTTTACATCAGCAACAATAATTATTGCAGTCCCTACCGGGATCAAAGTATTTAGATGATTAGCAACAATATATGGATCTAAAATAACTTTTAGACCATCCTGCATATGAGCAATAGGATTTGTATTCTTATTCACATTAGGTGGTTTAACAGGAATTGTACTATCTAATTCATCAATTGATATTACATTACATGACACCTATTATGTAGTAGCACATTTTCATTATGTTTTATCAATAGGGGCCGTATTCGCAATTATAGCAGGATTTGTACAATGATATCCTTTATTTACAGGAATAACAATAAACCCATTATGATTAAAAATCCAATTTATCACAATATTTATCGGGGTTAATTTAACTTTCTTCCCACAACATTTTTTAGGGTTAGCTGGGATACCACGACGATATTCAGACTATCCTGATATGTTTATATCTTGAAATATTGTATCATCAATAGGTGCCTTAATCTCAACAATCAGAATAATAATATTTATTACTATTATATGAGAAAGTATGACATCAATACGACAAACAATTTTTAGATCTCATATAGTTAGTTCAATTGAATGGAATCATAATCTTCCACCAACTGAACAT--------------------------------------------------------------------------------------------------------------ATAGAACAAATAACCTTTTTTCATGATCATATTATATTGATTTTAATAATAATTGTATCCACTGTTACCTACATTATAATTATGTTAATAATTAATAAAAACACAGATCGTAATTTATTAGAAGGGCAAATAATTGAATTAATTTGAACAGTAACACCAGCAATAACGTTATTTTTTATTGCAACGCCTTCATTACGACTATTATATTTAATAGATGAAATTAATAACCCATCAATAACTATTAAAGCTATCGGGCACCAATGATATTGAACCTATGAATATTCTGATTTCTCAGATACAGAGTTCGATTCTTATATAACT------GACCAATCAGAAAATAATAACCTACGACTTTTAGATGTAGATAACCGAGTTATCTTACCATCAAACACATTTATTCGAACTATTGTTACATCTACAGATGTAATTCATTCATGAACAATCCCTTCAACAGGGGTAAAAATTGATGGTACACCTGGACGATTAAATCAAGCAAGATTAATATTAAACCGAAATGGGTTAATATTTGGGCAATGTTCAGAGATTTGTGGTACAAATCACAGCTTCATACCTATTGTAGTGGAAAGAGTACCTATCAATACATTCATTAAATGAGTG----------AGCAGCTTGCCACGAAAGCTGCTCGTAAGAGTGCACCAGCCACCGGAGGGGTCAAGAAGCCACATCGCTACCGGCCCGGCACCGTCGCCCTGAGAGAAATCAGGCGGTACCAGAAAAGTACTGAACTGCTCATCCGCAAGTTGCCCTTCCAGCGCCTGGTGCGAGAGATTGCCCAGGACTTCAAGACAGACTTGCGCTTTCAAAGCTCTGCAGTGATGGCGCTGCAGGAGGCTAGCGAGGCCTACTTGGTGGGGCTCTTTGAGGACACCAATCTTTGCGCCATCCACGCCAAGAGG------------
>GB016_Bacteria_ploiaria
--------------------------------GCGGTGTTTT-ANTNTTNTNAGAGGAACNTGTTCTTTAATCGATAATCCTCGTTCTATC-TGACTTA-ATATT-GTT-------------TATCAGTATGTATACCTCCGTTAT-AGGTTTATTTTTATAGGA-T-----TAATTTACTTAATAATTTATTTATTATTATTTCAGGTCAAGGTGCAGCTTATGGTTGAGT-G--GAAATGGGTTACATTA------TTT--GTAT-A-A-ACGGATTTT-TT-G---TTG-AA---A----TA-T--TTTATTGAAGGTGGATTTAATAGTAATT-TGATTTATAGTGTTTTATTGA-AC-T-TAGCTCTATAATGAGTACACATCG-------------TTATTTAATGGCCGCAGTA-TTTTGACTGTGCAAAGGTAGCATAATCATTAGTCTATTAATTGTGGACTTGTATGAATGGTTTGACGAGATATTGACTGTCTC-A---C-A-T-TT---A-T---TA-TTAAAATTTAGATTTTAAGTTAAAATGCTT-AAATTTTTTTATGGGACGAGAAGACCCTATAGATCTTTAACTTTTTATGTT-T----AT-AT-T--A-TTTGG-T-T-----T-A-----TTT-T--AT--TT--ATAA--G-TTTTATTGTGTTTTTGTTGGGGTAACATTAGGAT----G--AG-----TTTAACTCCT-TT---T-TT-T-T-GCTT--ACATTGATTTATG-A----TT-ATGTGAACTTTATTTTTGT-TTAAAAGA-TATAGATACCTTAGGGATAACAGCGTAATCTTTATTAAGAGTTCATATCGACATTA-AGGATTGCGACCTCGATGTTGGATTAAGGTAA-TTTTT-----AGGTGTAGATGCTT-A--A-TA-A-A-TAGGTCTGTTCGACCTTTAAAATCTTACA-----------GCCAAATCAAGGTGAAACCGCGAATGGCTCATTAAATCAGTTATGGTTCCTTGGATCGTACC-ACA--AGACTTGGATAACTGTGGTAATTCTAGAGCTAATACATGC-AAACAGAGTCCCGACCAGAAATGGAAGGGATGCTTTTATTAGATCAAAGCCAATT-GG-CCGG---CT---------------------CGCCCGGTCATT-GCTCTTTGGTGACTCTGGATAACTTGAAGCTGATCGC-ACGGTCCTCGTACCGGCGACGCATCTTTCAAATGTCTGCCTTATCAACTGTCGATGGTAGGTTCTGCGCCTACCATGGTTGTAACGGGTAACGGGGAATCAGGGTTCGATTCCGGAGAGGGAGCCTGAGAAACGGCTACCACATCCAAGGAAGGCAGCAGGCGCGCAAATTACCCACTCCCGGCACGGGGAGGTAGTGACGAAAAATAACGATACGGGACTCATCCGAGGCCCCGTAATCGGAATGAGCACACTTTAAAGACTTTAACGAGTATCCATTGGAGGGCAAGTCTGGTGCCAGCAGCCGCGGTAATTCCAGCTCCAATAGCGTATATTAAAGTTGCTGCGGTTAAAAAGCTCGTAGTTGGACTTGTGTCCCGCGCTGTCGGTTCACCGTTCGTCGGTGTCTAACTGGCATG-CCGCGCGGACGTCCTGCTGGTGGACGCAGTCGGC--------CGC--GG--------------------------------------------------------------------------------------------------GCCCC-T----------GG--------------------CTCGCGTGTCGGCGGTCC-GGTGCAATCCTACCGCGGTGCTCTTC-ACCGAGTGTCGAGGTGGGCCAGCACGTTTACTTTGAACAAATTAGAGTGCTTAAAGCAGGCATGG-ATTCGCCTGAATACTGTGTGCATGGAATAATGGAATAGGACCTCGGTTCTATTTCGTTGG-TTTCC-GGAA--CCCGAGGTAATGATTAATAGGGACAGACGGGGGCATTCGTATTGCGACGTTAGAGGTGAAATTCTTGGATCGTCGCAAGACGAACCTACGCGAAAGCATTTGCCATGAGTGTTTTCATTAATCAAGAACGAAAGTTAGAGGTTCGAAGGCGATCAGATACCGCCCTAGTTCTAACCATAAACGATGCCAGCCAGCGATCCGCCGACG------TTCCTAAGATGACTCGGCGGGCAG-CCCCCGGGAAACCAAAGCTTTTGGGTTCCGGGGGAAGTATGGTTGCAAAGCTGAAACTTAAAGGAATTGACGGAAGGGCACCACCAGGAGTGGAGCCTGCGGCTTAATTTGACTCAACACGGGAAACCTCACCAGGCCCGGACACCGGAAGGATTGACAGATTGAGAGCTCTTTCTTGATTCGGTGGGTGGTGGTGCATGGCCGTTCTTAGTTGGTGGAGCGATTTGTCTGGTTAATTCCGATAACGAACGAGACTCTGGCCTGCTAACTAGTCGC--TTCCGGTATCCCTTCG-TGCTACCGGCGAC-----AAATGATCTTCTTAGAGGGACAGGCGGCTTCTAGCCGCACGAGATTGAGCAATAACAGGTCTGTGATGCCCTTAGATGTTCTGGGCCGCACGCGCGCTACACTGAAGGAATCAGCGTGTCCTCCTAGCCCGAAAGGGCCGGGTAACCCGTTGAACCTCCTTCGT-GCTAGGGATTGGGGCTTGCAATTGTTCCCCATGAACGAGGAATTCCCAGTAAGCGCGAGTCATAAGCTCGCGTTGATTACGTCCCTGCCCTTTGTACACACCGCCCGTCGCTACTACCGATTGAATGATTTAGTGAGGTCTTCGGACCGGTGCGCGACGGCT--CCCCG---------------------------------------------------------------CGAG-CCGTTGATGTTGCTGGGAAGATGACCGAACTTGAT---------------------------------------------------GGAGACGTCCTGAA-TTCGAACGGGAGGTTCGCCCC-CTCGTTGGGGCGGCCTTCGGGATTCAGCT-T----C---T----C-G-G------GCG--------GGTGCA--CACTC-CCTGCCAGACGG-CGC-CGGA-CGACCGCT---CGC-GACGACGACTC--GC-GGTGCGG-ACCCGATCC-CGG-CGGC---TGCTCGG-CG-G---CG-G--AAGTT---------GGCCCCGACC-A-CCCGGGAGGCGCACTTCC-CCCC-C-AGTAGAAGCGTCGCGACCCGTTGGGTCGCC---GGCC-AC-AGGGCCC--GGG-GAGGCAGGCCGC--------TTCGCGGTCCC-----GAC------------------------------TCGT---T-C----GGGGC--C-CGG-GCGGACCCCCGG-T-CGTCCCGGCCGGCGCCCGACGG--TAGAAC----GGTGGAGGCGGTCCGCA---G-AA---CGG------------------------ATGCGT-CCGG--GCCGGC------G-ACCG-CGCG--CG---GGTG-------------------------------------------C-C---C-G---GGGTC-ACGG-TG-C-----TAGTCACCT---TCCCCG-G---CG--CTTCGC-CGCG-TG-T-----------------CC-GTC-GAG-CT-CCTCGTAC--GGG-ACCC---TG-GCTTCCGGTCGCGCGACGCAGCG-ACCTTCGGACGGTCTCCCG?????????????????????????????????????????????????????????????????????????????????????????????????????????????????????????????????????????????????????????????????????????????????????????????????????????????????????????????????????????????????????????????????????????????????????????????????????????????????????????????????????????????????????????????????????????????????????????????????????????????????????????????????????????????????????????????????????????????????????????????????????????????????????????????????????????????????????????????????????????????????????????????????????????????????????????????????????????????????????????????????????????????????????????????????????????????????????????????????????????????????????????????????????????????????????????????????????????????????????????????????????????------------------------------------------------------ATAGAACAATTAACAATATTTCATGACCATATTATATTTATCCTAATAATGATTGTAACTTTAGTATTATATATAATAATAAACTTCATATTTAATAAAAATATAGACCGAAATGTCCTAGAAGGACAAATAATTGAGCTTATTTGAACAGTAACACCAGCTATAGCTTTATTCTTTATTGCTACCCCATCTCTTCGATTACTATATCTTATAGATGAAATTAATAGTCCAATAATAACAACAAAAGCTATAGGACATCAATGATACTGATCCTATGAATATTCAGATTTTAATAATATAGAATTTGACTCATACATAATT------AATGAAGAA------AATACCATACGATTATTAGAAGTAGATAATCGAATAGTTATACCTACCAACACTTTTATACGTATAATTGTGACATCGGCTGATGTCATTCATTCTTGAACAATCCCATCAACAGGGGTAAAAATCGATGGAACACCTGGACGACTAAATCAAGCAAGATTAATTTTTAACCGAAACAGCCTAGTATATGGCCAATGCTCAGAGATTTGTGGTACAAACCATAGATTTATACCTATTGTTGTAGAAAGTGTACCCATTAAATCTTTTATCGAATGAATC----------AGCAGTTGGCCACCAAAGCAGCTCGTAAGAGCGCCCCAGCCACCGGCGGAGTGAAGAAGCCTCATCGTTATCGCCCTGGCACCGTCGCCCTGAGAGAAATCAGGCGCTACCAGAAGAGCACGGAACTACTGATCCGCAAGCTGCCCTTCCAGCGCCTGGTGCGAGAGATTGCCCAGGACTTCAAGACGGACCTGCGTTTCCAGAGCTCGGCTGTAATGGCACTGCAAGAGGCTAGCGAGGCCTACCTGGTGGGGCTGTTTGAGGACACTAACCTCTGTGCTATCCATGCCAAGAGG------------
>GB017_Bactrododema_sp.
?????????????????????????????????????????????????????????????????????????????????????????????????????????????????????????????????????????????????????????????????????????????????????????????????????????????????????????????????????????????????????????????????????????????????????????????????????????????????????????????????????????????????????????????????????????????????????????????????????????????????????????????????????????????????????????????????????????????????????????????????????????????????????????????????????????????????????????????????????????????????????????????????????????????????????????????????????????????????????????????????????????????????????????????????????????????????????????????????????????????????????????????????????????????????????????????????????????????????????????????????????????????????????????????????????????????????????????????????????????????????????????????????????????????????????????????????????????????????????????????????????????????????????????????????????????????????????????????????????????????????????????????????????????????????????????????????????????????????????????????????????????????????????????????????????????????????????????????????????????????????????????????????????????????????????????????????????????????????????????????????????????????????????????????????????????????????????????????????????????????????????????????????????????????????????????????????????????????????????????????????????????????????????????????????????????????????????????????????????????????????????????????????????????????????????????????????????????????????????????????????????????????????????????????????????????????????????????????????????????????????????????????????????????????????????????????????????????????????????????????????????????????????????????????????????????????????????????????????????????????????????????????????????????????????????????????????????????????????????????????????????????????????????????????????????????????????????????????????????????????????????????????????????????????????????????????????????????????????????????????????????????????????????????????????????????????????????????????????????????????????????????????????????????????????????????????????????????????????????????????????????????????????????????????????????????????????????????????????????????????????????????????????????????????????????????????????????????????????????????????????????????????????????????????????????????????????????????????????????????????????????????????????????????????????????????????????????????????????????????????????????????????????????????????????????????????????????????????????????????????????????????????????????????????????????????????????????????????????????????????????????????????????????????????????????????????????????????????????????????????????????????????????????????????????????????????????????????????????????????????????????????????????????????????????????????????????????????????????????????????????????????????????????????????????????????????????????????????????????????????????????????GGAGAAATCCTGAA-TTCGAAAGGGG----------------------------TTGGATTCAAGT-CC-T-A---C----C-G-GT--C--GCG-----CA-GGCCGT--CTTGC-CTTGCCAGATGG-CGT-CGGA-AGCCCGC-----G--GCGATTCACCT--CG-CTTGTGG-TGTCTTTCC-CGG-CGGT---CACTCGG-CG-C---GG-T--GG-C-----G----TTGCTCTGGC-T-CCGGAGGAGTGCACTTCC-CCCC-T-AGTAGAAACGTCGCGACCCGTTGGG-TGTC---GGTC-T--AAGGCCC--GGG-ATGGCAGCCCGC--------GTGTC----CT-GT--GGG----GG-----------------------T---TCTCC-T----CACAG--G-CGT-GTGGACTCCTGG-T-GACCCGACCGGCTGCTCGACGG--TATGACC---AGAGGAGTCGATCCGCT---G-CT---TGG--GAAACA-CTTTGG--T--TGTGCAGCGT-CCGG--CCCGGC------G-CCGA-TGCG--TG---TGGG-G--A----T-TGA------GG----TGCAA----A-------C-C---G-G---GGGTG-CCCG-TG-C-G---AAG-CACGG---CCCC-G-GCCCCA--CTGCGT-CTTC-GGA------------------TG-TCC-GGT-GA-CCTCGGAC--TGG-GTCG---TT-ACTCCCGTCGGCG----ACGCCC-ACCT---------------ATAATTTCACATATTATTTCACATGAAAGAGGAAAAAAAGAAGTTTTTGGTAACCTAGGTATAATTTTCGCTATAGCAGCAATCGGATTATTAGGTTTTGTAGTATGAGCACACCATATATTCACTGTAGGTATAGATGTTGATACACGAGCCTACTTTACCTCAGCAACAATAATTATTGCTGTCCCAACAGGAATTAAAGTATTCAGATGATTAGCAACAATACATGGATCTAAATTAACTTTAAGTCCATCGTGCCTATGAGCTATAGGATTTGTATTCCTATTCACTTTAGGTGGATTAACCGGAATTGTATTATCAAACTCATCAATTGATATCACTTTACATGATACCTATTATGTGGTAGCTCACTTCCATTATGTATTATCAATAGGTGCAGTATTTGCAATTATAGCTGGTTTCATCCAATGATACCCTTTATTTACAGGAATAACAATAAATCCATTATGACTAAAAATCCAATTCACTACAATATTTATTGGAGTAAATTTAACATTCTTTCCACAGCATTTTCTAGGACTTGCAGGTATACCTCGACGTTACTCAGATTATCCAGACATATTTACCTCTTGAAACATTATTTCAACTATAGGGGCTGTAATTTCAAGAATAAGAATAATAATATTTATCATAATCATTTGAGAAAGAATATCAACTATACGACAAACAGTTTTTAGATCCCATATAACTAGATCATTAGAATGAAGACATAATTTACCACCAACTGAACAC--------------------------------------------------------TTAGAAATAACAACATGACCAAATCTATATCTACAAGATAGAACTTCACCCTTAATAGAACAACTAATCTTCTTTCATGATCATATTATAATAATTTTAATAATGATCGTAACTACAGTTAGATATACATTAATTATATTAATTTTTAATATAAATACTGATCGAAACTTACTAGAAGGTCAAATAATTGAATTAATTTGAACAATTACACCAGCAATAACACTTATTTTTATTGCTACTCCATCATTACGACTACTGTATCTAATAGATGAAATTAATTATCCAATAATAACAATAAAGGCTATTGGTCACCAATGATATTGAACATATGAATATTCAGACTTCAATGATACAGAATTTGATTCATATTTAATA------AATAATGAAGAAAAAAATAGATTACGTCTATTAGATGTAGATAATCGCATAGTGTTACCATCAAATACATTTATTCGAATAATTGTAACATCAACCGATGTTATTCACTCATGAACTTTACCTTCAACAGGAATTAAAGTAGATGGAACCCCTGGACGATTAAACCAAGCTAGATTAATATTAAATCGTAATGGAATTGTATTTGGTCAATGTTCAGAAATCTGTGGAACAAACCATAGATTTATACCAATTGTGGTAGAAGGTGTTCCTATTAATACATTTATTAAATGAATAATAAAA----AGCAGCTTGCCACCAAAGCAGCTCGCAAGAGTGCACCGGCGACAGGTGGAGTGAAGAAGCCACATCGCTATCGACCTGGCACCGTTGCTCTGAGAGAGATCAGGCGCTACCAGAAGAGCACCGAACTGCTTATTCGAAAGCTGCCCTTCCAGCGCCTGGTTCGTGAGATTGCTCAGGATTTCAAGACGGACCTGCGGTTTCAGAGCTCTGCTGTGATGGCACTGCAGGAAGCCAGCGARGCGTACCTGGTGGGGCTGTTCGAGGACACCAATCTGTGTGCAATCCATGCCAAGAGA------------
>GB018_Baculofractum_insigne
CAATTA-TGTTT-TTTAAACCTAAAGAATTTGGCGGTATTTT-ATTCTACTTAGAGGAACTTGTTTAGTAATCGATAATCCTCGTTATATC-TTGCTTA-ATTTT-GTT-------------TTTCAGTATGTATATCGTTGTTAT-AAGTTTATTTTTTTAGAA-T--TTTTAATTTACTAAATAAGTTATTTTTTATTATTTCAAATCAAGGTGCAGCTAATAATTAAGT-T--ATAATGAGTTACAATA-TT-G-TAT--TAAT-A-A-ATGAATGTG-AT-T---TTT-AA---A-----A-T--ATTATTGAAAGTGGATTTAATAGTAATT-TTAATGATAGAGTTTATTTGA-AA-G-TAGCTCTATAATAAGTACACATCG-------------ATATTAAATGGCCGCGGTA-TATTGACTGTGCAAAGGTAGCATAATCATTAGTTTATTAATTGTAAGCTTGTATGAATGGTTGGACGAAATATTAACTGTCTT-T---T-A-A-TT---A-----TA-TTAGAATTTAAATTTTTAGTTAAAATGCTT-AAATTTATTTATAGGACGAGAAGACCCTATAGATCTTTATTAATTAATTGT-T--A-CT-AT-A--A-TTTAG-T-T-------A-------------T--TT--ATTA--A-TAGTTAATTTTTTTTGTTGGGGTGACATGGAGAAAATTG--AA-----TGATACTCTT-TA---C-TA-T-T-ATTT--ACATTTATTTATG-G----TT-ATTTGATTTTTTATTAATG-ATATTAGA--CTAGATACCTTAGGGATAACAGCGTAATTTTTTTTGAGAGTTCTTATTGACAATA-AAGATTGCGACCTCGATGTTGGATTAAGATTA-TTATT-----AGGTGTAGGTGCTT-A--A-AT-A-A-TTAGTCTGTTCGACTATTAAATTCTTACA-----------GCCAAATTAAGGTGAAACCGCGAATGGCTCATTAAATCAGTTATGGTTCCTTAGATCGTACC-ACA--AGACTTGGATAACTGTGGTAATTCTAGAGCTAATACATGC-AAACCGAGTCCCGACCAGAAATGGAAGGGATGCTTTTATTAGATCAAAACCAATC-GG-CCGG---CA---------------------TGTCCGGTCCGT-TTGCTTTGGTGACTCTGGATAACTTTGAGCTGATCGC-ACGGTCCTCGTACCGGCGACGCATCTTTCAAATGTCTGCCTTATCAACTGTCGATGGCAGGTTCTGCGCCTACCATGGTTGTAACGGGTAACGGGGAATCAGGGTTCGATTCCGGAGAGGGAGCCTGAGAAACGGCTACCACATCCAAGGAAGGCAGCAGGCGCGCAAATTACCCACTCCCGGCACGGGGAGGTAGTGACGAAAAATAACGATACGGGACTCATCCGAGGCCCCGTAATCGGAATGAGAACACTTTAAACCCTTTAACGAGTATCCATTGGAGGGCAAGTCTGGTGCCAGCAGCCGCGGTAATTCCAGCTCCAATAGCGTATATTAAAGTTGTTGCGGTTAAAAAGCTCGTAGTTGGACTTGTGTCCCACGCTGTCGGTTCACCGTTCGTCGGTGTTTAACTGGCATGCCCGTGTGGACGTCCTGCCGGTGGATGCGGTCGGC--------CGT--GG--------------------------------------------------------------------------------------------------GCCTC-T----------GG--------------------TCTGCGTGTCGGCGGTCC-GATGCAATCCTACCGCGGTGCTCTTC-ACCGAGTGTCGAGGTGGGCCGGCACGTTTACTTTGAACAAATTAGAGTGCTTAAAGCAGGCAGTG-GTTCGCCTGAATATTGTGTGCATGGAATAATGGAATAGGACCTCGGTTCTATTTTGTTGG-TTTCC-GGAA--CTTGAGGTAATGATTAATAGGGACAAACGGGGGCATTCGTATTGCGACGTTAGAGGTGAAATTCTTGGATCGTCGCAAGACGAACCTAAGCGAAAGCATTTGCCATGAGTGTTTTCATTAATCAAGAACGAAAGTTAGAGGTTCGAAGGCGATCAGATACCGCCCTAGTTCTAACCATAAACGATGCCAGCTAGCGATCCGCCGAAG------TTCCTCCGATGACTCGGCGGGCAG-CTTCCGGGAAACCAAAGCTTTTGGGTTCCGGGGGAAGTATGGTTGCAAAGCTGAAACTTAAAGGAATTGACGGAAGGGCACCACCAGGAGTGGAGCCTGCGGCTTAATTTGACTCAACACGGGAAACCTCACCAGGCCCGGACACCGGAAGGATTGACAGATTGAGAGCTCTTTCTTGATTCGGTGGGTGGTGGTGCATGGCCGTTCTTAGTTGGTGGAGCGATTTGTCTGGTTAATTCCGATAACGAACGAGACTCTGGCCTATTAACTAGTCGT--TTCCGGTATCCCTGAG-TGCTACCGGCGAC-----AAATGATCTTCTTAGAGGGACAGGCGGCTTCTAGCCGCACGAGATTGAGCAATAACAGGTCTGTGATGCCCTTAGATGTTCTGGGCCGCACGCGCGCTACACTGAAGGAATCAGCGTGTCCTCCTAGCCCGAAAGGGCCGGGTAACCCGTTGAACCTCCTTCGT-GCTAGGGATTGGGGCTTGCAATTGTTCCCCATGAACGAGGAATTCCCAGTAAGCGCGAGTCATAAGCTCGCGTTGATTACGTCCCTGCCCTTTGTACACACCGCCCGTCGCTACTACCGATTGAATGATTTAGTGAGGTCTTCGGACCGGTGCGCGATGGTT--CTTCC---------------------------------------------------------------TGAG-CCGTTGATGTTGCTGGAAAGATGACCAAACTTGATCATTTAGA-------------------------------------------GGAGAAATCCTGAA-TTCGAATGGGG----------------------------CTGGATTCAAGT-CT-A-T---C----C-G-AT--T--GCA-----TA--CAGGC--ACCTT-CCCCCCGGATGG-CGC-TGGA-CGCCCGC-----G--GCGATTCATTT--CG-CTTGCGG-TGTCGTTCC-CGG-CGAT---CACTGGG-CG-G---GT-T--GG-T-----T----GATCCCTGGC-A-ACGGAAGGGTGCACTTCC-CCCC-T-AGTAGAAACGTCGCGACCCGTTGGG-TGCC---GGTC-T--AAGGCCT--GGG-ATGGCAGACCAT--------GTGTC----CT-GT--GGG----GG-----------------------T---T---C-T----CACAG--G-CGT-GTGGACTCCTGG-A-GTCCCGGCCGGCTGCCCGACGG--TATGACC---AGAGGAGTCGGTCCGCT---A-AA---AGT--GAAACA-CTGTGG--T--TGTGAAGCGT-CCGG--CCCGGT------T-CCGA-TGCG--TG---CGGG-G--A----T-TGA------GG----TGAAA----A-------C-C---G-G---GGGTG-CCTG-TG-C-T---GAG-CACGG---CCCC-G-GCCCCG--CTGCGT-CTTC-GA--------------------T-TCC-GGT-GT-CCTCGGAC--TGG-ATCG---TG-ACTCCCGTCAGCG----ACGCCT-ACCTTCGGATGGTCTCCCG?????????????????????????????????????????????????????????????????????????????????????????????????????????????????????????????????????????????????????????????????????????????????????????????????????????????????????????????????????????????????????????????????????????????????????????????????????????????????????????????????????????????????????????????????????????????????????????????????????????????????????????????????????????????????????????????????????????????????????????????????????????????????????????????????????????????????????????????????????????????????????????????????????????????????????????????????????????????????????????????????????????????????????????????????????????????????????????????????????????????????????????????????????????????????????????????????????????????????????????????????????????------------------------------------------------------ATAGAACAACTAATCTTCTTTCATGATCACATCATATTTATCTTATTAATAATTATAACAGCAGTTTTATACATATTAGTTAATTTTATTTTCAATAAAAACACAGATCTTAACCTACTAGAAGGGCAGATAATCGAATTAATCTGAACCGTAGCACCAGCGCTAGCGCTATTTTTTATTGCTACACCCTCTCTACGCCTACTTTACCTGATAGATGAAATTAATAACCCAATAATATCTACAAAGGCAGTAGGACACCAATGATATTGATCATATGAATATTCTGACTTCAATGATATAGAATTTGACTCATATATAATC------AATGATAAT------AAAGAAATACGACTATTGGAGGTCGATAACCGCATAGTATTACCCTCTAATACCTTTATTCGAATGATTGTAACATCATCGGATGTAATTCATTCATGAACAATCCCATCAACTGGGGTAAAAATTGATGGGACTCCGGGACGTTTAAATCAAGCAAGAATCATATTTAACAAAAACGGATTAATGTATGGACAATGTTCAGAGATCTGTGGGACTAATCACAGATTTATGCCAATCGTAGTAGAAAGAATCCCCATTAATTCATTCATCAAATGAATG----------AGCAACTAGCTACCAAAGCCGCTCGTAAGAGCGCGCCAGCGACCGGTGGAGTGAAGAAGCCGCATCGCTACCGCCCTGGCACCGTTGCGCTGAGAGAGATAAGGCGCTACCAAAAAAGTACCGAGCTGCTGATCCGCAAGCTGCCCTTCCAGCGATTGGTACGAGAAATCGCCCAGGACTTCAAGACCGACCTGCGCTTCCAGAGCTCGGCGGTGATGGCACTGCAGGAGGCCAGTGAGGCTTACCTGGTTGGGTTGTTTGAGGACACCAACCTGTGCGCCATCCACGCCAAGAGG------------
>GB019_Canachus_alligator
?????????????????????????????????????????????????????????????????????????????????????????????????????????????????????????????????????????????????????????????????????????????????????????????????????????????????????????????????????????????????????????????????????????????????????????????????????????????????????????????????????????????????????????????????????????????????????????????????????????????????????????????????????????????????????????????????????????????????????????????????????????????????????????????????????????????????????????????????????????????????????????????????????????????????????????????????????????????????????????????????????????????????????????????????????????????????????????????????????????????????????????????????????????????????????????????????????????????????????????????????????????????????????????????????????????????????????????????????????????????????????????????????????????????????????????????????????????????????????????????????????????????????????????????????????????????????????????????????????????????????????????????????????????????????????????????????????????????????????????????????????????????????????????????????????????????????????????????????????????????????????????????????????????????????????????????????????????????????????????????????????????????????????????????????????????????????????????????????????????????????????????????????????????????????????????????????????????????????????????????????????????????????????????????????????????????????????????????????????????????????????????????????????????????????????????????????????????????????????????????????????????????????????????????????????????????????????????????????????????????????????????????????????????????????????????????????????????????????????????????????????????????????????????????????????????????????????????????????????????????????????????????????????????????????????????????????????????????????????????????????????????????????????????????????????????????????????????????????????????????????????????????????????????????????????????????????????????????????????????????????????????????????????????????????????????????????????????????????????????????????????????????????????????????????????????????????????????????????????????????????????????????????????????????????????????????????????????????????????????????????????????????????????????????????????????????????????????????????????????????????????????????????????????????????????????????????????????????????????????????????????????????????????????????????????????????????????????????????????????????????????????????????????????????????????????????????????????????????????????????????????????????????????????????????????????????????????????????????????????????????????????????????????????????????????????????????????????????????????????????????????????????????????????????????????????????????????????????????????????????????????????????????????????????????????????????????????????????????????????????????????????????????????????????????????????????????????????????????????????????????????????GGAGAAATCCTGAA-TTCGAAGGGGA----------------------------TTGGATTCAACG-CT-G-C---T----CCG-GT--T--GCA-----CA-GGGCAC--CTTGC-CCCGCCAGATGT-CGC-CGGT-CGCCCAC-----T--GCGATTAATTT--CG-TTTGTGG-TGTCGTTCC-CGG-CGGT---CACTCGG-TG-G---GG-T--GG-T-----G----TTTTCCTGGC-A-CCGGCAGTGCGCACTTCC-TCCC-T-TGTAGAAACGTCGCGACCCGTTGGG-TGCC---GGTCAT--AAGGCCC--GGG-ATGGCAGACCAT--------GCGTC----CT-GC--GGG----ATT---------------------GG---T---T-T----CGCAG--G-CGC-GTGGACTCCTGG-T-GACCCGGCCGGCTGCCCGACGG--TATGACC---AGAGGAGTCGATCCGCT---G-AA--TTGG--GAAACA-CTTTGG--A--TGTGTAGCGT-CCGG--CCCGGC------G-CCGA-CACG--TG---CGGG-T--A----C-ATG------GT----GTAAT----G-------C-C---G-G---TGGTG-TCCG-TG-CAGA--AAG-CACGG---AGCC-G-GCCCCG--CCGCGT-CGTC-GG-------------------TC-GTC-GGT-GT-CCTCGGAC--TGG-ATCA---GC-ACTCCCGTCTGCG----ACGCCC-ACCTTCGGATGG-------ATAATTTCACACATTATTGCACATGAAAGAGGAAAAAAAGAAGTATTTGGAAATCTTGGAATAATCTTTGCAATAGGGGCAATTGGCTTATTAGGGTTTGTTGTCTGAGCACACCACATATTTACAGTAGGAATAGACGTTGATACACGAGCATACTTTACCTCAGCAACTATAATTATTGCAGTACCAACAGGGATTAAAGTATTCAGATGATTAGCCACAATATATGGATCTAAATTAACATTAAGCCCATCATGTTTATGGGCAATAGGATTTGTATTTTTATTTACATTAGGGGGTTTAACAGGAATTGTATTATCAAACTCATCTATTGACATTACATTACATGATACATATTATGTTGTAGCACATTTTCATTATGTACTATCAATAGGGGCTGTATTTGCTATTATAGCCGGGTTTGTACAATGGTATCCATTATTTACCGGTATATCAATAAATCCGTTATGATTAAAAATTCAATTTATTACAATATTCATCGGGGTAAATTTAACATTTTTCCCACAACATTTCCTAGGTTTAGCTGGAATACCGCGACGATACTCAGACTATCCTGATATATTTACATCTTGAAATATTGTATCTTCTATAGGTGCATTAATCTCAACTATAAGAATAATAATATTCATCATAATTATTTGGGAAAGTATAACATCAATACGACAAACAATTTTTAGATCACACATAACTAGATCATTAGAATGAAGTCATAATATACCACCAACAGAACAC--------------------------------------------------------TTAGAAATAACTACATGACCTAATCTATATTTACAAGACAGAGCATCCCCATTAATAGAACAATTAATTTTATTCCATGATCATATTATATTAATTTTAATAATAATTGTAACTACAGTAAGATATATTATAATTATAATTCTATTTAATAAATATACTGATCGAAATCTATTAGAGGGACAAATAATTGAATTAATTTGAACAGTAACTCCAACAATAACTTTATTCTTTATTGCAACACCATCATTGCGCTTACTTTACTTAATAGATGAAATTAATAATCCAATGATAACTACAAAAGCCGTTGGGCATCAATGATATTGAACATATGAATACTCAGACTTTAATGATACAGAATTTGATTCATATATAATT------AACCAAGAGAGATTGAATGAACTACGATTACTAGATGTTGACAACCGAATAACCCTGCCATCTAATACATTCATTCGAATAATTGTAACATCAACAGATGTTATTCATTCATGAACACTGCCGTCTTCGGGGGTAAAAATTGATGGAACCCCTGGCCGATTAAATCAAGCAAGTATAATATTAAATCGTAATGGATTATTATTTGGACAATGTTCAGAAATCTGTGGTACAAATCATAGATTTATACCTATTGTAGTAGAAAGAGTACCCTTTAATACCTTCATTAAATGAATAATGAAATC--AGCAGCTCGCCACGAAAGCTGCCCGCAAGAGCGCCCCGGCCACGGGAGGGGTGAAGAAGCCGCATCGCTACCGGCCTGGCACCGTCGCTCTGAGGGAGATAAGGCGCTACCAGAAAAGCACCGAACTGCTGATCCGCAAGCTGCCCTTCCAGCGCCTGGTAAGGGAGATCGCGCAGGACTTCAAGACCGACCTGCGCTTCCAGAGCTCCGCGGTGATGGCTCTGCAGGAGGCAAGTGAAGCCTACCTTGTGGGGCTGTTTGAGGACACCAACCTGTGTGCCATCCATGCCAAGAGA------------
>GB020_Carausius_morosus
??????????????????????????????????????????????????????????????????????????????????????????????????????????????????????????????????????????????????????????????????????????????????????????????????????????????????????????????????????????????????????????????????????????????????????????????????????????????????????????????????????????????????????????????????????????????????????????????????????????????????--------------------------------------AGCATAATCATTAGTTTATTAATTGTAAACTTGTATGAATGGTTTGACGAAATATTACCTGTCTT-A---T-T-T-AT---A-T---TA-ATTGAATTTAAATTTTTAGTTAAAATGCTT-AAATTTTATTATAGGACGAGAAGACCCTATAGATCTTTATTATATTGGTAT-T--T-AT-AT-A--G-TTAGGAT-T-----T-A-----TTT-A---T--TT--ATAA--A-TATTTATATTTTTTTGTTGGGGTGACATGGAGAATT--C--TT-----ATAAACTTTT-TA---T-TT-T-T-TTTT--ACAATGATTATTG-A----AT-TTTAGAACTTATTGTAATG-ATATAAGA--TTAGATACCTTAGGGATAACAGCGTAATTTTTCTTGAGAGTTCTTATTAACGGAG-AATATTGCGACCTCGATGTTGGATTAAGATTA-TTATC-----AGGNGAAGAAGCTN-G--A-TT-A-A-NAGGTCTGTTCGACCTTTAAATTCTTACA-----------GCCAAATTAAGGTGAAACCGCGAATGGCTCATTAAATCAGTTATGGTTCCTTAGATCTTACC-ACA--TTACTTGGATAACTGTGGTAATTCTAGAGCTAATACATGCAAAACCGAGTCCCGACCAGAAATGGAAGGGATGCTTTTATTAGATCAAGACCAATC-GG-CCGG---CT---------------------CGTCCGGTCCGT-TTGCTTTGGTGACTCTGGATAACTTTGGGCTGATCGC-ACGGTCCCCGTACCGGCGACTTATCTTTCAAATGTCTGCCTTATCAACTGTCGATGGCAGGTTCTGCGCCTACCATGGTTGTAACGGGTAACGGGGAATCAGGGTTCGATTCCGGAGAGGGAGCCTGAGAAACGGCTACCACATCCAAGGAAGGCAGCAGGCGCGCAAATTACCCACTCCCGGCACGGGGAGGTAGTGACGAAAAATAACGATACGGGACTCATCCGAGGCCCCGTAATCGGAATGAGAACACTTTAAACCCTTTAACGAGTATCCATTGGAGGGCAAGTCTGGTGCCAGCAGCCGCGGTAATTCCAGCTCCAATAGCGTATATTAAAGTTGTTGCGGTTAAAAAGCTCGTAGTTGGACTTGTGTCCCACGCTGTCGGTTCACCGTTCGTCGGTGTTTAACTGGCATGCCCGTGTGGACGTCCTGCCGGTGGATGCGGTCGGC--------CGT--GG--------------------------------------------------------------------------------------------------GCCTC-T----------GG--------------------TCTGCGTGTCGGCGGTCC-GATGCAATCCTACCGCGGTGCTCTTT-ACCGAGTGTCGAGGTGGGCCGGCACGTTTACTTTGAACAAATTAGAGTGCTTAAAGCAGGCAGTG-GTTCGCCTGAATATTGTGTGCATGGAATAATGGAATAGGACCTCGGTTCTATTTTGTTGG-TTTCC-GGAA--CTTGAGGTAATGATTAATAGGGACAAATGGGGGCATTCGTATTGCGACGTTAGAGGTGAAATTCTTGGATCGTCGCAAGACGAACCTAAGCGAAAGCATTTGCCATAAGTGTTTTCATTAATCAAGAACGAAAGTTAGAGGTTCGAAGGCGATCAGATACCGCCCTAGTTCTAACCATAAACGATGCCAGCTAGCGATCCGCCGAAG------TTCCTCCGATGACTCGGCGGGCAG-CTTCCGGGAAACCAAAGCTTTTGGGTTCCGGGGGAAGTATGGTTGCAAAGCTGAAACTTAAAGGAATTGACGGAAGGGCACCACCAGGAGTGGAGCCTGCGGCTTAATTTGACTCAACACGGGAAACCTCACCAGGCCCGGACACCGGAAGGATTGACAGATTGAGAGCTCTTTCTTGATTCGGTGGGTGGTGGTGCATGGCCGTTCTTAGTTGGTGGAGCGATTTGTCTGGTTAATTCCGATAACGAACGAGACTCTGGCCTATTAACTAGTCGC--TTCCGGTATCCCTGAG-TGCTACCGGCGAC-----AAATGATCTTCTTAGAGGGACAGGCGGCTTCTAGCCGCACGAGATTGAGCAATAACAGGTCTGTGATGCCCTTAGATGTTCTGGGCCGCACGCGCGCTACACTGAAGGAATCAGCGTGTCCTCCTAGCCCGAAAGGGCCGGGTAACCCGTTGAACCTCCTTCGT-GATTGGGATTGGGGCTTGCAATTGTTCCCCATGAACGAGGAATTCCCAGTAAGCGCGAGTCATAAGCTCGCGTTGATTACGTCCCTGCCCTTTGTACACACCGCCCGTCGCTACTACCGATTGAATGATTTAGTGAGGTCTTCGGACCGGTGCGCGATGGTT--CTTCC---------------------------------------------------------------TGAG-CCGTTGATGTTGCTGGAAAGATGACCAAACTTGATCATTTA---------------------------------------------GGAGAAATCCTGAA-TTCGAAAGGGG-----------------------------TGGATTCAGCT-CT-A-T---A----C-G-GA--T--GCT-----TACTCAGGC--TCCAA-CACCCCGGATGG-TGC-CGGT-CGCCCGC-----G--GCGATTCATTT--CG-TTGGCGG-TGTCGTT-C-CGG-CAAT---CACCGGG-TC-G---TGCT--GG-T-----AC---GTACTCTGGC-A-CCGGAAGTGTGCACTTCC-CCCC-T-AGTAGAAACGTCGCGACCCGTTGGG-TGCC---GGTC-T--AAGGCCT--GGG-ATGGCAGACCAT--------GTGTC----CT-GT--GAG----GG-----------------------T---T---C-T----CACAG--G-CGC-GTGGACTCCTGG-A-GACCCGGCCGGCTGCCCGACGG--TATGACC---AGAGGAGTCGATCCGCT---A-AA---TGG--GAAACA-CTATGG--T--TGTGAAGCGT-CCGG--CCTGGT------T-CCGA-TGCG--TG---CGGG-G--A----T-TGA------GG----GTAAA----A-------C-C---G-G---GGGTG-CCCG-TG-G-G---AAG-CACGG---CCCC-G-GCCCCG--TTGCGT-TTTC-GG--------------------T-TCC-GGT-GT-CCTCGGAC--TGG-ATCG---TT-ACTCCCGTCGGCG----ACGCCC-ACCTTCGGATGGTCTCCCG?????????????????????????????????????????????????????????????????????????????????????????????????????????????????????????????????????????????????????????????????????????????????????????????????????????????????????????????????????????????????????????????????????????????????????????????????????????????????????????????????????????????????????????????????????????????????????????????????????????????????????????????????????????????????????????????????????????????????????????????????????????????????????????????????????????????????????????????????????????????????????????????????????????????????????????????????????????????????????????????????????????????????????????????????????????????????????????????????????????????????????????????????????????????????????????????????????????????????????????????????????????---------------------------------------------------------------------------------------------------ATAATAATTGTAACAACAGTGTCATATACAATAATCATACTAATTATAAATAAATATACTGATCGAAACCTATTAGAAGGCCAAATAATTGAGTTAATTTGAACAGTAACACCAGCATTAACATTATTTTTTATTGCAACACCATCTCTACGATTATTATATTTAATAGATGAAATCAATAATCCAATAATAACTACTAAAGCTGTAGGACATCAATGATACTGAACATATGAATATTCAGATTTTAATGATATAGAATTTGATTCATACATAAAT------AATCAAGAAAATAATAATAACTTACGGTTATTAGATGTTGATAATCGAATAATATTACCATCAAATACATTTATTCGAATAATTGTAACATCAACAGATGTTATTCACTCATGAACATTGCCATCTACAGGAGTAAAAATTGATGGAACCCCAGGACGATTGAATCAAGCAAGATTAATATTAAATCGTAATGGATTAGTATATGGTCAATGTTCAGAAATCTGTGGAACAAATCATAGATTTATACCAATTGTAGTAGAAAGTATACCA----------------------------------AGCAGCTCGCTACCAAAGCTGCTCGCAAGAGCGCCCCAGCTACTGGTGGAGTGAAGAAGCCGCATCGTTACCGCCCTGGCACTGTTGCCCTGAGAGAGATCAGGCGCTACCAGAAGAGTACTGAGCTGCTGATCCGCAAGCTGCCCTTCCAGCGCCTGGTACGAGAAATCGCCCAGGATTTCAAGACCGACCTACGCTTCCAGAGCTCAGCTGTGATGGCGCTGCAGGAAGCCAGCGAGGCATACCTGGTCGGTTTGTTCGAGGACACCAACCTGTGCGCCATCCATGCCAAGAGGGTCACCAT----
>GB021_Carausius_sechellensis
TAG----TTTTC-TTTAAACCTAAAGAATTTGGCGGTGTTTT-ATTCTGTTCAGAGGAATTTGTCCCGTTATCGATAGTCCTCGTTTTATC-TTGCTTT-AATTT-A----------------TTTAGTATGTATACCGCCGTTAT-AAGTTTATTTTTTTAGAA--------TATTTACTTTAAAATGTATTAATTTTTATTTCAGGTCAAGGTTCAGTTTATATTAAAGT-G--GTGATGAATTACAATG-AT---TTT--GATC-A-T-ATGGATGTT-TT-----ATT-AA---A-----T-T--TTTATTGAAGGTGGATTTGATAGTAATT-TTAATTATAGAGTTATTTTGA-TT-T-TAGTTCTAAAATGAGTACACATCG---------------------------------------------------AGCATAATCATTAGTTTTTTAATTGATAACTTGTATGAATGGTTTGACGAAATATTGACTGTCTC-T---T-A-T-TT---A-T---TA-TTAGAAATTAAATTTTGAGTTAAAATGCTT-AAATTTTATTATTGGACGAGAAGACCCTATAGATCTTTATTTTTATTTAAT-T--T-TT-TT-T--G-TTTGG-T-T-----T-A-----TTT-T------TT--TTCA--A-TTTTGTTTAAATTTTGTTGGGGTGACATGAAGAT----A--TA-----TTTAACTCTT-TA--TT-TT-T-T-TTTT--TCATTTATTTATG-A----AT-TATTGACCTTATTTTAATG-TTAAAAGA-TTTAGATACCTTAGGGATAACAGCGTAATTTTTTTTGAGAGTTCATATTGACAATA-AAGGTTGCGACCTCGATGTTGGATTAAGATAA-GTTTT-----AGGTGCAGTAGCTT-ATAA-CT-G-T-TAGGTCTGTTC-----------------------------GCCAAAATAAGGTGAAACCGCGAATGGCTCATTAAATCAGTTATGGTTCACTAGATCGTACC-ACG--TGACTTGGATAACTGTGGTAATTCTAGAGCTAATACATGC-AAACAGAGTCCCGACCAGAAATGGAAGGGATGCTTTTATTAGATCAAAACCATTC-GG-CCGG---CT---------------------CGTCCGGTCCGT-TTGCTTTGGTGACTCTGGATAACTTATGGCTGATCGC-ACGGTCCACGTACCGGCGACGGATCTTTCAAATGTCTGCCTTATCAACTGTCGATGGTAGGCTCTGCGCCTACCATGGTTGTAACGGGTAACGGGGAATCAGGGTTCGATTCCGGAGAGGGAGCCTGAGAAACGGCTACCACATCCAAGGAAGGCAGCAGGCGCGCAAATTACCCACTCCCGGCACGGGGAGGTAGTGACGAAAAATAACGATACGGGACTCATCCGAGGCCCCGTAATCGGAATGAATACACTTTAAACCTTTTAATGAGTATCCATTGGAGGGCAAGTCTGGTGCCAGCAGCCGCGGTAATTCCAGCTCCAATAGCGTATATTAAAGTTGTTGCGGTTAAAAAGCTCGTAGTTGGACTTGTGTCCCACGCTGTCGGTTCACCGTTCGTCGGTG-TTAACTGGCATGTCCGTGTGGACGTCCTGCCGGTGGATGCGGCCGGC--------CGT--GG--------------------------------------------------------------------------------------------------GCCTC-T----------GG--------------------TCTGCGTGTCGGCGGTCC-GAGGGAATCCCATCGCGGTGCTCTTC-ACCGAGTGTCGAGGTGGGCCGGCACGTTTACTTTGAACAAATTAGAGTGCTCAAAGCAGGCAAGG-GTTCGCCTGAATATTGTGTGCATGGAATAATGGAATAGGACCTCGGTTCTATTTTGTTGG-TTTTC-GGAA--CATGAGGTAATGATTAATAGGGACAAATGGGGGCATTCGTATTGCGACGTTAGAGGTGAAATTCTTGGATCGTTGCAAGACGAACCTAAGCGAAAGCATTTGCCATAAGTGTTTTCATTAATCAAGAACGAAAGTTAGAGGTTCGAAGGCGATCAGATACCGCCCTAGTTCTAACCATAAACGATGCCAGCCAGCGATCCGCCGATG------TTCCTCCGATGACTCGGCGGGCAG-CTTCCGGGAAACCAAAGCTTTTGGGTTCCGGGGGAAGTATGGTTGCAAAGCTGAAACTTAAAGGAATTGACGGAAGGGCACCACCAGGAGTGGAGCCTGCGGCTTAATTTGACTCAACACGGGAAACCTCATCAGGCCCGGACACCGGAAGGATTGACAGATTGAGAGCTCTTTCTTGATTCGGTGGATGGTGGTGCATGGCCGTTCTTAGTTGGTGGAGCGATTTGTCTGGTTAATTCCGATAACGAACGAGACTCTGGCCTATTAACTAGTCGC--TAGCGGTATCCCTTCG-AGCTACCGGCGAC-----AAAAAATCTTCTTAGAGGGACAAGCGGCTTCTAGCCGCACGAGATTGAGCAATAACAGGTCTGTGATGCCCTTAGATGTTCTGGGCCGCACGCGCGCTACACTGAAGGAATCAGCGTGTCTTCCTAGCCCTAAAGGGCCGGGTAACCCGTTGAACCTCCTTCGT-GCTAGGGATTGGGGCTTGCAATTGTTCCCCATGAACGAGGAATTCCCAGTAAGCGCGAGTCATAAGCTCGCGTTGATTACGTCCCTGCCCTTTGTACACACCGCCCGTCGCTACTACCGATTGAATGATTTAGTGAGGTCTTCGGACCGGTGCGCGACGGCTCGCATAC---------------------------------------------------------------TGAG-CCGTTGATGTTGCTGGAAAGATGACCAAACTTGATCATTTAGA-------------------------------------------GGAGAAATCCTGAA-TTCGAAAGGGG----------------------------TTGGATTCAAGT-CC-A-T---C----C-G-TT--T--GCAT--TACA-GGCTGC--CTGGC-CCCGCCAGATGG-CGC-TGGT-CGCCCGC-----G--GCGATTCATTT--CG-CTTGTGG-TGTCGATCC-CGG-CGAT---CACTCGG-TG-G---GG-T--GG-C-----GT---GAACTCTGGC-A-ATGGAGGAGCGCACTTCC-CCCC-T-AGTAGAAACGTCGCGACCCGTTGGG-TGCC---GGTC-T--AAGGCTT--GGG-ATGGTAGACCAT--------GTGTC----CT-GA--GGG----AT-----------------------T---T---C-C----CAAAG--G-CGC-GTGGACGCCTGG-T-GACCCGGCCGGCTGCCCGACGG--TATGACC---GGAGGAGTCGATCCGCT---G-AA---TGG--GAAACA-CTGTGG--T--TGTGTAGCGT-CCGG--CCTGGT------G-TCGC-TGTG--TG---CGGG-G--A----T-TGA------GG----TGTAA----AT------C-C---G-G---GGGTG-TCCG-TG-C-G---AAG-CACGG---CCCC-G-GCCCTG--TTGCGC-ATTC-GA--------------------T-GCC-GGT-GT-CCTCGGAC--TGG-ATCG---GA-ACTCCCGTNNNNN----NNNNNN-NNNNNNNNNNNNNNNNNNG??????????????????????????????????????????????????????????????????????????????????????????????????????????????????????????????????????????????????????????????????????????????????????????????????????????????????????????????????????????????????????????????????????????????????????????????????????????????????????????????????????????????????????????????????????????????????????????????????????????????????????????????????????????????????????????????????????????????????????????????????????????????????????????????????????????????????????????????????????????????????????????????????????????????????????????????????????????????????????????????????????????????????????????????????????????????????????????????????????????????????????????????????????????????????????????????????????????????????????????????????????????????????????????????????????????????????????????????????????????????????????????????????????????????????????????????????????????????????????????????????????????????????????????????????????????????????????????????????????????????????????????????????????????????????????????????????????????????????????????????????????????????????????????????????????????????????????????????????????????????????????????????????????????????????????????????????????????????????????????????????????????????????????????????????????????????????????????????????????????????????????????????????????????????????????????????????????????????????????????????????????????????????????????????????????????????????????AGCAATTGGCTACCAAGGCTGCACGTAAGAGTGCCCCGGCAACTGGTGGAGTGAAGAAGCCACATCGCTACCGCCCTGGCACCGTCGCCCTGAGAGAGATCAGGCGCTACCAGAAGAGCACCGAGCTGCTTATTCGCAAGCTGCCCTTCCAGCGCCTGGTACGAGAGATCGCTCAGGACTTCAAGACGGACCTACGCTTCCAGAGCTCTGCAGTGATGGCGCTGCAGGAGGCTAGCGAGGCATACCTAGTTGGGTTGTTCGAAGACACCAACCTGTGCGCCATCCACGCCAAGAGG------------
>GB022_Caribbiopheromera_jamaicana
TAGATA-TTTTC-TTGAAACCCAAAGGATTTGGCGGTGTTTT-AGTCTATTTAGAGGAACCTGCCCCTTAATCGATAGTCCTCGTTTTATC-TTTCTTT-ATATT-GAT--------------TTCAGTATGTATACCTCCGTTAT-AAGTTTATTCTTTTAGG--T------TATTTACTATAAATTTTATTAAATTTTATTTCAGGTCAAGGTGCAGCTAATTATAAAGT-G--GAGGTGGGTTACAATA-TT-A-TAT----GT-A-T-ATGGATTAA-TA-A---ATT-AA---A----TA----TATTATGAAGGTGGATTTAAAGGTAATT-TTAATTATAGAGTTAATTTGA-TT-A-TAGCTCTAAGATGAGTACACATCG-------------TAATTTAATGGCCGCAGTA-TCTTGACTGTGCAAAGGTAGCATAATCATTAGTTTATTNATTGTGGACTTGTATGAATGGTTTGACGAAATAATAACTGTCTC-A---T-A-T-TT---T-T---TA-ATTGAATTTGAATTTTAAGTTAAAATGCTT-AAGTGATTTTGTTGGACGAGAAGACCCTATAGATCTTTAGTTTNYTAAATT-C--T-TC-TG-T----TTTAG-A-T-----T-A-----TTT-T--AT--TA--TTAT--A-ATTTATTTGACTTTCGTTGGGGTGACTTTGAGAT----A--TT-----ATTAACTCTT-AA---T-TTATAT-TTAT--ATAATTATTTTTA-T----AN-ATTTGACCCTTTAATRAGGATTATAAGA-TATAGATACCTTAGGGATAACAGCGTAATNTTTTTTGAGAGTTCTTATCGACGAAG-GAGATTGCGACCTCGATGTTGGATTAAGACAA-TTTTT-----AGGTGTAGATGCTT-A--AGTA-A-A-TAGGTCTGTTCGACCTTTAAAGTCTTACA-----------GCCAAACTAAGGTGGAACCGCGAAAGGCTCATTAAATCAGTTATGGTTCCTTAGATCGTACC-ACAT-CCACTTGGATAACTGTGGTAATTCTAGAGCTAATACATGC-AAACAGAGTCCCGACCAGAAATGGAAGGGATGCTTTTATTAGATCAAAACCAATT-GG-TCGG---CC---------------------CGTCCGCACCAT-TTGCTTTGGTGACTCTGGATAACTTTGAGCTGATCGC-ACGGTCTTCGTACCGGCGACGCATCTTTCAAATGTCTGCCTTATCAACTGTCGATGGTAGATTCTGCGCCTACCATGGTTGTAACGGGTAACGGGGAATCAGGGTTCGATTCCGGAGAGGGAGCCTGAGAAACGGCTACCACATCCAAGGAAGGCAGCAGGCGCGCAAATTACCCACTCCCGGCACGGGGAGGTAGTGACGAAAAATAACGATACGGGACTCATCCGAGGCCCCGTAATCGGAATGAGCACACTTTAAAGACTTTAACGAGTATCCATTGGAGGGCAAGTCTGGTGCCAGCAGCCGCGGTAATTCCAGCTCCAATAGCGTATATTAAAGTTGTTGCGGTTAAAAAGCTCGTAGTTGGACTTGTGTCCCACGCTGTCGGTTCACCGTTCGTCGGTGTCTAACTGGCATG-CCGTGCGGACGTCCTGCTGGTGGATGCGGCTGGC--------CGC--GG--------------------------------------------------------------------------------------------------TCCTC-A----------GG--------------------TCCGCGCGTCGGCGGTCC-GATTCAATCCTACCGCGGTGCTCTTC-ACCGAGTGTCGAGGTGGGCCAGCACGTTTACTTTGAACAAATTAGAGTGCTTAAAGCAGGCATGT-TTTCGCCTGAATACTGAGTGCATGGAATAATGGAATAGGACCTCGGTTCTATTTTGTTGG-TTTTC-GGAA--CCCGAGGAAATGATTAACAGGAACAGACGGGGGCATTCGTATTGCGACGTTAGAGGTGAAATTCTTGGATCGTCGCAAGACGAACATAAGCGAAAGCATTTGCCATGGATGTTTTCATTAATCAAGAACGAAAGTTAGAGGTTCGAAGGCGATCAGATACCGCCCTAGTTCTAACCATAAACGATGCCAGCCAGCGATCCGCCGAAG------TTCCTCCGATGACTCGGCGGGCAG-CTTCCGGGAAACCAAAGCTTTTGGGTTCCGGGGGAAGTATGGTTGCAAAGCTGAAACTTAAAGGAATTGACGGAAGGGCACCACCAGGAGTGGAGCCTGCGGCTTAATTTGACTCAACACGGGAAACCTCACCAGGCCCGGACACCGGAAGGATTGACAGATTGAGAGCTCTTTCTTGATTCGGTGGGTGGTGGTGCATGGCCGTTCTTAGTTGGTGGAGCGATTTGTCTGGTTAATTCCGATAACGAACGAGACTCTGGCCTGCTAACTAGTCGC--CTCCGGTATCCCTTCG-TGCTACCGGCGAC-----AAATGATCTTCTTAGAGGGACAGGCGGCTTCTAGCCGCATGAGAATGAGCAATAACAGGTCTGTGATGCCCTTAGATGTTCTGGGCCGCACGCGCGCTACACTGAAGGAATCAGCGTGTCCTCCTAGCCTGAAAGGGCCGGGTAACCCGTTGAACCTCCTTCGT-GCTAGGGATTGGGGCTTGCAATTGTTCCCCATGAACGAGGAATTCCCAGTAAGCGCGAGTCATAAGCTCGCGTTGATTACGTCCCTGCCCTTTGTACACACCGCCCGTCGCTACTACCGATTGAATGATTTAGTGAGGTCTTCGGACCGGTGCGCGACGGCT--CTTCG---------------------------------------------------------------CGAG-CCGTTGATGTTGCTGGAAAGTTGACCAAACTTGATCATTTAGA-------------------------------------------GGAGACGTCCTGAA-TTCGAAAGGGA-----------------------------TGGATTCAAGC-AG-C-T---CGGGTC-C-CG--G--TTG---TACA-GGCT------CCC-CGCACCAGATGG-TGC-CTGG-CGCCCGCG---TG--GTGGTTAACCC--CG-CCCGCGG-TGTCG--CT-CGG-CTGC---CACTCGG-TG-T---GA-C--GA------GG----ATGCTCTTGC-T-CTCGGCTGGTGCACTTCC-TCCC-T-AGTAGAAACGTTGCGACCCGTTGGG-CGTC---GGCC-TC-AGGGCCC--GGG-AAGGCAGCCCGC--------CCGCT----C--GC--GGT----G------------------------------------G--TCGAG--C-AAG-GCGGACTCCCGG-A-GACCCGGCCGTGCGCCCGACGG--TATGTCC---AGAGGAAGCGACCCGCA---G-T------G--AAAGCG-TTG--------AACAGTGCGT-CCAG--GCCGGC------GCCCAG-TGCG--TG---CAG---------------------------------------------------------AGGG-TCTG-TG-T-CT--TATACGCGC---CTC------------TCTCGTGCGCC-GA-------------------CG-TCG-GTG-GT-TCCTGGAC--GGG-GTCT---GC-GTTCCGGTCCGCG----ACGCCC-AATGTCGGATTGTCTCCCG?????????????????????????????????????????????????????????????????????????????????????????????????????????????????????????????????????????????????????????????????????????????????????????????????????????????????????????????????????????????????????????????????????????????????????????????????????????????????????????????????????????????????????????????????????????????????????????????????????????????????????????????????????????????????????????????????????????????????????????????????????????????????????????????????????????????????????????????????????????????????????????????????????????????????????????????????????????????????????????????????????????????????????????????????????????????????????????????????????????????????????????????????????????????????????????????????????????????????????????????????????????------------------------------------------------------ATGGAACAATTAATTTTATTTCATGATCATATTATGTTCATTTTAATAATAATTGTAACCTTAGTCTTATATATAATATTCAACTTCATATTTAATAAAAATACAAGCCTAAACTTATTGGAAGGGCAAACAATTGAATTAATTTGAACCGTTATACCAGCGTTAGCATTATTTTTTATTGCAACACCATCATTGCGACTACTTTATTTAATAGATGAAATTAATAACCCAATAATAACTATAAAAGCAGTAGGTCATCAATGATATTGATCCTATGAATATTCAGACTTCAATGATATAGAATTTGATTCGTATATAATC------AATAAT---------GAAACCATACGACTATTAGATGTTGATAATCATACTATTTTACCTTATAATACTTTTATTCGAATAATTGTAACATCTAATGACGTAATTCATTCATGAACTATTCCGTCAACTGGGGTAAAGATTGATGGGACCCCCGGACGACTTAATCAAACAAATATTATATTAAATCGTAATGGATTAATATATGGACAATGTTCAGAAATCTGTGGTACCAATCATAGATTTATACCTATCATTGTAGAAAGAATCCCCATTTATTCATTTATTAAATGAATA----------AGCAGCTGGCCACCAAGGCGGCGCGCAAGAGTGCCCCGGCAACGGGGGGAGTAAAGAAGCCGCATCGCTATCGCCCTGGCACAGTCGCCCTGAGAGAAATCAGGCGCTACCAGAAGAGCACCGAGCTGCTGATCCGCAAGCTGCCCTTCCAGCGCCTGGTGCGAGAGATCGCCCAGGACTTCAAGACGGACCTGCGCTTCCAGAGCTCGGCAGTGATGGCGCTGCAGGAGGCGAGCGAGGCCTACCTGGTGGGCCTGTTCGAGGACACCAACCTGTGTGCCATCCACGCCAAGAGG------------
>GB023_Carlius_fecundus
?????????????????????????????????????????????????????????????????????????????????????????????????????????????????????????????????????????????????????????????????????????????????????????????????????????????????????????????????????????????????????????????????????????????????????????????????????????????????????????????????????????????????????????????????????????????????????????????????????????????????????????????????????????????????????????????????????????????????????????????????????????????????????????????????????????????????????????????????????????????????????????????????????????????????????????????????????????????????????????????????????????????????????????????????????????????????????????????????????????????????????????????????????????????????????????????????????????????????????????????????????????????????????????????????????????????????????????????????????????????????????????????????????????????????????????????????????????????????????????????????????????????????????????????????????????????????????????????????????????????????????????????????????????????????????????????????????????????????????????????????????????????????????????????????????????????????????????????????????????????????????????????????????????????????????????????????????????????????????????????????????????????????????????????????????????????????????????????????????????????????????????????????????????????????????????????????????????????????????????????????????????????????????????????????????????????????????????????????????????????????????????????????????????????????????????????????????????????????????????????????????????????????????????????????????????????????????????????????????????????????????????????????????????????????????????????????????????????????????????????????????????????????????????????????????????????????????????????????????????????????????????????????????????????????????????????????????????????????????????????????????????????????????????????????????????????????????????????????????????????????????????????????????????????????????????????????????????????????????????????????????????????????????????????????????????????????????????????????????????????????????????????????????????????????????????????????????????????????????????????????????????????????????????????????????????????????????????????????????????????????????????????????????????????????????????????????????????????????????????????????????????????????????????????????????????????????????????????????????????????????????????????????????????????????????????????????????????????????????????????????????????????????????????????????????????????????????????????????????????????????????????????????????????????????????????????????????????????????????????????????????????????????????????????????????????????????????????????????????????????????????????????????????????????????????????????????????????????????????????????????????????????????????????????????????????????????????????????????????????????????????????????????????????????????????????????????????????????????????????????????????????GGAGAAATCCTGAA-TTCGAAAGGTT----------------------------ATGGATTCAATC-TT-G-T---C----C-G-TT--T--GTAA----CA-GGCCAC---CTGT-CCCCCCAGATGT-CGC-TGGT-CGCCCGC-----G--GCGGTTAATTC--CG-TCTGTGG-TGTCGATCC-AGG-CTGG---CACTCGG-TG-G---GG-T--CA------------GTGCTCTGACAATTCGGCTTGACGCACTTCC-TTCC-T-TGTAGAAACGTCGCGACCCGTTGGG-TGCC---GGTC-T--AAGGCCT--GGG-ATGGCAGACCAT--------GTGTC----CT-GA--TGT----GT-----------------------G---G---T-T----CACAG--G-CGC-GTGGACTCCTGG-T-GTCCTGGCCGGCTGCTCGACGG--TATGACC---AGAGGAGTCGATCCGCT---A-AAATATGG--AAAATC-ACATGG--G--TGTAAAGCGT-CCGG--CCCGGC------G-CCGA-CACG--TG---CTAG-A--T----A-TGGT-----------TTTAA----A-------C-C---A-GAGCGAGGA-CCTG-TG-C-T---GTACCACGG---GCTC-T-GGTAAA--GTGCGT-TGTT-GG-------------------TT-GTC-GGT-GT-CCTCGGAC--TGG-ATCA---GT-TCTCCCGTCAGCG----GCGCCC-ATCTTCGGATGG-------ATAATTTCACATATTATTGCCCATGAAAGAGGTAAAAAAGAAGTCTTTGGAAATTTAGGAATAATCTTCGCCATAGGAGCAATCGGTTTACTAGGTTTTGTAGTATGAGCACATCATATATTTACAGTAGGAATAGATGTAGACACCCGAGCATATTTCACATCTGCAACGATAATTATTGCAGTACCCACTGGAATTAAAGTTTTCAGATGACTAGCTACTATATATGGATCAAAATTAACTATAAGACCATCATGTCTATGATCAATAGGGTTCGTATTTCTATTTACCCTAGGTGGATTAACAGGAATTGTACTATCAAATTCATCTATTGATATTACACTTCATGATACTTATTATGTTGTAGCACATTTTCATTATGTATTATCGATAGGAGCAGTATTTGCAATTATAGCAGGTTTTATTCAATGATTCCCACTATTTACAGGAATAACAATAAACCCACTTTGATTAAAAATTCAATTTATCACAATATTTATTGGGGTAAATATAACATTTTTCCCGCAGCACTTCTTAGGGATAGCGGGAATACCACGACGCTATTCCGATTACCCTGATATGTTTACATCATGAAATATCATTTCATCAATGGGGGCATTAATTTCAACTATAAGAATAATAATATTTATTATAATTTTATGAGAAAGAATAACATCAATACGACAAACAATCTTCAGCTCACATATAACTAGATCTTTAGAATGAAGTCATAATTTACCCCCTACTGAACAT--------------------------------------------------------TTAGAAATAACTACATGGCCAAACTTATATTTACAAGATAGAGCCTCACCATTAATAGAACAACTAATCATGTTTCATGATCACATTATGTTAATCTTAATAATAATTGTTACAACAGTAAGTTATATTATAATTATACTATTTTTTAATAAATATACAGACCGAAACTTATTAGAAGGACAGATAATTGAATTAATTTGAACAGTAACACCAACTATAACGCTATTTTTTATTGCAACACCATCATTACGATTACTATATTTAATAGATGAAATTAATAACCCTATAATAACAACAAAAGCAGTGGGCCATCAATGATATTGAACATATGAATATTCAGATTTTAATGATACAGAATTCGATTCATATATAATG------AATCAAGAAAATATTAACGACTTACGACTATTAGATGTTGATAATCGAATAATCCTCCCATCAAATACATTTATTCGAATAATTGTAACATCAACAGACGTAATTCATTCATGAACATTACCCTCATCAGGTGTAAAAATTGATGGAACACCTGGACGATTAAATCAAGCAAGTTTAATATTAAACCGAAATGGGATTTTATTTGGACAATGTTCAGAAATCTGTGGGACTAATCACAGATTTATACCCATTGTAGTAGAAAGAGTACCATTCAATACATTCATTAAATGAATAATAAAATC--AGCAGCTCGCCACAAAAGCTGCTCGCAAGAGTGCCCCGGCCACGGGAGGAGTGAAGAAGCCGCATCGCTACCGCCCTGGCACTGTCGCTCTGAGGGAGATCAGGCGCTACCAGAAAAGCACAGAACTGCTCATCCGCAAGCTGCCCTTCCAGCGCCTGGTAAGGGAGATCGCGCAGGACTTCAAGACCGACCTGCGCTTCCAGAGCTCGGCGGTGATGGCTCTGCAGGAGGCGAGTGAAGCCTACCTTGTGGGGCTGTTCGAGGACACCAATCTGTGTGCCATCCACGCCAAAAGA------------
>GB024_Chitoniscus_feejeeanus
?????????????????????????????????????????????????????????????????????????????????????????????????????????????????????????????????????????????????????????????????????????????????????????????????????????????????????????????????????????????????????????????????????????????????????????????????????????????????????????????????????????????????????????????????????????????????????????????????????????????????????????????????????????????????????????????????????????????????????????????????????????????????????????????????????????????????????????????????????????????????????????????????????????????????????????????????????????????????????????????????????????????????????????????????????????????????????????????????????????????????????????????????????????????????????????????????????????????????????????????????????????????????????????????????????????????????????????????????????????????????????????????????????????????????????????????????????????????????????????????????????????????????????????????????????????????????????????????????????????????????????????????????????????????????????????????????????????????????????????????????????????????????????????????????????????????????????????????????????????????????????????????????????????????????????????????????????????????????????????????????????????????????????????????????????????????????????????????????????????????????????????????????????????????????????????????????????????????????????????????????????????????????????????????????????????????????????????????????????????????????????????????????????????????????????????????????????????????????????????????????????????????????????????????????????????????????????????????????????????????????????????????????????????????????????????????????????????????????????????????????????????????????????????????????????????????????????????????????????????????????????????????????????????????????????????????????????????????????????????????????????????????????????????????????????????????????????????????????????????????????????????????????????????????????????????????????????????????????????????????????????????????????????????????????????????????????????????????????????????????????????????????????????????????????????????????????????????????????????????????????????????????????????????????????????????????????????????????????????????????????????????????????????????????????????????????????????????????????????????????????????????????????????????????????????????????????????????????????????????????????????????????????????????????????????????????????????????????????????????????????????????????????????????????????????????????????????????????????????????????????????????????????????????????????????????????????????????????????????????????????????????????????????????????????????????????????????????????????????????????????????????????????????????????????????????????????????????????????????????????????????????????????????????????????????????????????????????????????????????????????????????????????????????????????????????????????????????????????????????????????????????GGAGACATCCTGAA-TTCGAAAGGGG---------------------------ACGGGATTCACGT-TC-C-T---C----C-GTG---C--AGA-----CA-GCGTCG--TGCCC-TGGCCGTGATGG-TGC-CGGT-CCGCCGC-----G--GCGACGTGTAT--CG-CTTGCGG-TGTAGTA---CTG-GCGC---CACTCGG-TT-T---TG-C--GG------------CTGACCGCAT-C-ACGGAGGACGGCACTTCA-CCCC-T-AGTAGAAACGTCGCGACCCGTTGGG-TGCC---GGCC-A--AAGGCCT--GGG-AAGGCAGACCGC--------GCGTT----CT-GT--GGG----TG-----------------------G---T---A-C----CACGA--G-CGT-GCGGACTCCCGG-T-GACCCGGCCGGCTGCCCGACGG--TATGATC---AGAGGAGCCGGTCCGCT---A-CA---CTG--GAAACA-CTGTAG--T--TGTGAAGCGT-GCGG--CCCGGT------T-AAGT-AGCG--TG---TGGG-G--T----C--------TTTG----TGAAA----A-------C-C---G-G---GATAT-ACCG-TG-T-GT-C----TACGG---GCCC-GTACCCTG--CTGCGT-TTGC-GG---------------------CGCC-GGT-GT-TCTCGCAC--GTG-ATCG---AT-ACTCCCGTCTGCG----ACGCAC-ACCGTCGGATTG-------ATAATCTCTCATATTATTTCAACAGAAAGAGGTAAAAAGGAAGTATTTGGAAACTTAGGGATAATTTTCGCAATATCAGCCATTGGATTATTAGGCTTTGTAGTATGGGCACATCATATATTTACAGTAGGAATAGATGTAGATACACGAGCTTACTTCACTTCAGCTACAATAATTATTGCTGTGCCAACAGGAATCAAAGTATTTAGTTGATTAACAACAATATATGGATCCAAATTAACTTTCAGCCCTTCTTGCCTATGAAGATTAGGGTTTGTATTCCTATTCACCTTAGGGGGTTTAACAGGAATCGTTTTATCAAACTCATCAATTGATATTACCCTACATGACACATACTACGTAGTAGCACACTTCCACTATGTATTATCAATAGGGGCTGTGTTTGCAATTATAGCAGGATTTATCCAGTGATACCCTGTTTTCACAGGAATAACTATAAACCCAACCTGATTAAAAATTCAATTTTTAACAATATTTACAGGAGTAAATTTAACATTCTTCCCTCAACATTTCCTAGGATTAGCCGGTATACCTCGACGATACTCTGATTATCCAGATATATTTACAATATGAAATATTGTCTCATCAATAGGTGCATTAATCTCAACATTAAGAATAATGATATTTATTAAAATTATATGAGAAAGAATTACATCAATACGACAAGCAATAAATAGATCACAAATAAACAGATCAATTGAATGAAGACATAATATACCACCAACAGAACAT--------------------------------------------------------TTAGAAATAATAACGTGACCTACACTTTATCTACAAGATAGATCCTCACCTCTAATAGAACAATTAATCTTCTTCCACGATCATATTATAATAATTTTAATAATAATTGTTACAACAGTAACATATACAATAATTATATTAATTGTTAATAAATATACAGATCGAAATTTATTAGAAGGTCAAATAATTGAATTAATATGAACTGTAACACCAGCAATAACACTATTTTTTATTGCTACACCATCATTACGATTATTATATTTAATAGACGAAATTAATAATCCAGCAATAACTACTAAAGCAGTAGGACATCAATGATATTGAACCTATGAATATTCAAACTTCAATAAAGAAGAAATTGAATCATATATAAAT------AACCAAGAAAATAATAATGATTTTCGATTACTAGATGTTGATAATCGAATAACATTACCATCAAATACATTTATTCGAATAATTGTAACATCTAGAGACGTTATCCATTCATGAACATTACCATCAACTGGCATAAAAATTGATGGAACCCCAGGACGATTAAATCAAGCAAGATTATTATTAAATCGAAATGGATTAATGTATGGTCAATGTTCAGAAATTTGTGGAACAAATCACAGATTTATACCTATTGTGGTTGAAAGTATCCCAATCAATAGATTTATTAAGTGAATAACAAAATC--AGCAGCTTGCCACAAAAGCGGCTCGTAAGAGCGCCCCTGCGACCGGCGGAGTGAAGAAGCCTCACCGCTACCGTCCCGGGACTGTGGCCCTGAGAGAAATCAGGCGTTACCAGAAGAGCACCGAGCTGCTGATTCGAAAGTTACCATTCCAGCGCCTAGTGCGCGAGATTGCCCAGGACTTCAAGACGGACCTCCGCTTCCAGAGCTCCGCGGTGATGGCGCTGCAGGAGGCGAGCGAGGCGTACCTGGTGGGCCTGTTTGAGGACACCAAC------------------------------------
>GB025_Chondrostethus_woodfordi
??????????????????????????????????????????????????????????????????????????????????????????????????????????????????????????????????????????????????????????????????????????????????????????????????????????????????????????????????????????????????????????????????????????????????????????????????????????????????????????????????????????????????????????????????????????????????????????????????????????????????--------------------------------------AGCATAATCATTAGTTTATTAATTGTGAACTTGTATGAATGGTTTGACGAGATATTGACTGTTTC-T---T-A-C-AT---A-T---TA-TTAGAATTTAAATTTTGAGTTAAAATGCTC-AATTTTATTTATTAGACGATAAGACCCTATAGATCTTTATTATTAATTATA----A-AT-TT-A--G-TTTGG-T-T-----T-A----------------AT--ATTA--T-TTATAATTAATTTTTTTTGGGGTGACATGGAGAAAATTA--TT-----TTAAACTCTT-TA---T-TT-T-A-TTAT--ACATTTATTTTTG-G----ATAATTTGATTAAATTTTATTT-ATTTAAGA--TTAGATACCTTAGGGATAACAGCGTTATTTTTTTTGAGAGTTCTTATTGACAA-----------------------------------------------------------------------------------------------------------------??????????????????????????????????????????????????????????????????????????????????????????????????????????????????????????????????????????????????????????????????????????????????????????????????????????????????????????????????????????????????????????????????????????????????????????????????????????????????????????????????????????????????????????????????????????????????????????????????????????????????????????????????????????????????????????????????????????????????????????????????????????????????????????????????????????????????????????????????????????????????????????????????????????????????????????????????????????????????????????????????????????????????????????????????????????????????????????????????????????????????????????????????????????????????????????????????????????????????????????????????????????????????????????????????????????????????????????????????????????????????????????????????????????????????????????????????????????????????????????????????????????????????????????????????????????????????????????????????????????????????????????????????????????????????????????????????????????????????????????????????????????????????????????????????????????????????????????????????????????????????????????????????????????????????????????????????????????????????????????????????????????????????????????????????????????????????????????????????????????????????????????????????????????????????????????????????????????????????????????????????????????????????????????????????????????????????????????????????????????????????????????????????????????????????????????????????????????????????????????????????????????????????????????????????????????????????????????????????????????????????????????????????????????????????????????????????????????????????????????????????????????????????????????????????????????????????????????????????????????????????????????????????????????????????????????????????????????????????????????????????????????????????????????????????????????????????????????????????????????????????????????????????????????????????????????????????????????????????????????????GGAGACATCCTGAA-TTCGAAAGAGGGG--------------------------CCGGATTCAAGT-CT-A-T---C----C-G-AT--T-------------CGCAGG--CACCG-ACACTCTGATGG-CGC-TGGA-TGCCCGC-----G--GTGAGATG-TT--CG-CTGGCGG-TGTCATTTG-CAG-CTGA---CACTGAG-TT-G---AT-C--GGATA---TT----GCTACCTGCC-G-ACGGAAGGGTGCACTTCT-CCCC-TAAGTAGAAACGTCGCGACACGTTGGG-TGCC---GGTC-TC-AAGGCCC--GGG-ATGGCAGACCAT--------GTGTC----CT-GT--GGG----GG-----------------------T---G---C-C----CACAG--G-CGT-GTGGACTCCTGG-T-GACCCGGCCGGCTGCCCGACGG--TATGTCC---GAAGGAGATGATCCGCT---G-AA---TGT--GAAACA-CTTTTG--A--TGTGTAGCGT-CCGG--CATTGG----AAA-CCGA-TGTG--CA---AAGG-G--A----T---A------------TAGAAT---A-------C-T---G-G---GGGTG-CCTT-TC-AGG---CATTAATTG---CCCT-G-GCCCTGAG---TGT-CTTC-GA----------------------ATC-CTT-TG-ACTTGGAC--CGG-ATCG-----TTCTCTGGTCTGCG----ACGCCC-ACCTTCGGATTGTCTCCCG??????????????????????????????????????????????????????????????????????????????????????????????????????????????????????????????????????????????????????????????????????????????????????????????????????????????????????????????????????????????????????????????????????????????????????????????????????????????????????????????????????????????????????????????????????????????????????????????????????????????????????????????????????????????????????????????????????????????????????????????????????????????????????????????????????????????????????????????????????????????????????????????????????????????????????????????????????????????????????????????????????????????????????????????????????????????????????????????????????????????????????????????????????????????????????????????????????????????????????????????????????????????????????????????????????????????????????????????????????????????????????????????????????????????????????????????????????????????????????????????????????????????????????????????????????????????????????????????????????????????????????????????????????????????????????????????????????????????????????????????????????????????????????????????????????????????????????????????????????????????????????????????????????????????????????????????????????????????????????????????????????????????????????????????????????????????????????????????????????????????????????????????????????????????????????????????????????????????????????????????????????????????????????????????????????????????????????AGCAGCTCGCTACCAAAGCTGCTCGCAAGAGCGCCCCGGCTACTGGCGGAGTGAAGAAGCCACATCGCTACCGCCCGGGCACTGTTGCCCTGAGAGAGATCAGGCGCTACCAGAAGAGTACCGAGCTGCTGATCCGTAAGCTGCCCTTCCAGCGCCTGGTAGGAGAAATCGCCCAGGACTTCAAGACCGACCTACGCTTCCAGAGCTCTGCGGTGATGGCGCTGCAAGAGGCCAGTGAGGCGTACCTGGTTGGGTTGTTCGAGGACACCAACCTGTGTGCCATCCATGCCAAGAGG------------
>GB026_Cigarrophasma_tessellatum
?????????????????????????????????????????????????????????????????????????????????????????????????????????????????????????????????????????????????????????????????????????????????????????????????????????????????????????????????????????????????????????????????????????????????????????????????????????????????????????????????????????????????????????????????????????????????????????????????????????????????????????????????????????????????????????????????????????????????????????????????????????????????????????????????????????????????????????????????????????????????????????????????????????????????????????????????????????????????????????????????????????????????????????????????????????????????????????????????????????????????????????????????????????????????????????????????????????????????????????????????????????????????????????????????????????????????????????????????????????????????????????????????????????????????????????????????????????????????????????????????????????????????????????????????????????????????????????????????????????????????????????????????????????????????????????????????????????????????????????????????????????????????????????????????????????????????????????????????????????????????????????????????????????????????????????????????????????????????????????????????????????????????????????????????????????????????????????????????????????????????????????????????????????????????????????????????????????????????????????????????????????????????????????????????????????????????????????????????????????????????????????????????????????????????????????????????????????????????????????????????????????????????????????????????????????????????????????????????????????????????????????????????????????????????????????????????????????????????????????????????????????????????????????????????????????????????????????????????????????????????????????????????????????????????????????????????????????????????????????????????????????????????????????????????????????????????????????????????????????????????????????????????????????????????????????????????????????????????????????????????????????????????????????????????????????????????????????????????????????????????????????????????????????????????????????????????????????????????????????????????????????????????????????????????????????????????????????????????????????????????????????????????????????????????????????????????????????????????????????????????????????????????????????????????????????????????????????????????????????????????????????????????????????????????????????????????????????????????????????????????????????????????????????????????????????????????????????????????????????????????????????????????????????????????????????????????????????????????????????????????????????????????????????????????????????????????????????????????????????????????????????????????????????????????????????????????????????????????????????????????????????????????????????????????????????????????????????????????????????????????????????????????????????????????????????????????????????????????????????????????????????GGAGAAATCCTGAA-TTCGAAGGGGA----------------------------TCGGATTCAATT-CC-G-C---C----C-G-GT--T--GTT-----CA-GGCCAC--CTGGC-CCCACCAGATGG-CGC-TGGT-CGCCCAC-----A--GTGGTTCATTT--CG-CTCGTGG-TGTCGTTCC-TGG-CGAT---CACTCGG-TG-G---GG-T--GG-T-----G----TTACTCTGGC-A-CCGGAGGAGTGCACTTCC-TCCC-T-TGTAGAAACGTCGCGACCCGTTGGG-TGCC---GGTC-T--AAGGCCC--GGG-ATGGCAGACCAT--------GTATC----CT-GT--GC-----CT-----------------------C---A---A-T----CACAG--G-TGC-GTGGACTCCTGG-T-GACCCGGCCGGCTGCTCGACGG--TATGACC---AGAGGAGTCGATCCGCT---G-AA---TGG--GAAACA-CTATGG--T--TGTGTAGCGT-CCGG--CCCGGC------G-CCGA-CGCG--TG---CGGA-G--A----A-TGT------GG----TGTAT----A-------C-C---G-G---GGGTG-TCCG-TG-CAG---AAG-CACGG---CCCC-G-GCTCCG--CTGCGC-TGTT-GGAT-----------------CC-GTC-GGT-GT-CCTCGGAC--TGG-ATCA---GC-ACTCCCGTCGGCG----ACGCCC-ACCTTCGGATGG-------ATAATTTCACATATTATTTCACATGAAAGAGGGAAAAAAGAAGTATTTGGAAACTTAGGAATAATCTTTGCAATAGCAGCAATCGGCTTACTAGGATTTGTAGTGTGAGCACATCATATATTTACAGTAGGAATAGATGTTGATACACGAGCATATTTTACATCAGCAACAATAATTATTGCAGTTCCAACAGGAATTAAAGTTTTTAGTTGATTAGCCACTATATATGGATCTAAATTAACATTTAGACCATCTTGTATATGAGCAATAGGGTTCGTATTTTTATTCACATTAGGAGGTTTAACAGGAATCGTTTTATCAAACTCATCTATTGACATTACACTTCATGATACCTATTATGTAGTAGCTCACTTTCACTATGTATTATCAATAGGAGCAGTATTTGCTATCATAGCAGGATTTATTCAGTGATATCCATTATTTACAGGAATAACAATAAATCCACTTTGATTAAAAATTCAATTTATTACCATGTTCATAGGAGTAAACCTTACATTTTTCCCACAACACTTCCTAGGACTGGCAGGAATACCTCGACGATACTCAGATTACCCAGACATATTTACATCTTGAAATATTATTTCATCAATAGGAGCTTTAATCTCAACAATCAGAATAATAATATTTATTATAATCTTATGAGAAAGAATAACATCACTACGACAAACAGTATTTAGATCACATATAACAAGATCATTAGAATGAATACACGATTTACCACCAACAGAACAT--------------------------------------------------------TTAGAAATAACTACTTGACCAAATTTATACTTACAAGATAGTGCATCACCTTTAATAGAACAACTAATCTTCTTTCATGATCATATTATAATAATTTTAATGATAATTGTAACAACAGTAACATATATTATAGTTATATTAATTTTTAATAATAATATAGATCGAAATTTATTAGAAGGACAAATAATTGAACTAATTTGAACAATTACACCTGCAATAACATTATTTTTTATTGCAACACCATCATTACGATTACTTTATCTAATAGATGAGATTAATAGACCAATAATAACAACAAAAGCAGTAGGACATCAATGATATTGAACTTATGAATATTCAGACTTTAATGATACAGAATTTGATTCATATATAATA------AATATAGAAAATAAAAATGAATTACGACTATTAGATGTCGATAACCGAATAACACTACCTTCAAATACATTTATTCGAATAATTGTAACATCTGCTGATGTAATCCATTCATGAACACTACCATCATCTGGGGTTAAAATTGATGGTACACCAGGACGTTTAAATCAAGCAAGATTAATATTAAACCGAAATGGACTAATATTTGGACAATGTTCAGAAATTTGCGGAACAAATCATAGATTTATACCAATTGTAGTAGAAAGTGTACCTATTAATTCATTTATTAAATGAATAATAAA-----????????????????????????????????????????????????????????????????????????????????????????????????????????????????????????????????????????????????????????????????????????????????????????????????????????????????????????????????????????????????????????????????????????????????????????????????????????????????????
>GB027_Clitarchus_hookeri
?????????????????????????????????????????????????????????????????????????????????????????????????????????????????????????????????????????????????????????????????????????????????????????????????????????????????????????????????????????????????????????????????????????????????????????????????????????????????????????????????????????????????????????????????????????????????????????????????????????????????????????????????????????????????????????????????????????????????????????????????????????????????????????????????????????????????????????????????????????????????????????????????????????????????????????????????????????????????????????????????????????????????????????????????????????????????????????????????????????????????????????????????????????????????????????????????????????????????????????????????????????????????????????????????????????????????????????????????????????????????????????????????????????????????????????????????????????????????????????????????????????????????????????????????????????????????????????????????????????????????????????????????????????????????????????????????????????????????????????????????????????????????????????????????????????????????????????????????????????????????????????????????????????????????????????????????????????????????????????????????????????????????????????????????????????????????????????????????????????????????????????????????????????????????????????????????????????????????????????????????????????????????????????????????????????????????????????????????????????????????????????????????????????????????????????????????????????????????????????????????????????????????????????????????????????????????????????????????????????????????????????????????????????????????????????????????????????????????????????????????????????????????????????????????????????????????????????????????????????????????????????????????????????????????????????????????????????????????????????????????????????????????????????????????????????????????????????????????????????????????????????????????????????????????????????????????????????????????????????????????????????????????????????????????????????????????????????????????????????????????????????????????????????????????????????????????????????????????????????????????????????????????????????????????????????????????????????????????????????????????????????????????????????????????????????????????????????????????????????????????????????????????????????????????????????????????????????????????????????????????????????????????????????????????????????????????????????????????????????????????????????????????????????????????????????????????????????????????????????????????????????????????????????????????????????????????????????????????????????????????????????????????????????????????????????????????????????????????????????????????????????????????????????????????????????????????????????????????????????????????????????????????????????????????????????????????????????????????????????????????????????????????????????????????????????????????????????????????????????????????????????GGAGAAATCCTGAA-TTCGAAGGGGA----------------------------TTGGATTCAATT-CC-G-A---C----C-G-GC--T--GCC-----TA-GGCCAC--CTGGC-CCCGCCAGATGT-CGC-TGGT-CGCCCAC-----G--GCGATTCATTT--CG-CTTGTGG-TGTCGTTCC-CGG-CGGT---CACTCGG-TG-G---GG-T--GG-T-----G----CTGCTCTGAC-A-CCGGAGGAGTGCACTTCC-TCCC-T-TGTAGAAACGTCGCGACCCGTTGGG-TGCC---GGTC-T--AAGGCCC--GGG-ATGGCAGACCAT--------GTGTC----CT-GT--GCG----GT-----------------------A---A---C-G----CACAG--G-CGC-GTGGACTCCTGG-T-GACCCGGCCGGCTGCTCGACGG--TATGACC---AGAGGAGTCGATCCGCT---G-AA---TGG--GAAACA-CTATGG--T--TGTGTAGCGT-CCGG--CCCGGC------T-CCGA-CACG--TG---CGGG-G--A----A-CGT------GG----TGTAA----A-------C-C---G-G---GGGTG-TCCG-TG-CAG---AAG-CACGG---CCCC-G-GCCCCG--CTGCGT-TGTT-GGAT-----------------CT-GTC-GGT-GT-CCTCGGAC--TGG-ATCA---GT-ACTCCCGTCGGCG----ACGCCC-ACCTTCGGATGG-------ATAATTTCTCATATTATTGCCCATGAAAGAGGTAAAAAAGAAGTATTTGGAAACTTAGGTATAATCTTTGCAATAGCAGCAATTGGTTTATTAGGATTTGTAGTGTGAGCACATCATATATTTACAGTAGGAATAGATGTGGATACACGAGCATATTTTACCTCAGCTACAATAATTATTGCAGTACCCACTGGAATTAAAGTATTTAGCTGATTAGCCACAATATACGGATCTAAATTAACACTAAGACCATCATGTTTATGAGCAATAGGATTTGTATTTCTATTCACATTAGGTGGGTTAACAGGAATTGTATTATCAAATTCATCCATTGATATTACATTACATGACACATACTATGTAGTAGCTCACTTCCACTATGTACTATCAATAGGAGCAGTATTTGCTATTATAGCAGGATTTATTCAATGATTTCCATTATTTACAGGTTTATCAATAAACCCCCTATGACTTAAAATTCAATTTACTACAATATTTATTGGGGTAAACCTTACATTCTTTCCGCAACATTTTCTGGGGTTAGCGGGAATACCGCGACGGTACTCAGATTACCCCGATATATTCACAACATGAAACATTGTATCATCAATAGGAGCTATTATTTCAACATTAAGTATAATAATATTCATTATAATTTTATGAGAAAGAATATCATCAATACGACAAACCATCTTTAGATCACATATAACAAGATCATTAGAATGAAGTCACAACTTACCCCCAACAGAACAC--------------------------------------------------------------------ACATGACCTAATATTTATTTACAAGATAGAGCATCACCATTAATAGAACAATTAATTTTATTTCATGATCATATTATATTAATTTTAATAATAATTGTCACCACAGTAAGATATATCATAATTATATTATTTTTCAATAAATATACAGACCGAAATTTATTAGAAGGACAAATAATTGAATTAATTTGAACTGTAACACCTACAATAACCTTATTTTTTATTGCAACACCATCATTACGTTTACTATATTTAATAGACGAAATTAATAGGCCTATAATAACTACAAAAGCAGTAGGGCATCAATGATATTGAACTTATGAATATTCAGATTTCAATGATACAGAATTTGATTCGTATATAATA------AATAAAGAAAACATCAATGAATTACGATTATTAGATGTTGACAATCGAATAGTATTACCATCCAATACCTTTATTCGAATAATTGTAACATCAACTGATGTAATTCATTCTTGAACATTACCTTCATCAGGGGTAAAAATTGACGGCACCCCTGGGCGGTTAAATCAAGCAAGCTTAATGTTAAATCGTAATGGATTATTATTTGGGCAATGTTCAGAAATTTGTGGAACAAATCATAGATTTATGCCTATTGTAGTTGAAAGTGTACCTTTTANTNCATTTATTAAATGAATAATAAAGTC--AGCAGCTCGCCACTAAAGCGGCTCGCAAGAGCGCCCCGGCCACGGGGGGAGTGAAGAAGCCGCATCGCTACCGGCCTGGCACCGTCGCTCTGAGGGAGATCAGGCGCTACCAGAAAAGCACCGAGCTGCTAATCCGCAAGCTGCCCTTCCAGCGCCTGGTAAGGGAAATCGCGCAGGACTTCAAGACYGACCTGCGCTTCCAGAGCTCGGCGGTGATGGCTCTGCAGGAGGCGAGTGAAGCCTACCTTGTGGGGCTGTTNGAGGACACCAACC-----------------------------------
>GB028_Clonaria_natalis
TAGTTA-TGTTC-TTTAAACCTAAAGAATTTGGCGGTAATTT-AGTCTATTCAGAGGAATTTGCCCTTTAATCGATAATCCCCGTTTTATC-TTGCTTA-TTTTT-GTAT------------AATCAGTATGTATACCGCCGTTAT-AAGTTTATTTTATGAGAA-T--A-ATAATTTACTTAAAATATAATTTTATTTTATTTCAGGTCAAGGTGCAGTTAATAAATAAGT-T--GAGGTGAATTACATTA-TT-A-TTT--GAAT-A-C-ATGAATATA-AA-T---TTT-AA---A-----T-A--TTTATTGAAGGTGGATTTGATAGTAATA-TTAATTATAATGTTTATTTGA-TT-T-TAGCTCTAAATTAAGCACACATCG-------------TATTTTAATGGCCGCGGTA-ATTTGACCGTGCAAAGGTAGCATAATCATTAGTCTATTAATTGTGGACTTGTATGAATGGTTGGACGAAGTGTTGACTGTCTC-A---T-T-T-TT---A-T---TA-TTATAATTTAAATTTTAAGTTAAAATGCTT-AAATTTTTTTATTGGACGAGAAGACCCTATAGATCTTTATTTTTGTTTAAT-A--T-TT-AT-T--T-TTTAG-A-T-----T-G-----TTTAT---T--TT--ATTT--A-TTTATCAAATATTTCGTTGGGGTGACGTAAGGAT----A--TT-----ATCAACTCCT-TA---T-TT-T-T-GTTT--ACATTAATTTTTG-A----TT-ATATGACCTTTTATTATTG-TTATAAGA--TTAGATACCTTAGGGATAACAGCGTAATTTTTCTTGAGAGTTCATATCGACAGAG-AATATTGCGACCTCGATGTTGGATTAAGATTA-TAATT-----AGGTGTAGGTGCTT-A--A-TA-T-A-TAGGTCTGTTCGACCTTTAAATTCTTACA-----------GCCAAATTAAGGTGAAACCGCGAATGGCTCATTAAATCAGTTATGGTTCCTTAGATCATACC-ACT--TTACTTGGATAACTGTGGTAATTCTAGAGCTAATACATGC-AAATCGAGTCCCGACCAGAAATGGAAGGGATGCTTTTATTAGATCAAAACCAATCGGG-CCGG---CT---------------------CGTCCGGTCTGT-TTGCTTTGGTGACTCTGGATAACTTT-TGCGGATCGC-ACGGTCCCCGCGCCGGCGACGCATCTTTCAAATGTCTGCCTTATCAACTGTCGATGGTAGGCTCTGAGCCTACCATGGTTGTAACGGGTAACGGGGAATCAGGGTTCGATTCCGGAGAGGGAGCCTGAGAAACGGCTACCACATCCAAGGAAGGCAGCAGGCGCGCAAATTACCCACTCCCGGCACGGGGAGGTAGTGACGAAAAATAACGATACGGGACTCATCCGAGGCCCCGTAATCGGAATGAGTACACTTTAAACCCTTTAACGAGTATCCATTGGAGGGCAAGTCTGGTGCCAGCAGCCGCGGTAATTCCAGCTCCAATAGCGTATATTAAAGTTGTTGCGGTTAAAAAGCTCGTAGTTGGACTTGTGTCCCACACTGTCGGTTCACCGTTCGTCGGTGTTTAACTGGCATGCCTGTGCGGACGTCCTGCCGGTGGATGCGGTCGGC--------CGT--GG--------------------------------------------------------------------------------------------------GCCTC-T----------GG--------------------TCTGCGTGTCGGCGGTCC-GATTGAATCCTACCGCGGTGCTCTTC-ACCGAGTGTCGAGGTGGGCCGGCACATTTACTTTGAACAAATTAGAGTGCTCAAAGCAGGCAAGT-GTTCGCCTGAATATTGTGTGCATGGAATAATGGAATAGGACCTCGGTTCTATTTTGTTGG-TCTCT-GGAA--TCTGAGGTAATGATTAATAGGGACAGACGGGGGCATTCGTATTGCGACGTTAGAGGTGAAATTCTTGGATCGTCGCAAGACGAACCTAAGCGAAAGCATTTGCCATGAATGTTTTCATTAATCAAGAACGAAAGTTAGAGGTTCGAAGGCGATCAGATACCGCCCTAGTTCTAACCATAAACGATGCCAGCTAGCGATCCGCCGATG------TTTCTCCTATGACTCGGCGGGCAG-CTTCCGGGAAACCAAAGCTTTTGGGTTCCGGGGGAAGTATGGTTGCAAAGCTGAAACTTAAAGGAATTGACGGAAGGGCACCACCAGGAGTGGAGCCTGCGGCTTAATTTGACTCAACACGGGAAACCTCACCAGGCCCGGACACCGGAAGGATTGACAGATTGAGAGCTCTTTCTTGATTCGGTGGGTGGTGGTGCATGGCCGTTCTTAGTTGGTGGAACGATTTGTCTGGTTAATTCCGATAACGAACGAGACTCTGGCTTATTAACTAGTCGC--TGCGG-----TATTGG-AGCTACCGGCGAC-----AAATGATCTTCTTAGAGGGACAAGCGGCTTCTAGCCGCACGAGATTGAGCAATAACAGGTCTGTGATGCCCTTAGATGTTCTGGGCCGCACGCGCGCTACACTGAAGGAATCAGCGTGTCCTCCTAGCCCGAAAGGGCCGGGTAACCCGTTGAACCTCCTTCGT-GCTAGGGATTGGGGCTTGCAATTGTTCCCCATGAACGAGGAATTCCCAGTAAGCGCGAGTCATAAGCTCGCGTTGATTACGTCCCTGCCCTTTGTACACACCGCCCGTCGCTACTACCGATTGAATGATTTAGTGAGGTCTTCGGACCGGTGCGCGATGGCTCGCTCGT---------------------------------------------------------------CGAG-TCGTTGATGTTGCTGGGAAGATGACCAAACTTGATCATTTAGA-------------------------------------------GGAGAAATCCTGAA-TTCGAAAGGGT---------------------------GATGGATTCAACC-GT-A-T---T----CCG-G------ACAG--TCCG-GGACAC-----CT-CCTGCCAGATGG-CTC-CGGT-CGCCCGC-----G--GCGATTCATTT--CG-CTCGCGG-TGTCGTTCC-CGG-TGGT---CACTCGG-CG-GT-TGG----GGCTG---TA----GCACGCGGAG-G-CCGGAGCGGCGATATTCC-TCCC-T-AGTAGAAACGTCGCGACCCGTTGGG-TGCC---GGCC-A--AAGGCCC--GGG-CAGGCAGCCCGT--------GCGTC----CC-TC--GGT----TTCG-----------------CAAGA---G---A-T----CGAGG--T-CGC-GCGGACGTCCGG-T-GACCCGGCCGGCCGCCCGACGG--TAGGACC---AGAGGAGTCGATCCGCT---A-AA---TGA--GAAGCA-CTTGGGATG--TGTGCAGCGT-CCGG--CCCGGC------GTCCGG-CGTG--GG---CGGG-G--A----A-TCC----GAC------CTCGGTC-G-------G-T---C-----TGGGG-TCCG-TG-C-G---GCGTCACGG---CCCT-G-GCCCCG--TTTCGC-GTCC-GG-T-----------------GC-GTC-GGT-GT-CCTCGGAC-TCGG-ATCA---GC-GCTCCCGTCCGCG----GCGCC--AATATCGGATGGTCTCCCG??????????????????????????????????????????????????????????????????????????????????????????????????????????????????????????????????????????????????????????????????????????????????????????????????????????????????????????????????????????????????????????????????????????????????????????????????????????????????????????????????????????????????????????????????????????????????????????????????????????????????????????????????????????????????????????????????????????????????????????????????????????????????????????????????????????????????????????????????????????????????????????????????????????????????????????????????????????????????????????????????????????????????????????????????????????????????????????????????????????????????????????????????????????????????????????????????????????????????????????????????????????????????????????????????????????????????????????????????????????????????????????????????????????????????????????????????????????????????????????????????????????????????????????????????????????????????????????????????????????????????????????????????????????????????????????????????????????????????????????????????????????????????????????????????????????????????????????????????????????????????????????????????????????????????????????????????????????????????????????????????????????????????????????????????????????????????????????????????????????????????????????????????????????????????????????????????????????????????????????????????????????????????????????????????????????????????????AGCAGCTCGCCACCAAGGCGGCCCGCAAGAGCGCCCCTGCGACTGGCGGAGTGAAGAAGCCGCATCGCTACCGGCCTGGCACAGTCGCCCTGAGAGAAATCAGGCGTTACCAGAAGAGCACAGAGCTGCTCATTCGCAAGCTGCCCTTCCAGCGCCTGGTGCGAGAGATCGCCCAAGACTTCAAGACGGACCTGCGGTTCCAGAGCTCCGCCGTGATGGCCTTGCAGGAGGCTAGCGAGGCATACTTGGTGGGACTGTTTGAAGACACCAACTTGTGTGCCATTCACGCAAAGAGG------------
>GB029_Clonaria_conformans
?????????????????????????????????????????????????????????????????????????????????????????????????????????????????????????????????????????????????????????????????????????????????????????????????????????????????????????????????????????????????????????????????????????????????????????????????????????????????????????????????????????????????????????????????????????????????????????????????????????????????????????????????????????????????????????????????????????????????????????????????????????????????????????????????????????????????????????????????????????????????????????????????????????????????????????????????????????????????????????????????????????????????????????????????????????????????????????????????????????????????????????????????????????????????????????????????????????????????????????????????????????????????????????????????????????????????????????????????????????????????????????????????????????????????????????????????????????????????????????????????????????????????????????????????????????????????????????????????????????????????????????????????????????????????????????????????????????????????????????????????????????????????????????????????????????????????????????????????????????????????????????????????????????????????????????????????????????????????????????????????????????????????????????????????????????????????????????????????????????????????????????????????????????????????????????????????????????????????????????????????????????????????????????????????????????????????????????????????????????????????????????????????????????????????????????????????????????????????????????????????????????????????????????????????????????????????????????????????????????????????????????????????????????????????????????????????????????????????????????????????????????????????????????????????????????????????????????????????????????????????????????????????????????????????????????????????????????????????????????????????????????????????????????????????????????????????????????????????????????????????????????????????????????????????????????????????????????????????????????????????????????????????????????????????????????????????????????????????????????????????????????????????????????????????????????????????????????????????????????????????????????????????????????????????????????????????????????????????????????????????????????????????????????????????????????????????????????????????????????????????????????????????????????????????????????????????????????????????????????????????????????????????????????????????????????????????????????????????????????????????????????????????????????????????????????????????????????????????????????????????????????????????????????????????????????????????????????????????????????????????????????????????????????????????????????????????????????????????????????????????????????????????????????????????????????????????????????????????????????????????????????????????????????????????????????????????????????????????????????????????????????????????????????????????????????????????????????????????????????????????????????GGAGAAATCCTGAA-TTCGAAAGGGA----------------------------TTGGATTCAACT-GC-A-T---C----C-G-T---C--AC----TTCA-GGCTGC-----CC-CCTGCCAGATGT-CGC-TGGT-CGCCCGC-----G--GCGATTCATTT--CG-CTTGCGG-TGTCGTTCC-CGG-TGTT---CACTCGG-CG-G---GG-C--GG-TG---TA----TCGCTCTGGC-G-TTGGAGCAGTGCACTTCC-TCCC-T-AGTAGAAACGTCGCGACCCGTTGGG-TGCC---GGTC-T--AAGGCCC--GGG-CAGG-AGCCCGT--------GCGTC----CC-TC--GGC-------------------------TTAAC---C---G-T----CGAGG--T-CGC-GCGGACGTCCGG-T-GTCCCGGCCGGCTGCCCGACGG--TACGATC---AGAGGAGTCGATCCGCT---G-CT---AGA--GAAGCA-CTTGGGTTG--TGTGCAGCGT-CCGG--CCCGGC------G-CCGT-CGCT--TG---CGGG-G--A----A-GCC----GAC------CCAGGTC-G-------G-T---G-T---GGGTG-TCCG-TG-C-G---GCGTCACGG---CCCT-G-GCCCCG--TCTCG--CGTC-GG-A-----------------TG-TTC-GGT-GT-CCTCGGAC--AGG-ATCA---GC-ACTCCCGTCGGCG----ACGCCC-ACCTTCGGA----------ATAATTTCACATATTATCTCACATGAAAGAGGTAAAAGGGAAGTATTTGGAAACCTGGGTATAATTTTTGCAATAGCAGCAATTGGTTTATTAGGATTTGTTGTATGAGCACATCATATATTTACTGTAGGAATAGATGTAGATACTCGAGCATATTTCACTTCAGCAACAATGATTATTGCAGTTCCAACTGGAATTAAAGTATTTAGATGATTAGCAACAATATATGGATCTAAACTAACATTCAGCCCATCTTGTTTATGAGCAATAGGGTTCGTATTCTTATTTACATTAGGTGGTTTAACAGGAATTGTTCTATCAAATTCTTCAATTGATATTACATTACATGATACATATTATGTAGTTGCACATTTTCACTATGTACTATCAATAGGTGCTGTATTTGCAATTATAGCAGGTTTTATTCAATGATATTCATTATTTACAGGAATAACAATAAATCCTTTATGATTAAAAATTCAATTTATTACTATATTTATTGGAGTTAACTTAACATTCTTCCCACAACATTTTTTAGGATTAGCTGGAATACCTCGTCGATATTCCGATTATCCAGACATATTTACTTCATGAAATATTATTTCATCAATAGGAGCTATTATTTCAACATTAAGAATAATAATATTCATTTTTATTATATGAGAAAGATTAACCTCAATACGACAAACTATTTTTAGTTCTCATATAACTAGATCATTAGAATGAAATCATGATTTACCTCCTACAGAACAT--------------------------------------------------------TTAGAAATACCAACTTGACCTGATATTAATTTACAAGACAGAGCATCTCCATTAATAGAACAATTAATTTTCTTTCATGATCATATTATAATAATTTTAATAATAATTATTACAACAGTAAGTTATATAATAATTATACTTATTTTTAATAAATATACAAATCGTAATTTATTAGAAGGACAAATAATTGAATTAATTTGAACAATTACACCAGCTATAACTCTTTTATTTATTGCAACTCCTTCATTACGTTTATTATATTTAATAGATGAAATTAATAACCCGGCTATAACTACAAAAGCAGTAGGGCATCAATGATACTGAACATATGAATATTCAGATTTTAATGATATAGAATTTGATTCTTATATAATT------AATCAAGAA---AATGATAACTTTCGATTATTAGATGTAGATAATCGAATAATTTTACCATCCAATACATTTATCCGTATAATTGTTACATCAACTGATGTAATTCATTCGTGGACTTTACCCTCAACTGGAGTAAAAATTGATGGTACACCTGGACGGTTAAATCAAGCAAGACTTATATTAAATCGAAATGGGTTAGTATTTGGTCAATGCTCAGAAATCTGTGGAACAAATCATAGATTTATACCAATTGTTGTAGAAAGAGTAACCATCAATAACTTTATTAAATGAATACTAAAATC--AGCAGCTCGCCACCAAGGCGGCTCGCAAGAGCGCCCCTGCGACTGGCGGAGTGAAGAAGCCGCATCGCTACCGACCCGGCACCGTCGCCCTGAGAGAAATCAGGCGATACCAGAAGAGCACCGAGCTGCTCATTCGCAAGCTGCCCTTCCAGCGCCTGGTGCGAGAGATCGCCCAAGACTTCAAGACGGACCTGCGCTTCCAGAGCTCGGCCGTGATGGCCCTGCAGGAGGCTAGCGAGGCGTACCTGGTGGGACTGTTTGAAGACACCAACTTGTGTGCCATTCATGCAAAGAGG------------
>GB030_Clonaria_sp._1
TAGTTA-TGTTC-TTTAAACCTAAAGAATTTGGCGGTAATTT-AGTCTATTCAGAGGAATTTGCCCTTTAATCGATAGTCCCCGTTTTATC-TTGCTTA-TTTTT-GTAA------------AATCAGTATGTATACCGCCGTTAT-AAGTTTATTTTATTAGAA-T--A-TTAATTTACTTAAAATATTATTTTATTTTATTTCAGGTCAAGGTGCAGTTAATAAATAAGT-T--GAGGTGAGTTACATTA-TT-A-TTT--AAGT-A-T-ACGAATATA-AA-T---TTT-AA---A-----T-T--TTTATTGAAGGTGGATTTGATAGTAATA-TTTATAATAATATTTATTTGA-TT-T-TAGCTCTAAATTAAGCACACATCG-------------TATTTTAATGGCCGCGGTA-ATTTGACCGTGCAAAGGTAGCATAATCATTAGTCTATTAATTGTGGACTTGTATGAATGGTTGGACGAAGTATTGACTGTCTC-A---T-T-T-TT---A-T---TA-TTATAATTTAAATTTTAAGTTAAAATGCTT-AAATTTTTTTATTGGACGAGAAGACCCTATAGATCTTTATTTTTGATTGTT-A--T-TT-AT-T--A-TTTAG-G-T-----T-A-----TTTAT---T--TT--ATGT--T-TTTATCAAATATTTAGTTGGGGTGACTTAAGGAT----A--TT-----ATAAACTCCT-TA---T-TT-T-T-ATTA--ACATTTATTTTTG-A----TT-GTTTGACCTTGTATTATTG-TTATAAGA--TTAGATACCTTAGGGATAACAGCGTAATTTTTCTTGAGAGTTCATATCGACAGAG-AATATTGCGACCTCGATGTTGGATTAAGATTA-TAATT-----AGGTGTAGGTGCTT-G--A-TA-T-A-TAGGTCTGTTCGACCTTTAAAATCTTACA-----------GCCAAATTAAGGTGAAACCGCGAATGGCTCATTAAATCAGTTATGGTTCCTTAGATCATACC-ACT--TTACTTGGATAACTGTGGTAATTCTAGAGCTAATACATGC-AAATCGAGTCCCGACCAGAAATGGAAGGGATGCTTTTATTAGATCAAAACCAATCGGG-CCGG---CT---------------------CGTCCGGTCTGT-TTGCTTTGGTGACTCTGGATAACTTT-NGCGGATCGC-ACGGTCCCCGCGCCGGCGACGCATCTTTCAAATGTCTGCCTTATCAACTGTCGATGGTAGGCTCTGAGCCTACCATGGTTGTAACGGGTAACGGGGAATCAGGGTTCGATTCCGGAGAGGGAGCCTGAGAAACGGCTACCACATCCAAGGAAGGCAGCAGGCGCGCAAATTACCCACTCCCGGCACGGGGAGGTAGTGACGAAAAATAACGATACGGGACTCATCCGAGGCCCCGTAATCGGAATGAGTACACTTTAAACCCTTTAACGAGTATCCATTGGAGGGCAAGTCTGGTGCCAGCAGCCGCGGTAATTCCAGCTCCAATAGCGTATATTAAAGTTGTTGCGGTTAAAAAGCTCGTAGTTGGACTTGTGTCCCACACTGTCGGTTCACCGTTCGTCGGTGTTTAACTGGCATGCCTGTGCGGACGTCCTGCCGGTGGATGCGGTCGGC--------CGT--GG--------------------------------------------------------------------------------------------------GCCTC-T----------GG--------------------TCTGCGTGTCGGCGGTCC-GATTGAATCCTACCGCGGTGCTCTTC-ACCGAGTGTCGAGGTGGGCCGGCACATTTACTTTGAACAAATTAGAGTGCTCAAAGCAGGCAAGT-GTTCGCCTGAATATTGTGTGCATGGAATAATGGAATAGGACCTCGGTTCTATTTTGTTGG-TCTCT-GGAA--TCTGAGGTAATGATTAATAGGGACAGACGGGGGCATTCGTATTGCGACGTTAGAGGTGAAATTCTTGGATCGTCGCAAGACGAACCTAAGCGAAAGCATTTGCCATGAATGTTTTCATTAATCAAGAACGAAAGTTAGAGGTTCGAAGGCGATCAGATACCGCCCTAGTTCTAACCATAAACGATGCCAGCTAGCGATCCGCCGATG------TTTCTCCTATGACTCGGCGGGCAG-CTTCCGGGAAACCAAAGCTTTTGGGTTCCGGGGGAAGTATGGTTGCAAAGCTGAAACTTAAAGGAATTGACGGAAGGGCACCACCAGGAGTGGAGCCTGCGGCTTAATTTGACTCAACACGGGAAACCTCACCAGGCCCGGACACCGGAAGGATTGACAGATTGAGAGCTCTTTCTTGATTCGGTGGGTGGTGGTGCATGGCCGTTCTTAGTTGGTGGAACGATTTGTCTGGTTAATTCCGATAACGAACGAGACTCTGGCTTATTAACTAGTCGC--TGCGG-----TATTGG-AGCTACCGGCGAC-----AAATGATCTTCTTAGAGGGACAAGCGGCTTCTARCCGCACGAGATTGAGCAATAACAGGTCTGTGATGCCCTTAGATGTTCTGGGCCGCACGCGCGCTACACTGAAGGAATCAGCGTGTCCTCCTAGCCCGAAAGGGCCGGGTAACCCGTTGAACCTCCTTCGT-GCTAGGGATTGGGGCTTGCAATTGTTCCCCATGAACGAGGAATTCCCAGTAAGCGCGAGTCATAAGCTCGCGTTGATTACGTCCCTGCCCTTTGTACACACCGCCCGTCGCTACTACCGATTGAATGATTTAGTGAGGTCTTCGGACCGGTGCGCGATGGCTCNCTCNT---------------------------------------------------------------YGAG-TCGTTGATGTTGCTGGRAAGATGACCAAACTTGATCATTTAGA-------------------------------------------GGAGAAATCCTGAA-TTCGAAAGGGT---------------------------GATGGATTCAACC-GT-A-T---T----CCG-G------ACAG--TCCG-GGACAC-----CT-CCTGCCAGATGG-CTC-CGGT-CGCCCGC-----G--GCGATTCATTT--CG-CTCGCGG-TGTCGTTCC-CGG-TGGT---CACTCGG-CG-GT-TGG----GG-TG---TA----GCACGCGGAG-G-CCGGAGCGGCGATATTCC-TCCC-T-AGTAGAAACGTCGCGACCCGTTGGG-TGCC---GGCC-A--AAGGCCC--GGG-CAGGCAGCCCGT--------GCGTC----CC-TC--GGT----TTCG-----------------CAAGA---G---A-T----CGAGG--T-CGC-GCGGACGTCCGG-T-GACCCGGCCGGCCGCCCGACGG--TAGGACC---AGAGGAGTCGATCCGCT---A-AA---TGA--GAAGCA-CTTGGGTAG--TGTGCAGCGT-CCGG--CCCGGC------GGCCGG-CGTG--GG---CGGG-G--A----A-TCC----GAC------CTCGGTC-G-------G-T---C-----TGGGG-TCCG-TG-C-G---GCGTCACGG---CCCT-G-GCCCCG--TTTCGC-GTCT-GG-C-----------------TC-GTC-GGT-GT-CCTCGGAC-TCGG-ATCA---GCGGCTCCCGTCCGCG----GCGCC--AATATCGGATGGTCTCCCG??????????????????????????????????????????????????????????????????????????????????????????????????????????????????????????????????????????????????????????????????????????????????????????????????????????????????????????????????????????????????????????????????????????????????????????????????????????????????????????????????????????????????????????????????????????????????????????????????????????????????????????????????????????????????????????????????????????????????????????????????????????????????????????????????????????????????????????????????????????????????????????????????????????????????????????????????????????????????????????????????????????????????????????????????????????????????????????????????????????????????????????????????????????????????????????????????????????????????????????????????????????????????????????????????????????????????????????????????????????????????????????????????????????????????????????????????????????????????????????????????????????????????????????????????????????????????????????????????????????????????????????????????????????????????????????????????????????????????????????????????????????????????????????????????????????????????????????????????????????????????????????????????????????????????????????????????????????????????????????????????????????????????????????????????????????????????????????????????????????????????????????????????????????????????????????????????????????????????????????????????????????????????????????????????????????????????????AGCAGCTCGCCACCAAGGCGGCCCGCAAGAGCGCCCCTGCGACTGGCGGAGTGAAGAAGCCGCATCGCTACCGGCCTGGCACAGTCGCCCTGAGAGAAATCAGGCGTTACCAGAAGAGCACAGAGCTGCTCATTCGCAAGCTGCCCTTCCAGCGCCTGGTGCGAGAGATTGCCCAAGACTTCAAGACAGACCTGCGCTTCCAGAGCTCCGCCGTGATGGCCTTGCAGGAGGCTAGCGAGGCATACTTGGTGGGACTGTTTGAAGACACCAACTTGTGTGCCATCCACGCAAAGAGG------------
>GB031_Cnipsus_rachis
?????????????????????????????????????????????????????????????????????????????????????????????????????????????????????????????????????????????????????????????????????????????????????????????????????????????????????????????????????????????????????????????????????????????????????????????????????????????????????????????????????????????????????????????????????????????????????????????????????????????????????????????????????????????????????????????????????????????????????????????????????????????????????????????????????????????????????????????????????????????????????????????????????????????????????????????????????????????????????????????????????????????????????????????????????????????????????????????????????????????????????????????????????????????????????????????????????????????????????????????????????????????????????????????????????????????????????????????????????????????????????????????????????????????????????????????????????????????????????????????????????????????????????????????????????????????????????????????????????????????????????????????????????????????????????????????????????????????????????????????????????????????????????????????????????????????????????????????????????????????????????????????????????????????????????????????????????????????????????????????????????????????????????????????????????????????????????????????????????????????????????????????????????????????????????????????????????????????????????????????????????????????????????????????????????????????????????????????????????????????????????????????????????????????????????????????????????????????????????????????????????????????????????????????????????????????????????????????????????????????????????????????????????????????????????????????????????????????????????????????????????????????????????????????????????????????????????????????????????????????????????????????????????????????????????????????????????????????????????????????????????????????????????????????????????????????????????????????????????????????????????????????????????????????????????????????????????????????????????????????????????????????????????????????????????????????????????????????????????????????????????????????????????????????????????????????????????????????????????????????????????????????????????????????????????????????????????????????????????????????????????????????????????????????????????????????????????????????????????????????????????????????????????????????????????????????????????????????????????????????????????????????????????????????????????????????????????????????????????????????????????????????????????????????????????????????????????????????????????????????????????????????????????????????????????????????????????????????????????????????????????????????????????????????????????????????????????????????????????????????????????????????????????????????????????????????????????????????????????????????????????????????????????????????????????????????????????????????????????????????????????????????????????????????????????????????????????????????????????????????????????????GGAGAAATCCTGAA-TTCGAAGGGGA----------------------------TTGGATTCAATT-GT-T-A---C----C-G-GT--CTGTAG-----CA-GGCCAC--CTGGC-CCCACCAGATGT-CGC-TGGT-CGCCCGC-----G--GCGATTCATTT--CG-CTTGTGG-TGTCGTTCC-TGG-CGGT---CACTCGG-TG-G---GG-T--GG-T-----G----TTGCTCTGGC-G-CCGGAGGAGTGCACTTCC-TCCC-T-TGTAGAAACGTCGCGACCCGTTGGG-TGCC---GGTC-T--AAGGCCC--GGG-ATGGCAGACCAC--------GTGTC----CT-GT--GGG----GT-----------------------C---A---C-T----CACAG--G-CGG-GTGGACACCTGG-T-GACCCGGCCGGCTGCTCGACGG--TATGACC---AGAGGAGTCGATCCGCT---G-AA---TGG--GAAACA-CTATGG--T--TGTGTAGCGT-CCGG--CCCGGC------G-CCGA-CACG--TG---CAGG-G--A----A-TGT------GG----TGGAA----A-------C-C---G-G---GGGTG-TCCG-TG-CAG---AAG-CACGG---TCCC-G-GCCCTG--CTGCGT-TGTC-GGAT-----------------CT-GTC-GGT-GT-CCTCGGAC--TGG-ATCA---GT-ACTCCCGTCGGCG----ACGCCC-ACCTTCGGATGG-------ATAATCTCACATATTATTGCACATGAAAGAGGAAAAAAAGAAGTATTTGGAAACTTGGGGATAATTTTTGCTATAGGAGCCATTGGTTTATTAGGGTTTGTAGTATGAGCCCACCATATATTCACAGTAGGAATAGATGTTGATACCCGAGCTTACTTTACATCAGCTACAATAATTATTGCAGTACCCACGGGAATTAAAGTATTTAGTTGATTAGCTACAATATACGGATCAAAATTAACTTTAAGACCATCTTGTATGTGAGCTATAGGGTTCGTATTTTTATTTACATTAGGGGGATTAACTGGTATTGTATTATCAAATTCATCAATTGATATCACATTACATGACACATATTATGTCGTTGCACACTTTCATTATGTATTATCAATAGGTGCTGTCTTTGCAATTATAGCAGGATTTGTGCAATGATACCCACTATTTACAGGAATAACAATAAATCCACTATGACTTAAAATTCAATTTATTACAATATTCATTGGGGTAAATATAACCTTTTTCCCACAACATTTCCTAGGTTTAGCAGGTATACCTCGTCGATATTCAGATTATCCTGATATATTTACATCTTGAAACATTATTTCATCTATAGGAGCATTAATTTCTACAATAAGAATAATAATATTTATTATAATTTTATGAGAAAGATTAACATCAATACGACAAACTATTTTTAGATCACACATAACAAGATCATTAGAGTGAAGTCACAATATACCACCAACTGAACAT--------------------------------------------------------TTAGAAATAACTACATGACCTAATTTATATTTACAAGATAGAGCTTCACCATTAATAGAACAGTTGATTATATTTCATGATCATATCATATTAATTTTAATAATAATTGTAACAACAGTAAGATATATTATAATTATATTATTCTTTAATAAATATACAGACCGAAATTTATTAGAGGGCCAAATAATTGAATTAATTTGAACGGTCACCCCAACAATAACATTATTTTTCATTGCAACCCCGTCATTGCGATTATTATATTTAATAGATGAAATTAATAATCCAATAATAACAACAAAAGCCGTAGGGCATCAATGATACTGAACATATGAATATTCAGATTTTAATGATACGGAATTTGATTCTTATATAATT------AACAATGAAAATATTAATGATCTTCGATTATTAGATGTAGATAATCGAATAGTATTACCATCAAATACATTTATTCGAATAATCGTAACATCAACTGATGTTATTCATTCATGAACATTACCATCATCAGGGGTAAAAATTGATGGGACTCCAGGACGACTAAATCAAGCTAGAATGATAATTAATCGAAATGGGCTATTATTTGGGCAATGTTCAGAAATTTGTGGGACTAATCATAGATTTATGCCTATTGTAGTTGAAAGAGTACCTTTTAATACATTCATTAAATGA-------------AGCAGCTTGCCACGAAAGCTGCTCGCAAGAGCGCTCCGGCCACTGGGGGAGTGAAGAAGCCGCATCGCTACCGGCCTGGCACCGTCGCCCTGAGAGAGATCAGGCGCTACCAGAAAAGCACCGAACTGCTAATCCGCAAGCTGCCCTTCCAGCGCCTGGTAAGGGAGATCGCGCAGGACTTCAAGACGGACCTGCGCTTCCAGAGCTCCGCGGTGATGGCTCTGCAGGAGGCAAGTGAAGCCTACCTTGTGGGTCTGTTTGAGGACACCAACCTGTGTGCCATCCATGCCAAGAGA------------
>GB032_Creoxylus_spinosus
?????????????????????????????????????????????????????????????????????????????????????????????????????????????????????????????????????????????????????????????????????????????????????????????????????????????????????????????????????????????????????????????????????????????????????????????????????????????????????????????????????????????????????????????????????????????????????????????????????????????????????????????????????????????????????????????????????????????????????????????????????????????????????????????????????????????????????????????????????????????????????????????????????????????????????????????????????????????????????????????????????????????????????????????????????????????????????????????????????????????????????????????????????????????????????????????????????????????????????????????????????????????????????????????????????????????????????????????????????????????????????????????????????????????????????????????????????????????????????????????????????????????????????????????????????????????????????????????????????????????????????????????????????????????????????????????????????????????????????????????????????????????????????????????????????????????????????????????????????????????????????????????????????????????????????????????????????????????????????????????????????????????????????????????????????????????????????????????????????????????????????????????????????????????????????????????????????????????????????????????????????????????????????????????????????????????????????????????????????????????????????????????????????????????????????????????????????????????????????????????????????????????????????????????????????????????????????????????????????????????????????????????????????????????????????????????????????????????????????????????????????????????????????????????????????????????????????????????????????????????????????????????????????????????????????????????????????????????????????????????????????????????????????????????????????????????????????????????????????????????????????????????????????????????????????????????????????????????????????????????????????????????????????????????????????????????????????????????????????????????????????????????????????????????????????????????????????????????????????????????????????????????????????????????????????????????????????????????????????????????????????????????????????????????????????????????????????????????????????????????????????????????????????????????????????????????????????????????????????????????????????????????????????????????????????????????????????????????????????????????????????????????????????????????????????????????????????????????????????????????????????????????????????????????????????????????????????????????????????????????????????????????????????????????????????????????????????????????????????????????????????????????????????????????????????????????????????????????????????????????????????????????????????????????????????????????????????????????????????????????????????????????????????????????????????????????????????????????????????????????????????????GGAGAAATCCTGAA-TTCGAAAGGGG----------------------------CCGGATTCCAGT-CC-G-T---C----C-G-GG--T--TTA----TCG-GGCCGT--CTTGC-CCCGCCAGATGG-TGT-CGGT-CGCCCGC-----G--GCGATTCATTT--CG-CTTGCGG-TGTCGTTCC-CGG-CGAT---CACTCGG-CG-G---GG-T--GG-C-----G----CGTCTCCGGT-T-CCGGAGGGCCGCATTTCCACCCT-T-TGTAGAAACGTCGCGACCCGTTGGG-TGCC---GGTC-T--AAGGCTC--GGG-TTGGCAGACCGT--------GCGTT----CC-GC--GGG----GG-----------------------C---T---C-C----CGCGG--G-CGT-GCGGACTCTCGG-T-GTCCCGGCCGGCTGCCCGACGG--TGTGACC---AGAGGAGACGATCCGCT---A-CT---TGT--GAAACA-CTCTGGG-A--TGTGTAGCGT-TCGG--CCCGGC------G-CCGA-TGTG--CG---GGAG-G--A----CATGA------GG----TGATGC---C-------T-C---G-G---GAGAA-CCCG-TG-T-T---GAT-CACGG---TCCC-T-ACCTCT--CTGCGC-GTTC-GGTT-----------------GT-GTC-GGT-GT-CCTCGGAC--TGG-ATCG---AT-ACTCCCGTCGGCG----ACGCCC-ACCTTCGGATGG-------?????????????????????????????????????????????????????????????????????????????????????????????????????????????????????????????????????????????????????????????????????????????????????????????????????????????????????????????????????????????????????????????????????????????????????????????????????????????????????????????????????????????????????????????????????????????????????????????????????????????????????????????????????????????????????????????????????????????????????????????????????????????????????????????????????????????????????????????????????????????????????????????????????????????????????????????????????????????????????????????????????????????????????????????????????????????????????????????????????????????????????????????????????????????????????????????????????????????????????????????????????????TTAAAAATAACAACATGACCCAGTATTTATCTACAAGATAGATCATCCCCCCTAATAGAACAACTCATCATATTATATGATCATATTATAATAATCCTAATAATAATTGTAACAACAATTACGTACATTTTATTGATACTCATTATGGGCAACCACCTAGATCGAAATCTACTAGAAGGGCAAATAATTGAACTTATTTGAACAGTTACTCCAGTAATAACCCTAGCTTTTATTGTCACACCATCTCTGCGACTATTATATCTAATAGATGAAATCAATAATCCCATAATAACAGTCAAGGCAATTGGTCACCAATGATACTGGACTTATGAATATTCGGATTTTAATAAATATGAATTCGACTCATACATAATT------AATGATTATAGACCAAAATCAATCCGACTATTAGATGTAGACAATCACACTGTATTACCATCAAATACATTTATCCGAATAATTATTACATCAACTGATGTAATCCATTCATGAACCCTTCCATCAACAGGAGTAAAAATTGATGGTACCCCAGGACGACTAAATCAAGCTAGAATACTCTTAAACCGTAATGGAATTATATATGGACAATGTTCAGAAATCTGCGGTACAAACCATAGATTTATGCCAATTACCATTGAAAGCGTACCAATCAATTCATTTATTAAATGAATGATAAAGTC--AGCAGCTCGCCACCAAGGCGGCCCGCAAGAGCGCGCCCGCCACAGGGGGGGTGAAGAAGCCACATCGCTACCGTCCTGGCACCGTCGCCCTGAGAGAAATCAGGCGCTACCAGAAGAGCACCGAGCTCCTGATCCGCAAGCTGCCCTTCCAGCGCCTGGTGCGAGAGATTGCCCAGGACTTCAAGACAGACCTGCGCTTTCAGAGTTCTGCTGTGATGGCTCTGCAAGAGGCCAGCGAGGCCTACCTGGTGGGCTTGTTCGAGGACACGAACCTGTGCGCCATCCATGCCAAGCGC------------
>GB033_Cuniculina_cuniculus
TAGTTA-TTTTC-TTTAAACCTAAAGAATTTGGCGGTAGTTT-AGTCTATTCAGAGGAATTTGTCCCTTAATCGATAGTCCTCGTTTTATC-TTTCTTT-ATTTT-GTAA------------TTTCAATATGTATACCGCCGTTAT-AAGTTTATTTTATTAGAA-T--A-TTAATTTACTTTATATATTATTTTATTTTATTTCAGGTCAAGGTGCAGTTTATAATAAAGG-G--GAGGTGAATTACATTA-TT-A-TTT--GAAT-A-A-ACGGATTTA-AA-T---TTT-AA---A-----A-T--TTTATTAAAGGTGGATTTGAAGGTAATC-TTATTAATATTGTTAGGTTGA-TT-T-TAGCTCTAAACTATGTACACATCG-----------------------------------------------------------------------------GGACTTGTATGAATGGTTGGACGAAATATTAACTGTCTC-A---T-T-A-AT---A-T---AA-TTATAATTTAAAATTTAGGTTAAAATGCTT-AAATTTTTTTATTGGACGAGAAGACCCTATAGATCTTTATTTATTTTATTT-T--A-TA-TT-T--G-TTTAG-T-T-----T-A-----TTT-A---T--TT--TATA--T-ATTTTTATATTTTTTGTTGGGGTGACATAAGGATC--TT--TA-----ATTAACTCCT-TA---T-AT-T-T-TTAT--ACATTTATTTTTG-T----TT-AAATGACCTTTTATTATTG-TAATAAGA-TTTAGATACCTTAGGGATAACAGCGTAATTCTCTTTGAGAGTTCATATCGACAAGG-GAGATTGCGACCTCGATGTTGGATTAAGATTA-TTATT-----AGGTGTAGGTGCTT-G--A-TT-A-A-TAGGTCTGTTCGACCTTTAAAANCTTACA-----------GCCAAATTAAGGTGAAACCGCGAATGGCTCATTAAATCAGTTATGGTTCCTTAGATCGTACC-ACA--AGACTTGGACAACTGTGGTAATTCTAGAGCTAATACATGC-AAATAGAGTCCCGACCAGAAATGGGAGGGATGCTTTTATTAGATCAAAACCAATC-GG-CCGG---CT---------------------CGTCCGGTCCGT-TTGCTTTGGTGACTCTGGATAACTTTGTGCTGATCGC-ACGGTCTCCGCACCGGCGACGCATCTTACAAATGTCTGCCTTATCAACT-CAGATGGTAGGTTCTGCGCCTACCATGGTTGTAACGGGTAACGGGGAATCAGGGTTCGATTCCGGAGAGGGAGCCTGAGAAACGGCTACCACATCCAAGGAAGGCAGCAGGCGCGCAAATTACCCACTCCCGGCACGGGGAGGTAGTGACGAAAAATAACGATACGGGACTCATCCGAGGCCCCGTAATCGGAATGAGAACACTCTAAACCCTTTAACGAGTATCCATTGGAGGGCAAGTCTGGTGCCAGCAGCCGCGGTAATTCCAGCTCCAATAGCGTATATTAAAGTTGTTGCGGTTAAAAAGCTCGTAGTCGGACTTGTGTCTCACGCTGTCGGTTCACCGTTCGTCGGTGTTTAACTGGCATG-CCGTGTGGACGTCCTGCCGGTGGATGCGGTCGGC--------CGT--GG--------------------------------------------------------------------------------------------------ACCTC-T----------GG--------------------TCTGCGTGTCGGCGGTCC-AACTGAATCCTACCGCGGTGCTCTTC-ACCGAGTGTCGAGGTGGGCCGGCACCTTTACTTTGAACAAATTAGAGTGCTCAAAGCAGGCGGTT-GCAAGCCTGGATATTGTGTGCATGGAATAATGGAATAGGACCTCGGTTCTATTTTGTTGG-TTTTC-GGAA--CCAGAGGAAATGATTAATAGGAGCAAGTGGGGGCATTCGTATTGCGACGTTAGAGGTGAAATTCTTGGATCGTCGCAAGACGGACTAAAGCGAAAGCATTTGCCATGAGTGTTTTCATTGATCAAGAACGAAAGTTAGAGGTTCGAAGGCGATCAGATACCGCCCTAGTTCTAACCATAAACGATGCCAGCCAGCGATCCGCCGAAG------TTCCTCCTATGACTCGGCGGGTAG-CTTCCGGGAAACCAAAGCTTTTGGGTTCCGGGGGAAGTATGGTTGCAAAGCTGAAACTTAAAGGAATTGACGGAAGGGCACCACCAGGAGTGGAGCCTGCGGCTTAATTTGACTCAACACGGGAAACCTCACCAGGCCCGGACACCGGAAGGATTGACAGATTGAGAGCTCTTTCTTGATTCGGTGGGTGGTGGTGCATGGCCGTTCTTAGTTGGTGGAGCGATTTGTCTGGTTAATTCCGATAACGAACGAGACTCTGGCCTGCTAACTAGTCGC--ACTCGGTAT-CCGGCG-TGCTACCGGCGAC-----TAAATATCTTCTTAGAGGGACAGGCGGCTTCTAGCCGCACGAGATTGAGCAATAACAGGTCTGTGATGCCCTTAGATGTCCTGGGCCGCACGCGCGCTACACTGAAGGAAACAGCGAGTCCTCCTAGCCCGTAAGGGCCGGGTAACCCGTTGAAATTTCTTCGT-GCTAGGGATTGGGGCTTGCAATTGTTCCCCATGAACGAGGAATTCCCAGTAAGCGCGAGTCATAAGCTCGCGTTGATTACGTCCCTGCCCTTTGTACACACCGCCCGTCGCTACTACCGATTGAATGATTTAGTGAGGTCTTCGGACCGGTGCGCGACGGCT--CTC-----------------------------------------------------------------CGAG-CCGCCGATGTTGCTGGGAAGATGACCGAACTTGATCATTTAGA-------------------------------------------GGAGAAATCCAGAA-TTCGAAAGGGA---------------------------CATGGATTCAACC-GC-A-C---C----C-G-GC--T--AAG---CGCA-GGCGGA-----CC-TCCGTGAGATGG-CGT-CGGC-CGCCCGC-----G--GCGATTCACTT--CG-CTCGCGG-TGTCGTAAC-CGA-CGCG---GACTCTG-CG-G---AG-A--GT-CT---GA----TACTCGAAAA-GCACGGGGCGGCGCAATTCT-TCCC-T-AGTAGAAACGTCGCGACCCGTTGGG-TGCC---GGTC-A--AAGGCCC--GGA-CAGG-AGCCCGT--------GCGTT----CC-GC--GTA----GGTG----------------CTAAAC---A---T-C--TACGCGGTGT-ACG-CCGGACGTCCGG-T-GTCCCGGCTGGCTGCCCGACGG--TAGGACC---AGAGGGGTCGACCCGCT---C-CT---GAG--A-------------------TTGAGCGT-CCGA--CCCCGC------G-GCGG-CGTG--AG---CGA-----------------------------------------------------------------------------------------------GCTCGG--TCTCGC-CGTC-GT-------------------CC-GCG-GGT-GA-TCTCGGAC--TGG-GTCG---ATAACTCCTGTCCGCT----ACGCCC-ATGTTCGGATACTCTCCCG?????????????????????????????????????????????????????????????????????????????????????????????????????????????????????????????????????????????????????????????????????????????????????????????????????????????????????????????????????????????????????????????????????????????????????????????????????????????????????????????????????????????????????????????????????????????????????????????????????????????????????????????????????????????????????????????????????????????????????????????????????????????????????????????????????????????????????????????????????????????????????????????????????????????????????????????????????????????????????????????????????????????????????????????????????????????????????????????????????????????????????????????????????????????????????????????????????????????????????????????????????????------------------------------------------------------ATAGAACAATTAAACTTCTTCCATGATCATATCATATTAATTTTAATAATAATTGTTACAACAGTAACATATACAATAGTAATATTAATCTTTAATAAAAATACTGATCGTAACCTACTTGAAGGTCAAATAATTGAATTAATTTGAACAATTACTCCTGCTATAACACTACTATTTATTGCTACTCCATCCCTACGACTACTATATCTAATAGACGAAATTAATAATCCTACAATAACTACTAAAGCAGTAGGCCATCAATGATACTGAACTTATGAATATTCAGACTTTAATGATATAGAATTTGACTCTTACATAATA------AATTATGAAGAAAATAACAACTTCCGATTATTAGATGTAGACAATCGAATAACATTACCTTCTAATACATTTATTCGTATAATTGTAACATCAACAGATGTTATTCACTCATGAACATTACCATCTACAGGGGTAAAAATTGATGGAACACCAGGACGATTAAACCAAGCAAGATTAATATTAAATCGTGATGGATTAATCTTTGGTCAATGTTCAGAAATTTGTGGTACAAACCACAGATTTATACCAATCGTAGTAGAAAGAGTTCCTATCAACTCATTCATTAAATGAATA----------AGCAGCTTGCCACGAAGGCGGCTCGCAAGAGTGCTCCTGCAACAGGAGGAGTGAAGAAGCCGCATCGCTACCGGCCTGGAACTGTCGCCCTGAGAGAAATCAGGCGATACCAGAAGAGCACCGAGCTGCTGATCCGTAAGCTGCCCTTTCAGCGCCTGGTGCGAGAGATCGCCCAGGACTTCAAGACAGACCTGCGCTTCCAGAGTTCGGCCNNGATGGCRCTGCAGGAAGCTAGCGAAGCGTACCTGGTGGGACTGTTTGAAGACACCAATTTGTGTGCCATTCACGCAAAGAGG------------
>GB034_Venupherodes_venustula
?????????????????????????????????????????????????????????????????????????????????????????????????????????????????????????????????????????????????????????????????????????????????????????????????????????????????????????????????????????????????????????????????????????????????????????????????????????????????????????????????????????????????????????????????????????????????????????????????????????????????????????????????????????????????????????????????????????????????????????????????????????????????????????????????????????????????????????????????????????????????????????????????????????????????????????????????????????????????????????????????????????????????????????????????????????????????????????????????????????????????????????????????????????????????????????????????????????????????????????????????????????????????????????????????????????????????????????????????????????????????????????????????????????????????????????????????????????????????????????????????????????????????????????????????????????????????????????????????????????????????????????????????????????????????????????????????????????????????????????????????????????????????????????????????????????????????????????????????????????????????????????????????????????????????????????????????????????????????????????????????????????????????????????????????????????????????????????????????????????????????????????????????????????????????????????????????????????????????????????????????????????????????????????????????????????????????????????????????????????????????????????????????????????????????????????????????????????????????????????????????????????????????????????????????????????????????????????????????????????????????????????????????????????????????????????????????????????????????????????????????????????????????????????????????????????????????????????????????????????????????????????????????????????????????????????????????????????????????????????????????????????????????????????????????????????????????????????????????????????????????????????????????????????????????????????????????????????????????????????????????????????????????????????????????????????????????????????????????????????????????????????????????????????????????????????????????????????????????????????????????????????????????????????????????????????????????????????????????????????????????????????????????????????????????????????????????????????????????????????????????????????????????????????????????????????????????????????????????????????????????????????????????????????????????????????????????????????????????????????????????????????????????????????????????????????????????????????????????????????????????????????????????????????????????????????????????????????????????????????????????????????????????????????????????????????????????????????????????????????????????????????????????????????????????????????????????????????????????????????????????????????????????????????????????????????????????????????????????????????????????????????????????????????????????????????????????????????????????????????????????????????GGAGAAATCCTGAA-TTCGAAAGGGA----------------------------TCGGATTCAAGT-CC-G-A---C----C-G-GC--T--GT------CA-GGACGC--CTGGC-CCCACCAGATGT-TGC-TGGT-CGCCCGC-----G--GCGATTTATTT--CG-CTTGTGG-TGTCGTTCC-TGG-TGAT---CACTCGG-TG-A---GG-T--GG-C-----G----ATGCTCTGGC-A-CCGGAGGAGTGCACTTCC-CCCC-T-AGTAGAAACGTCGCGACCCGTTGGG-TGCC---GGTC-T--AAGGCCC--GGG-AAGGCAGACCGT--------GTGTC----CT-GT--GAG----GG-----------------------C---T---C-T----CACAG--G-CGT-GCGGACTCTTGG-T-GACCCGGCCGGCTGCTCGACGG--TATGACC---AGAGGAGTCGATCCGCT---G-AA---TGG--GAAACA-CTTTGG--A--TGTGTAGCGT-CCGG--CCCGGC------G-CCGA-TACG--TG---CGGG-G--A----T-TGA------GG----TGAAA----G-------C-C---G-G---GGGTG-TCCG-TG-C-G---AAG-CACGG---CCCC-G-GCCCCG--CTGCGT-TTTC-GGA------------------AT-GTC-GGT-GT-CCTCGGAC--TGG-ATCG---TT-ACTCCCGTCTGCG----ACGCCC-ACCTTCGGATGG-------ATAATTTCTCACATCATCTCACATGAAAGAGGAAAAAAAGAAGTATTTGGAAATCTAGGAATAATCTTTGCAATAGGGGCAATTGGATTATTAGGTTTTGTAGTATGAGCACATCACATATTTACAGTAGGCATAGATGTAGATACACGAGCATATTTTACATCAGCTACAATAATTATTGCTGTTCCAACAGGAATTAAAGTTTTCAGATGATTAGCTACAATATTTGGGTCAAAACTAACAATAAGACCCTCTTGTATATGATCAATAGGATTTGTATTCTTATTTACATTAGGGGGATTAACTGGAATCGTTTTATCAAACTCATCAATTGATATTACACTTCATGACACTTACTATGTGGTAGCGCATTTCCACTATGTCCTATCTATAGGAGCAGTATTCGCTATTATAGCGGGATTCATCCATTGATTCCCTTTATTTACAGGGATATCAATAAATCCAAAATGATTAAAAATTCAATTCTTAACAATATTTGTGGGGGTAAACCTGACCTTCTTCCCCCAACATTTTCTAGGATTAGCCGGGATACCTCGGCGTTATTCGGATTACCCAGATATATTTACCACATGAAATATTATTTCATCACTAGGAGCTATTATCTCAACAGTAAGAATAATAATATTTATTATGATTATATGAGAAAGACTATCAACTATACGACATTCAATATATTCTTCTCATATAATAAGATCATTAGAATGAATGCATAATATACCACCTAATGAACAT--------------------------------------------------------TTAGAAATAACAACATGACCTAATGTATACTTACAAGACAGATCATCACCTATAATAGAACAGTTAATTTTATTTCATGACCACATTATATTTATTTTAATAATAATTACTACAACAGTATCTTATATAATTATAATATTAATTATAAATAAATATACAAATCGAAATTTACTAGAAAGACAAGCCATTGAATTAATTTGAACAGTAACCCCAGCAATAACCCTATTCTTCATCGCAACACCATCATTACGACTGCTATATCTAATAGATGAAATTAACAACCCAATAATAACAACTAAAATTATTGGACACCAATGATATTGAACATATGAATACTCAGATTTCGAAGATATAGAATTTGACTCATATATAACA------AGACATGAAGAAAAAAACGAAATACGCCTATTAGATGTAGATAACCGAATAACACTACCATCTAATACATTTATTCGAATAATTGTTACATCATATGATGTAATTCACTCATGAGCCTTACCCTCAGCGGGTTTAAAAATTGATGGGACACCTGGACGATTAAACCAAACTAGAATAATACTTAATCGAACAGGATTAATATTTGGTCAATGCTCAGAGATTTGTGGGGCAAATCATAGATTTATACCTATTGTAGTAGAAAGAATCCCAATAAGTAAATTCATCAATTGAATTATAAAGTC--AGCAGCTCGCCACCAAAGCTGCTCGTAAGAGCGCACCGGCCACAGGGGGAGTGAAGAAGCCACATCGCTACCGACCTGGTACCGTGGCCCTGAGAGAAATCAGGCGGTACCAGAAAAGCACCGAACTTCTTATCCGCAAGCTGCCCTTTCAACGCCTGGTGCGAGAGATTGCTCAGGACTTCAAGACCGATCTGCGCTTCCAGAGCTCGGCTGTGATGGCATTGCAGGAGGCCAGTGAGGCTTACCTGGTTGGCCTCTTCGAGGACACCAATCTGTGTGCCATCCATGCCAAGAGA------------
>GB035_Diapheromera_femorata
??????????????????????????????????????????????????????????????????????????????????????????????????????????????????????????????????????????????????????????????????????????????????????????????????????????????????????????????????????????????????????????????????????????????????????????????????????????????????????????????????????????????????????????????????????????????????????????????????????????????????TAATNTAATGGCCGCGGTA-TCTTGACCGTGCAAAGGTAGCATAATCATTAGTTTATTAATTGTAAACTTGTATGAACGGTTTGACGAAATTATAACTGTCTC-A---T-T-T-TT---A-T---TA-TTAGAATTTAAATTTTAAGTTAAAATGCTT-AAATTTTTTTGTAGGACGAGAAGACCCTATAGATCTTTAATAATAATAATT-A----AC-TT-T--T-TTTAG-A-T-----T-A-----TTT-T--TT--AA--TTTT--A-TTATTTATTATTTTTGTTGGGGTGACATAAGGAT----A--TA-----AGTAACTCTT-AT---T-TT-T-A-TTAT--CCATTTATTTATG-A----AT-TATTGATCTTTTATTATTGTTCATAAGA-TGTAGATACCTTAGGGATAACAGCGTAATCTTCTTTGAGAGTTCATATCGACAAGG-GGGGTTGCGACCTCGATGTTGGATTAAGATTA-TACTT-----GGGTGTAGATGTTC-A--A-GT-A-T-TAGGTCTGTTCGACCTTTAAATTCTTACA-----------GCCAAATTAAGGTGAAACCGCGAATGGCTCATTAAATCAGTTATGGTTCCTTAGATCGTACC-ACA--AGACTTGGATAACTGTGGTAATTCTAGAGCTAATACATGC-AAACAGAGTCCCGACCAGAAATGGAAGGGATGCTTTTATTAGATCAAAACCAATC-GG-CCGG---CT---------------------CGTCCGGTCCGT-TTGCTTTGGTGACTCTGGATAACTTTGAGCTGATCGC-ACGGTCYTCGTACCGGCGACGCATCTTTCAAATGTCTGCCTTATCAACTGTCGATGGTAGGTTCTGCGCCTACCATGGTTGTAACGGGTAACGGGGAATCAGGGTTCGATTCCGGAGAGGGAGCCTGAGAAACGGCTACCACATCCAAGGAAGGCAGCAGGCGCGCAAATTACCCACTCCCGGCACGGGGAGGTAGTGACGAAAAATAACGATACGGGACTCATCCGAGGCCCCGTAATCGGAATGAGTACACTTTAAACCCTTTAACGAGTATCCATTGGAGGGCAAGTCTGGTGCCAGCAGCCGCGGTAATTCCAGCTCCAATAGCGTATATTAAAGTTGTTGCGGTTAAAAAGCTCGTAGTTGGATTTGTGTCCCACGCTGTCGGTTCACCGTTCGTCGGTGTTTAACTGGCATGCCCGTGCGGACGTCCTGCCGGTGGATGCGGTCGGC--------CGC--GG--------------------------------------------------------------------------------------------------GCCTC-T----------GG-------------------CTCTGCGCGTCGGCGGTCC-GATGCAATCCTACCGCGGTGCTCTTC-ACCGAGTG-CGAGGTGGGCCGGCACGTTTACTTTGAACAAATTAGAGTGCTYAAAGCAGGCAGTG-GTTCGCCTGAATATTGTGTGCATGGAATAATGGAATAGGACCTCGGTTCTATTTTGTTGG-TTTTC-GGAA--CTTGAGGTAATGATTAATAGGGACAGACGGGGGCATTCGTATTGCGACGTTAGAGGTGAAATTCTTGGATCGTCGCAAGACGAACCTAAGCGAAAGCATTTGCCATGAGTGTTTTCATTAATCAAGAACGAAAGTTAGAGGTTCGAAGGCGATCAGATACCGCCCTAGTTCTAACCATAAACGATGCCAGCTAGCGATCCGCCGAAG------TTCCTCCGATGACTCGGCGGGCAG-CTTCCGGGAAACCAAAGCTTTTGGGTTCCGGGGGAAGTATGGTTGCAAAGCTGAAACTTAAAGGAATTGACGGAAGGGCACCACCAGGAGTGGAGCCTGCGGCTTAATTTGACTCAACACGGGAAACCTCACCAGGCCCGGACACCGGAAGGATTGACAGATTGAGAGCTCTTTCTTGATTCGGTGGGTGGTGGTGCATGGCCGTTCTTAGTTGGTGGAGCGATTTGTCTGGTTAATTCCGATAACGAACGAGACTCTGGCCTGCTAACTAGTCGC--TTCCGGTATCCCTTCG-TGCTACCGGCGAC-----AAATGATCTTCTTAGAGGGACAGGCGGCTTCTAGCCGCACGAGATTGAGCAATAACAGGTCTGTGATGCCCTTAGATGTTCTGGGCCGCACGCGCGCTACACTGAAGGAATCAGCGTGTCCTCCTAGCCCGAAAGGGCCGGGTAACCCGTTGAACCTCCTTCGT-GCTAGGGATTGGGGCTTGCAATTGTTCCCCATGAACGAGGAATTCCCAGTAAGCGCGAGTCATAAGCTCGCGTTGATTACGTCCCTGCCCTTTGTACACACCGCCCGTCGCTACTACCGATTGAATGATTTAGTGAGGTCTTCGGACCGGTGCGCGACGGCT--CCTCG---------------------------------------------------------------CGAG-CCGTTGATGTTGCTGGAAAGATGACCAAACTTGATCATTTA---------------------------------------------GGAGAAATCCTGAA-TTCGAAAGGGG----------------------------TCGGATTCATCC-GT-T-CTC-C----C-G-----T--AAGT--AACC-GGGGCC-----CG-TTGGTCAGACGG-CGC-TGGG-CGCCCGC-----G--GTGGCGTCTCGCACG-CCCGCGA-GGTCCG-CT-CGG-CGCC--AGCTTCGG-CC-A---CG-T--GT-GG---T-----GATCGCCGGT-A-CGGGAGGGGTGCACTTCC-CCCC-T-AGTAGAAACGTCGCGGCCCGTTGGG-CGCCA--GGTC-TC-AGGGCCC--GGG-CGGTCAGCCGCCGGAA-------------CC-GT--GCC-----------C--------CCTCGCGGGG---G---C-T----CGGAA--G-ATG-GCGGTCCCCCGG-T-GTCCCGATCGGCAGCCCGACGG--TAAGCCA---CGAGCGGGCCGGCTCCC---C------------------CCTCGGG----GGGAGAGCGT-GCGC--GCCGTC------C-CCGC-GGCG--GA---AGGG-A--A----A-AA--------------------------------C---G-GA--GCAAA-GTCG-TG-C-CT--CTGGCACGGT-CTACC-G-ACCCCT--CCGTCCGCGCC-GG----------------C-----GAC-GGC-GTCCCTCGCACC-CGG-----------CCCCGAAGGCGCG----ACGCCC-ATCTTCGGATGGTCTCCCG?????????????????????????????????????????????????????????????????????????????????????????????????????????????????????????????????????????????????????????????????????????????????????????????????????????????????????????????????????????????????????????????????????????????????????????????????????????????????????????????????????????????????????????????????????????????????????????????????????????????????????????????????????????????????????????????????????????????????????????????????????????????????????????????????????????????????????????????????????????????????????????????????????????????????????????????????????????????????????????????????????????????????????????????????????????????????????????????????????????????????????????????????????????????????????????????????????????????????????????????????????????------------------------------------------------------ATAGAACAGTTGATTATATTTCATGATCATATCATATTTATTTTAATAATTATTGTTACTATTGTATTATACATAATGGTAAATTTTATTTTTAATAAAAGTACTGATCGAAACATATTAGAAGGACAAATAATTGAATTAATTTGAACAGTAACACCTGCTATAGCTTTATTCTTTATCGCAATCCCATCATTACGTATTTTATATTTAATAGATGAAATTAATAATCCAATAATAACTATGAGGGCAGTTGGTCATCAGTGATATTGAACATATGAATATTCAGATTTCAATGATACAGAGTTTGATTCATACATAATT------AATGATGAA---------GACATTCGACTTCTAGATGTTGATAATCGAATAACATTACCTTCAAATACTTTTATTCGTATAATTGTTACCTCCTCAGATGTAATTCATTCCTGAACTTTACCATCTACAGGGGTAAAAATTGATGGAACACCAGGACGACTTAATCAAGCAAGATTAATACTAAATCGTAATGGATTAATTTTCGGTCAATGTTCAGAAATTTGTGGAGCTAACCACAGATTTATACCAATTGTTGTTGAAAGAATTCCTATTAATTCTTTTATTAAATGAATA----------AGCAGCTGGCCACTAAAGCGGCTCGCAAGAGCGCCCCTGCCACGGGGGGAGTGAAGAAGCCTCATCGCTACCGCCCTGGCACTGTCGCGCTGAGAGAAATCCGGCGCTACCAGAAAAGCACCGAACTGCTGATTCGCAAGCTGCCCTTCCAACGCCTGGTGCGAGAGATTGCCCAGGACTTCAAAACTGACCTGCGTTTCCAGAGCTCGGCTGTGATGGCGCTGCAGGAGGCTAGCGAGGCCTACCTGGTGGGTCTGTTTGAGGACACCAACCTGTGTGCCATCCATGCCAAGAGGGTCACCATCATG
>GB036_Diesbachia_tamyris
TAGTTA-TGTTC-TTTAAACCTAAAGAATTTGGCGGTATTTT-ATTCTATTTAGAGGAACTTGCCCCGTTATCGATAATCCTCGTTTTATC-TTGCTTT-ATTTT-GTT--------------ATCAGTATGTATATCGCTGTTAT-AAGTTTATTTTTTTAGAA----TATTAATTTACTTAAATCATTAATTTGATTTATTTCAAGTCAAGGTGCAGTTTATAATTAAGT-G--GAGGTGAGTTACAATA-TT---TTT---AAT-A-A-ATGGATTTT-AT-T---TTT-AA---A-----A-T--GTTTATGAAATTGGATTTAATAGTAATT-TTGATTATAAAGTCATTATGA-TT-T-TAGCTCTAAAATAAGTACACATCG-------------???????????????????????????????????????????????????????????????????????????????????????????????????????????????????????????????????????????????????????????????????????????????????????????????????????????????????????????????????????????????????????????????????????????????????????????????????????????????????????????????????????????????????????????????????????????????????????????????????????????????????????????????????????????????????????????????????????????????????????????????????????????????????????????????????????????????????????????????????????????????????????????????????????????????????????????????????????????????????????????????????????????????????????????????????????????????????????????????????????????????????????????????????????????????????????????????????????????????????????????????????????????????????????????????????????????????????????????????????????????????????????????????????????????????????????????????????????????????????????????????????????????????????????????????????????????????????????????????????????????????????????????????????????????????????????????????????????????????????????????????????????????????????????????????????????????????????????????????????????????????????????????????????????????????????????????????????????????????????????????????????????????????????????????????????????????????????????????????????????????????????????????????????????????????????????????????????????????????????????????????????????????????????????????????????????????????????????????????????????????????????????????????????????????????????????????????????????????????????????????????????????????????????????????????????????????????????????????????????????????????????????????????????????????????????????????????????????????????????????????????????????????????????????????????????????????????????????????????????????????????????????????????????????????????????????????????????????????????????????????????????????????????????????????????????????????????????????????????????????????????????????????????????????????????????????????????????????????????????????????????????????????????????????????????????????????????????????????????????????????????????????????????????????????????????????????????????????????????????????????????????????????????????????????????????????????????????????????????????????????????????????????????????????????????????????????????????????????????????????????????????????????????????????????????????????????????????????????????????????????????????????????????????????????????????????????????????????????????????????????????????????????????????????????????????????????????????????????????????????????????????????GGAGAAATCCTGAA-TTCGAAAGGGA----------------------------CCGGATTCAAGT-CC-T-A---C----C-G-AG--T--GTA--------AGCGGG--ACGTC-CCTGCCAGATGG-TGC-TGGT-CGCCCGC-----G--GTGATTCATTT--CG-CTTGCGG-TGTCGTTCC-TGG-CGAT---CACTCGG-CT-A---TG-T--GG-C-----G----TTTACCCGGC-A-CCGGAGGAGTGCACTTCC-CCCC-T-AGTAGAAACGTCGCGACCCGTTGGG-TGCC---GGTC-T--AAGGCCC--GGG-ATGGCAGACCGC--------GTGTC----CT-GT--AAG----GG-----------------------C---T---C-T----CACAG--G-CAT-GTGGACTCTTGG-T-GACCCGGCCGGCTGCCCGACGG--TATGACC---AGAGGAGTCGATCCGCT---G-AA---TGG--GAAACA-CTGTGG--T--TGTGTAGCGT-CCGG--CCCGTT------A-CTGA-GGCG--TG---CAGG-G--A----T-TGA------GG----TGTAA----A-------C-C---G-G---GGGTG-TCCG-TG-C-G---AAG-CACGG---CCCC-G-GCCCTG--CTGCGT-TTTC-GGAT--------------------TTC-GGT-GA-CCTCGGAC--TGG-ATCA---GC-ACTCCCGTCTGCG----ACGCCC-ACCTTCGGATGGTCTCCCG?????????????????????????????????????????????????????????????????????????????????????????????????????????????????????????????????????????????????????????????????????????????????????????????????????????????????????????????????????????????????????????????????????????????????????????????????????????????????????????????????????????????????????????????????????????????????????????????????????????????????????????????????????????????????????????????????????????????????????????????????????????????????????????????????????????????????????????????????????????????????????????????????????????????????????????????????????????????????????????????????????????????????????????????????????????????????????????????????????????????????????????????????????????????????????????????????????????????????????????????????????????------------------------------------------------------ATGGAACAATTGATTTTCTTCCATGATCATATTATAATAATTATTATAATAATTGTCACAACAGTAACATATACAATAATCATTTTAATTATTAATAAATATACAGATCGAAACTTATTAGAAGGTCAAATAGTTGAATTAATTTGAACTGTAACACCCGCAATAACATTATTTTTTATTGCAACACCATCATTACGATTACTATATTTAATAGATGAAATCAATAATCCAATAATAACAATTAAAACAGTAGGTCATCAATGATATTGAACATATGAATATTCAGACTTTAACGAAATAGAAATAGAATCTTATATAACA------AATATAGAAAATATAAATGAATTACGTTTATTAGATGTTGATAATCGAACAACATTACCATCAAATACTTTTATTCGAACAATTGTTACATCAACTGATGTAATTCACTCATGAACTTTACCATCAAATGGGGTAAAAATTGATGGAACACCTGGACGACTTAATCAAATAAGAATAATACTAAACCGAAATGGATTAATGTATGGTCAATGCTCTGAAATTTGTGGAACAAATCATAGATTTATACCTATTGTAATTGAAAGAATTCCAATAAATACCTTTATTAATTGAATA----------AGCAGCTCGCAACCAAGGCTGCTCGTAAGAGTGCCCCGGCCACCGGCGGAGTGAAGAAGCCACATCGCTACCGCCCAGGAACCGTAGCCCTGAGAGAGATCAGGCGCTACCAGAAGAGCACCGAACTGCTGATTCGCAAGCTTCCCTTCCAGCGGCTGGTGCGAGAGATTGCACAGGACTTCAAGACAGACCTGCGCTTCCAGAGCTCTGCTGTGATGGCACTGCAGGAGGCCAGCGAGGCATACTTGGTGGGATTGTTCGAGGACACCAATCTGTGTGCGATCCACGCCAAGAGG------------
>GB037_Dimorphodes_mancus
?????????????????????????????????????????????????????????????????????????????????????????????????????????????????????????????????????????????????????????????????????????????????????????????????????????????????????????????????????????????????????????????????????????????????????????????????????????????????????????????????????????????????????????????????????????????????????????????????????????????????????????????????????????????????????????????????????????????????????????????????????????????????????????????????????????????????????????????????????????????????????????????????????????????????????????????????????????????????????????????????????????????????????????????????????????????????????????????????????????????????????????????????????????????????????????????????????????????????????????????????????????????????????????????????????????????????????????????????????????????????????????????????????????????????????????????????????????????????????????????????????????????????????????????????????????????????????????????????????????????????????????????????????????????????????????????????????????????????????????????????????????????????????????????????????????????????????????????????????????????????????????????????????????????????????????????????????????????????????????????????????????????????????????????????????????????????????????????????????????????????????????????????????????????????????????????????????????????????????????????????????????????????????????????????????????????????????????????????????????????????????????????????????????????????????????????????????????????????????????????????????????????????????????????????????????????????????????????????????????????????????????????????????????????????????????????????????????????????????????????????????????????????????????????????????????????????????????????????????????????????????????????????????????????????????????????????????????????????????????????????????????????????????????????????????????????????????????????????????????????????????????????????????????????????????????????????????????????????????????????????????????????????????????????????????????????????????????????????????????????????????????????????????????????????????????????????????????????????????????????????????????????????????????????????????????????????????????????????????????????????????????????????????????????????????????????????????????????????????????????????????????????????????????????????????????????????????????????????????????????????????????????????????????????????????????????????????????????????????????????????????????????????????????????????????????????????????????????????????????????????????????????????????????????????????????????????????????????????????????????????????????????????????????????????????????????????????????????????????????????????????????????????????????????????????????????????????????????????????????????????????????????????????????????????????????????????????????????????????????????????????????????????????????????????????????????????????????????????????????????????????????GGAGAAATCCTGAA-TTCGAAAGGGA----------------------------TTGGATTCAATT-CC-G-C---C----C-G-GC--T--GTG-----CA-GGCCAC--CTGGT-CCCGCCAGATGT-TGC-TGGT-CGCCCGC-----G--GCGATTCATTT--CG-CTTGCGG-TGTCGTTCC-TGG-CGAT---CACTCGG-CG-G---GA-T--GG-T-----G----TTGCTCTGTC-A-CCGGAGGAGTGCACTTCC-TCCC-T-TGTAGAAACGTCGCGACCCGTTGGG-TGCA---GGCC-T--AAGGCCC--GGG-ATGGCAGACCGT--------GTGTC----CT-GT--GGG----TT-----------------------C---T---C-T----CTCAG--G-TGC-GCGGACTCCTGG-T-GACCCGGCCAGCTGCCCGACGG--TATGACC---AGAGGAGTCGATCCGCT---G-AA---TGG--GAAACA-CTGTGG--T--TGTGTAGCGT-CCGG--CCCGGT------G-CCGA-CACG--TG---TGGG-G--A----A-TGT------GG----TGCAA----A-------C-C---G-G---GGGTG-TCCG-TG-C-G---AAG-CACGG---CCTC-G-GCCCTG--CTGCGT-TGTC-GGAT-----------------CC-ATC-GGT-GA-CCTCGGAC--TGG-ATCA---GT-ACTCCCGTCTGCG----ACGCCC-ACCTTCGGATGG-------ATAATTTCTCACATTATTTCTCATGAAAGAGGTAAAAAAGAAGTTTTTGGAAATTTAGGTATAATTTTTGCCATAGCAGCRATTGGATTATTAGGATTTGTGGTATGAGCTCATCACATATTTACAGTAGGAATAGATGTAGACACGCGAGCTTATTTTACATCAGCTACTATAATTATTGCAGTACCTACTGGTATTAAAGTATTTAGATGATTAGCTACTATATATGGCTCTAAATTAACTTTTAGACCATCTTGTATGTGAGCAATAGGATTTGTATTTTTATTTACTCTAGGGGGTTTAACAGGAATTGTATTATCTAATTCTTCTATTGATATTACCTTACATGATACATATTATGTAGTTGCCCATTTTCACTATGTTTTATCAATAGGGGCTGTATTTGCAATTATAGCAGGTTTTATCCAATGATATCCTTTATTTACAGGAATAACAATAAATCCCCTTTGATTAAAAATCCAATTTATCACAATATTTATTGGAGTAAACTTAACCTTTTTTCCACAACATTTTTTAGGGTTAGCTGGAATACCNNNNNNNNNNNNNNNNNNNNNNNNNNNNNNNNNNNNNNNNNNNATTNTTTCATCTATAGGAGCTTTAATTTCAACTATTAGAATAATAATATTTCTTATRATTTTATGAGAAAGATTAACATCAATACGACAAACAATATTTAGATCACAYATAACAAGATCTCTTGAATGATCNCACAATCTACCACCAAATGAACAC--------------------------------------------------------TTAGAAATAACAACATGACCAAATTTATATTTACAAGACAGAGTATCACCTTTAATAGAACAGTTAATTTTATTTCATGATCACATCATGCTAATTTTAATAATAATTGTAACTACAGTAACTTATATTATAATCATATTAATTTTTAATAAAAATACTGATCGAAATCTATTAGAAGGTCAAATAATTGAATTAATCTGAACTGTAACACCAGCAATAACATTATTTTTTATTGCAACCCCATCATTACGATTACTATACCTAATAGATGAAATTAATAATCCATCAATAACTACAAAAGCAGTAGGACATCAATGATATTGAACATATGAATATTCAGATTTTAAAGAATCCGAATTTGATTCTTATATAATA------AATTATGAAGAATTAAATAATTTACGACTATTAGATGTAGATAATCGAATAATTTTACCTTCAAATACATTTATTCGAATAATTGTTACATCAACTGATGTAATTCATTCATGAACACTACCATCATCTGGGGTAAAAATTGATGGAACACCCGGACGATTAAATCAAGCAAGATTAATATTAAATCGAAACGGACTTATATTTGGACAATGCTCAGAAATTTGTGGTACAAATCATAGATTTATACCTATTGTAGTTGAAAGAGTACCTATTAATAATTTCATTAAATGAATAATAAAATC--AGCAGCTGGCAACGAAAGCTGCCCGCAAGAGTGCCCCGGCCACAGGGGGAGTGAAGAAGCCGCATCGCTACCGGCCCGGCACTGTCGCTCTGAGGGAAATCAGGCGATACCAGAAAAGCACTGAACTGCTCATTCGCAAGCTGCCCTTCCAGCGTCTTGTGAGAGAGATCGCCCAGGACTTCAAGACGGACTTGCGCTTCCAGAGCTCGGCGGTGATGGCACTGCAGGAGGCGAGCGAGGCATACCTGGTGGGGCTGTTTGAGGACACAAATCTGTGCGCCATCCATGCCAAGAGA------------
>GB038_Dimorphodes_prostasis
TAGATA-TGTTC-TTTAAACCTAAAGAATTTGGCGGTATTTT-AGTCTTTTCAGAGGAATTTGTCCCTTAATCGATAATCCTCGTTTTAATTGTTCTTA-ATTTT-GTT--------------TTCAGTATGTATACCGCCGTTAT-AAGTTTATTTTATTAGAT-T--T-TTAAATTTACTTTTATTTTATTATATTTTATTTCAGGTCAAGGTGCAGCTTATATTTAAGT-G--GAGATGAATTACAATA-TT-ATGTT--AAAT-A-T-ATGAATATA-AG-C---TTG-AA---A-----T-G--TTTATTGAAGGTGGATTTGTTAGTAATT-TTTATTATAGAATTGTTTTGATTT-T-TAGCTCTAAAATAAGTACACATCG-------------TAATTTAATGGCCGCGGTA-TTTTGACTGTGCAAAGGTAGCATAATCATTAGTTTATTAATTGTGGACTAGTATGAATGGTTGGACGAAATATTAACTGTCTT-T---A-T-T-TA---A-A---GT-TTAAAATTTAAATTTTAAGTTAAAATGCTT-AAATGTATTTATTGGACGAGAAGACCCTATAGATCTTTATTTTTAATTTGG-T--T-TA-TT-TA-A-TTTAG-T-T-----T-A-----TTT-T---A--TA--TGGA--T-TAATTTATTTATTTTATTGGGGTGATATGAAGAA----T--TA-----TATAACTCTT-TA---T-TT-T-T-ATTT--ATATTTATTTATA-A----TT-AATTGACCTTTTATTAATG-TTATAAGA-CATAGATACCTTAGGGATAACAGCGTAATTCTTTTTGAGAGTTCTTATTGACAAAA-GTGATTGCGACCTCGATGTTGGATTAAGATTA-TAATT-----AGGTGTAGGTGCTT-A--A-TT-G-G-TAGGTCTGTTCGACCTTTAAATTCTTACA-----------------------------------------------------------------------------------------------GGTAATTCTAGAGCTAATACATGC-AAACAGAGTCCCGACCAGAAATGGAAGGGATGCTTTTATTAGATCAAGACCAATC-GG-CCGG---CT---------------------CGTCCGGTCCGT-TTGCTTTGGTGACTCTGGATAACTTTGAGCTGATCGC-ACGGTCCTCGTACCGGCGACGCATCTTTCAAATGTCTGCCTTATCAACTGTCGATGGTAGGTTCTGCGCCTACCATGGTTGTAACGGGTAACGGGGAATCAGGGTTCGATTCCGGAGAGGGAGCCTGAGAAACGGCTACCACATCCAAGGAAGGCAGCAGGCGCGCAAATTACCCACTCCCGGCACGGGGAGGTAGTGACGAAAAATAACGATACGGGACTCATCCGAGGCCCCGTAATCGGAATGAGTACACTTTAAACCCTTTAACGAGTATCCATTGGAGGGCAAGTCTGGTGCCAGCAGCCGCGGTAATTCCAGCTCCAATAGCGTATATTAAAGTTGTTGCGGTTAAAAAGCTCGTAGTTGGATTTGTGTCCCACGCTGTCGGTTCACCGTTCGTCGGTGTTTAACTGGCATGCCCGTGCGGACGTCCTGCCGGTGGATGCGGTCGGC--------CGT--GG--------------------------------------------------------------------------------------------------GCCTC-T----------GG--------------------TCTGCGCGTCGGCGGTCC-GATGCAATCCTACCGCGGTGCTCTTC-ACCGAGTGTCGAGGTGGGCCGGCACGTTTACTTTGAACAAATTAGAGTGCTCAAAGCAGGCAGTG-GTTCGCCTGAATATTGTGTGCATGGAATAATGGAATAGGACCTCGGTTCTATTTTGTTGG-TTTTC-GGAA--CTTGAGGTAATGATTAATAGGGACAGACGGGGGCATTCGTATTGCGACGTTAGAGGTGAAATTCTTGGATCGTCGCAAGACGAACCTAAGCGAAAGCATTTGCCATGAGTGTTTTCATTAATCAAGAACGAAAGTTAGAGGTTCGAAGGCGATCAGATACCGCCCTAGTTCTAACCATAAACGATGCCAGCTAGCGATCCGCCGAAG------TTCCTCCGATGACTCGGCGGGCAG-CTTCCGGGAAACCAAAGCTTTTGGGTTCCGGGGGAAGTATGGTTGCAAAGCTGAAACTTAAAGGAATTGACGGAAGGGCACCACCAGGAGTGGAGCCTGCGGCTTAATTTGACTCAACACGGGAAACCTCACCAGGCCCGGACACCGGAAGGATTGACAGATTGAGAGCTCTTTCTTGATTCGGTGGGTGGTGGTGCATGGCCGTTCTTAGTTGGTGGAGCGATTTGTCTGGTTAATTCCGATAACGAACGAGACTCTGGCCTGCTAACTAGTCGC--TTCCGGTATCCCTTCG-TGCTACCGGCGAC-----AAATGATCTTCTTAGAGGGACAGGCGGCTTCTAGCCGCACGAGATTGAGCAATAACAGGTCTGTGATGCCCTTAGATGTTCTGGGCCGCACGCGCGCTACACTGAAGGAATCAGCGTGTCCTCCTAGCCCGAAAGGGCCGGGTAACCCGTTGAACCTCCTTCGT-GCTAGGGATTGGGGCTTGCAATTGTTCCCCATGAACGAGGAATTCCCAGTAAGCGCGAGTCATAAGCTCGCGTTGATTACGTCCCTGCCCTTTGTACACACCGCCCGTCGCTACTACCGATTGAATGATTTAGTGAGGTCTTCGGACCGGTGCGCGACGGCTCAAATAC---------------------------------------------------------------CGAG-CCGTTGATGTTGCTGGAAAGATGACCAAACTTGATCATTTA---------------------------------------------GGAGAAATCCTGAA-TTCGAAAGGGA----------------------------TTGGATTCAATT-CC-G-C---C----C-G-GC--T--GTG-----CA-GGCCAC--CTGGT-CTCGCCAGATGT-TGC-TGGT-CGCCCGC-----G--GCGATTCATTT--CG-CTTGCGG-TGTCGTTCC-CGG-CGAT---CACTCGG-CG-G---GA-T--GG-T-----G----TAGCTCTGTC-A-CCGGAGGAGTGCACTTCC-TCCC-T-TGTAGAAACGTCGCGACCCGTTGGG-TGCA---GGCC-T--AAGGCCC--GGG-ATGGCAGACCGT--------GTGTC----CT-GT--GGG----TT-----------------------C---T---C-T----CTCAG--G-TGC-GCGGACTCCTGG-T-GACCCGGCCAGCTGCCCGACGG--TATGACC---AGAGGAGTCGATCCGCT---G-AA---TGG--GAAACA-CTGTGG--T--TGTGTAGCGT-CCGG--CCCGGC------G-CCGA-CACG--TG---TGGG-G--A----A-TGT------GG----TGCAA----A-------C-C---G-G---GGGTG-CCCG-TG-C-G---AAG-CACGG---CCCC-G-GCCCCN--NNNNNN-NNNN-NNNN-----------------NN-NNN-NNN-NN-NNNNNNNN--NNN-NNNN---NN-NNNNNNNNNNNNN----NNNNNN-NNNNNNNNNNNNNNNNNNN??????????????????????????????????????????????????????????????????????????????????????????????????????????????????????????????????????????????????????????????????????????????????????????????????????????????????????????????????????????????????????????????????????????????????????????????????????????????????????????????????????????????????????????????????????????????????????????????????????????????????????????????????????????????????????????????????????????????????????????????????????????????????????????????????????????????????????????????????????????????????????????????????????????????????????????????????????????????????????????????????????????????????????????????????????????????????????????????????????????????????????????????????????????????????????????????????????????????????????????????????????????????????????????????????????????????????????????????????????????????????????????????????????????????????????????????????????????????????????????????????????????????????????????????????????????????????????????????????????????????????????????????????????????????????????????????????????????????????????????????????????????????????????????????????????????????????????????????????????????????????????????????????????????????????????????????????????????????????????????????????????????????????????????????????????????????????????????????????????????????????????????????????????????????????????????????????????????????????????????????????????????????????????????????????????????????????????AGCAGCTGGCAACGAAAGCTGCCCGCAAGAGTGCCCCGGCCACAGGGGGAGTGAAGAAGCCGCATCGCTACCGGCCCGGCACTGTCGCTCTGAGGGAGATCAGGCGATACCAGAAAAGCACTGAACTGCTCATTCGCAAGCTGCCCTTCCAGCGCCTTGTGAGAGAGATCGCCCAGGACTTCAAGACAGACTTGCGCTTCCAGAGCTCGGCGGTGATGGCACTGCAGGAGGCGAGCGAGGCATACCTGGTGGGGCTGTTTGAGGATACAAATCTGTGCGCCATCCATGCCAAGAGAGTCACCAT----
>GB039_Dinophasma_kinabaluense
TAGTTA-TGTTC-TTTAAATTCAATGAATTTGGCGGTGTTTT-AGTCTTTTTAGAGGAGCTTGCTTTTTAATCGATAATCCTCGTTTTATT-TTACTTA-TTTT------------------ATTTAGTTTGTATATCGCCGTTAT-AAGTTTATTTTTTTAGAA-T--TATAAATTTACTATTTATTTTATTTGATTTTATTTCAGGTCAAGGTGCAGCTTATAAATAAGG-T--TGAGTTAGCTACAATA-AT-A-TTT--AATT-A-T-ACGGATTTT-TA-A---CTA-AG---T----TA-T--TTTTATGAAGGTGGATTTGATTGTAAAT-TTTTTAATATATTTATTTTGA-TT-TATAGCTCTAAGATGAGTACACATCG-------------ATTTTAAATGGCCGCGGTA-TTTTGACCGTGCAAAGGTAGCATAATCATTAGTTCATTAATTGTGTACTTGTATGAATGGTTGTATGAAATATTAACTGTCTC-T---A-T-A-AT---A-T---TA-ATATAATTTAACTTTTTAGTTAAAAGGCTT-AAATTTATTTATGGGACGAGAAGACCCTATAGATCTTTATTTATTATATTA-T--T-TA-TT-T--A-TTTGG-A-T-----T-A-----ATT-T--TA--TT--TGAA--T---TATTTATTTAATTGTTGGGGTGACATTGGGAT----A--TA-----AAAAACTCTT-TA-----TT-T-T-TTTT--ACATTAATTTATG-T----TT-TATTAATTTTTTATTATTT-TATTTAGA-ATTAGATACCTTAGGGATAACAGCGTAATTTAATTTGAGAGTTCTTATTGACAATT-AAGATTGCGACCTCGATGTTGGATTAAGAAAT-ATTTT-----TGGTGTAGAAGTTTTA--A-TA-A-T-TGGGTCTGTTCGACCTTTAATTTCTTACA---------------------------------------------------TTATGGTTCCTTAGATCGTACC-ACA--AGACTTGGATAACTGTGGTAATTCTAGAGCTAATACATGC-AAACAGAGTCCCGACCAGAAATGGAAGGGATGCTTTTATTAGATCAAAACCAATC-GG-CCGG---CT---------------------TGTCCGGTCCGT-TTGCTTTGGTGACTCTGGATAACTTTGAGCTGATCGC-ACGGTCCTCGTACCGGCGACGCATCTTTCAAATGTCTGCCTTATCAACTGTCGATGGTAGGTTCTGCGCCTACCATGGTTGTAACGGGTAACGGGGAATCAGGGTTCGATTCCGGAGAGGGAGCCTGAGAAACGGCTACCACATCCAAGGAAGGCAGCAGGCGCGCAAATTACCCACTCCCGGCACGGGGAGGTAGTGACGAAAAATAACGATACGGGAYTCATCCGAGGCCCCGTAATCGGAATGAGCACACTTTAAACCCTTTAACGAGTATCCATTGGAGGGCAAGTCTGGTGCCAGCAGCCGCGGTAATTCCAGCTCCAATAGNGTATATTAAAGTTGTTGCGGTTAAAAAGCTCGTAGTTGGATTTGTGTCCCACGCTGTCGGTTCACCGTTCGTCGGTGTTTAACTGGCATGCCCGTGTGGACGTCCTGTCGGTGGATGCGGTCGGC--------CGT--AG--------------------------------------------------------------------------------------------------ACTCC------------GG--------------------TCTGCGTGTCGGCGGTCC-GATGCAATCCTACCACGGTGCTCTTC-ATCGAGTGTCGAGGTGGGCCGGCACGTTTACTTTGAACAAATTAGAGTGCTCAAAGCAGGCAGTG-GTTCGCCTGAATATTGTGTGCATGGAATAATGGAATAGGACCTCGGTTCTATTTTGTTGG-TTTTC-GGAA--CTTGAGGTAATGATTAATAGGGACAAACGGGGGCATTCGTATTGCGACGTTAGAGGTGAAATTCTTGGATCGTCGCAAGACGAACCTAAGCGAAAGCATTTGCCATGAGTGTTTTCATTAATCAAGAACGAAAGTTAGAGGTTCGAAGGCGATCAGATACCGCCCTAGTTCTAACCATAAACGATGCCAGCTAGCGATCCGCCGAAG------TTCCTCCGATGACTCGGCGGGCAG-CTTCCGGGAAACCAAAGCTTTTGGGTTCCGGGGGAAGTATGGTTGCAAAGCTGAAACTTAAAGGAATTGACGGAAGGGCACCACCAGGAGTGGAGCCTGCGGCTTAATTTGACTCAACACGGGAAACCTCACCAGGCCCGGACACCGGAAGGATTGACAGATTGACAGCTCTTTCTTGATTCGGTGGGTGGTGGTGCATGGCCGTTCTTAGTTGGTGGAGCGATTTGTCTGGTTAATTCCGATAACGAACGAGACTCTAGCCTGCTAACTAGTCGC---TCCGGTATCCCTTCG-TGCTACCGGCGAC-----ACATGATCTTCTTAGAGGGACAGGCGGCTTCTAGCCGCACGAGATTGAGCAATAACAGGTCTGTGATGCCCTTAGATGTTCTGGGCCGCACGCGCGCTACACTGAAGGAATCAGCGTGTCCTCCTGGCTCGAAAGAGCCGGGTAACCCGTTGAACCTCCTTCGT-GCTAGGGATTGGGGCTTGCAATTGTTCCCCATGAACGAGGAATTCCCAGTAAGCGCGAGTCATAAGCTCGCGTTGATTACGTCCCTGCCCTTTGTACACACCGCCCGTCGCTACTACCGATTGAATGATTTAGTGAGGTCTTCGGACTGGGGCGCGACGGCT--CTTCT---------------------------------------------------------------CGAG-CCGTTGATGTTTCTGGAAAGATGACCAAACTTGATCATTTAGA-------------------------------------------GGAGAAATCCTGAA-TTCGAATGGGT----------------------------TTGGATTCCGGG-CC-A-T---C----C-G-G---T--GTG----CCA-GGCTTG--CTTGC-CCTGCCAGATGT-TGC-TGGT-CGCCCGC-----T--GCGATTCGCGT--CG-TGTGCGG-TGTCGTTCC-CGG-CGAT---TACTCGG-TG-G---GG-T--GC------------TTGCTCTGCC-A-TTGGGGTCCTGCACTTCC-TCCC-T-AGTAGAAACGTCGCGACCCGTTGGG-TGTC---GGTC-T--AAGGCCC--GGG-AAGGCAGCCCGC--------GTGTC----CT-GC--GGT----GTGT-------------------------------C----TGCAG--G-CGC-ACGGACTCCTGG-T-GACCCGGCCGACTGCCCGACGG--TATGACC---AGAGGAGTCGATCCGCT---G-AA---ATG--GAAGCA-TTATGGT----TGTGTAGCGT-CCGG--CCCGGT------G-CCGA-CACG--TG---CGGG-T--T----A-ATG----GTCT----TG-------G-------C-C---T-T---GGGTG-TCCG-TG-C-T---ATG-CACGG---TCCT-G-GCCCCG--CTGCGT-TGTC-GG-A-----------------TT-GCT-GGT-GT-CCTTGGAC--TGG-ATCG---CC-ACTCCCGTCAGCG----ACGCCCAATCTTCGGATGGTCTCCCG?????????????????????????????????????????????????????????????????????????????????????????????????????????????????????????????????????????????????????????????????????????????????????????????????????????????????????????????????????????????????????????????????????????????????????????????????????????????????????????????????????????????????????????????????????????????????????????????????????????????????????????????????????????????????????????????????????????????????????????????????????????????????????????????????????????????????????????????????????????????????????????????????????????????????????????????????????????????????????????????????????????????????????????????????????????????????????????????????????????????????????????????????????????????????????????????????????????????????????????????????????????------------------------------------------------------ATAGAACAAATAATTTACTTCCATGATCATATTATAATGATTTTAATAATTATTGTAGTAATAGTATCATATATTATAATAATATTAATTATAAATAAAATTACAGATCGAAATATATTAGAAGGACAAACTATTGAATTAATTTGAACAATTACACCAGCATTAAGATTATTTTTTATTGCAACCCCATCATTAAGACTTTTATATTTAATAGATGAAATTAATAAACCAATAATAACTAATAAAATTATTGGACACCAATGATACTGATCATATGAATATTCAGATTTTAAAGATATAGAATTTGATTCATATATAATT------AACCAAAATGAATTAAATAATTTACGACTTCTAGATGTAGATAACCGATTAATTTTACCATCTAATACTTTTATTCGATTAATTGTTACATCAACTGACGTAATTCATTCATGAACACTCCCATCAACTGGAATTAAAGTTGATGGAACCCCAGGACGATTAAATCAAACTAGAATAATACTAAATAAAACAGGAGTAATTTTTGGTCAATGCTCAGAAATCTGTGGTACTAATCATAGATTTATACCAATCGTTATTGAAAGAATCAATATAAATAGATTCATCAAATGATTA----------AGCAGCTTGCCACTAAAGCTGCCCGCAAGAGTGCGCCAGCAACTGGCGGAGTTAAGAAACCCCATCGCTATCGTCCCGGAACTGTTGCTTTGCGAGAAATCAGACGTTACCAGAAGAGCACCGAGCTGCTTATTCGTAAGCTGCCTTTCCAGCGCCTGGTGCGTGAGATAGCTCAGGACTTCAAGACAGACTTGCGCTTCCAGAGCTCGGCTGTGATGGCCCTGCAGGAGGCAAGCGAGGCCTACTTGGTGGGTCTGTTTGAGGACACAAACCTGTGTGCCATCCATGCAAAGAGG------------
>GB040_Dinophasma_saginatum
?????????????????????????????????????????????????????????????????????????????????????????????????????????????????????????????????????????????????????????????????????????????????????????????????????????????????????????????????????????????????????????????????????????????????????????????????????????????????????????????????????????????????????????????????????????????????????????????????????????????????????????????????????????????????????????????????????????????????????????????????????????????????????????????????????????????????????????????????????????????????????????????????????????????????????????????????????????????????????????????????????????????????????????????????????????????????????????????????????????????????????????????????????????????????????????????????????????????????????????????????????????????????????????????????????????????????????????????????????????????????????????????????????????????????????????????????????????????????????????????????????????????????????????????????????????????????????????????????????????????????????????????????????????????????????????????????????????????????????????????????????????????????????????????????????????????????????????????????????????????????????????????????????????????????????????????????????????????????????????????????????????????????????????????????????????????????????????????????????????????????????????????????????????????????????????????????????????????????????????????????????????????????????????????????????????????????????????????????????????????????????????????????????????????????????????????????????????????????????????????????????????????????????????????????????????????????????????????????????????????????????????????????????????????????????????????????????????????????????????????????????????????????????????????????????????????????????????????????????????????????????????????????????????????????????????????????????????????????????????????????????????????????????????????????????????????????????????????????????????????????????????????????????????????????????????????????????????????????????????????????????????????????????????????????????????????????????????????????????????????????????????????????????????????????????????????????????????????????????????????????????????????????????????????????????????????????????????????????????????????????????????????????????????????????????????????????????????????????????????????????????????????????????????????????????????????????????????????????????????????????????????????????????????????????????????????????????????????????????????????????????????????????????????????????????????????????????????????????????????????????????????????????????????????????????????????????????????????????????????????????????????????????????????????????????????????????????????????????????????????????????????????????????????????????????????????????????????????????????????????????????????????????????????????????????????????????????????????????????????????????????????????????????????????????????????????????????????????????????????????????????????GGAGAAATCCTGAA-TTCGAATGGGT----------------------------TTGGATTCCGGG-CC-A-T---C----C-G-G---T--GTG----CCA-GGCTTG--CTTGC-CCTGCCAGATGT-TGC-TGGT-CGCCCGC-----T--GCGATTCGCGT--CG-TGTGCGG-TGTCGTTCC-CGG-CGAT---TACTCGG-TG-G---GG-T--GC------------TTGCTCTGCC-A-TTGGGGTCCTGCACTTCC-TCCC-T-AGTAGAAACGTCGCGACCCGTTGGG-TGTC---GGTC-T--AAGGCCC--GGG-AAGGCAGCCCGC--------GTGTC----CT-GC--GGT----GTGT-------------------------------C----TGCAG--G-CGC-ACGGACTCCTGG-T-GACCCGGCCGACTGCCCGACGG--TATGACC---AGAGGAGTCGATCCGCT---G-AA---ATG--GAAGCA-TTATGGT----TGTGTAGCGT-CCGG--CCTGGT------G-CCGA-CACG--TG---CGGG-T--G----A-ATG----GTTG----TT-------G-------C-C---T-T---GGGTG-TCCG-TG-C-T---ATG-CACGG---TCCT-G-GCCCCG--CTGCGT-TGTC-TG-A-----------------TT-ACT-GGT-GT-CCTTGGAC--TGG-ATCG---CC-ACTCCCGTCAGCG----ACGCCCAATCTTCGGATGG-------NNAATTTCACATATTATTTCACATGAAAGAGGTAAAAAAGAAGTATTTGGAAATCTAGGAATAATCTTCGCAATGAGAGCTATTGGAGTATTGGGATTTGTTGTATGAGCACACCATATATTTACAGTTGGAATAGATGTTGATACACGAGCATATTTCACATCAGCAACAATAATTATTGCGGTTCCAACAGGAATTAAAGTATTTAGATGATTAGCAACTATATATGGATCAAAATTAACATTTAGACCATCTTGTTTATGATCTATAGGATTTGTATTCTTATTTACTATAGGGGGGTTAACAGGAATTGTATTATCAAATTCATCTATTGATATTACCTTACATGACACNTATTATGTAGTTGCACACTTTCATTATGTATTATCAATAGGTGCAGTATTTGCTATTATAGCAGGATTTATTCAATGATATCCACTATTCACAGGATTAACAATAAATTCACTATGATTAAAAATTCAATTTANTACAATATTTATTGGTGTAAANTTAACATTTTTTCCACAACACTTTCTAGGATTAGCCGGAATACCTCGACGATATTCTGATTATCCTGATATATTTAATTCATGAAATATCATATCAACATTAGGATCTATTATCTCAATATTAAGAACAATAATATTTATTATAATTATATGAGAAAGATTAAACTCATTACGACAAGCTATATTTAGATCTCATATAATCAGATCAATTGAATGAAGTCATAATATACCTCCAAATGAACAT--------------------------------------------------------?????????????????????????????????????????????????????????????????????????????????????????????????????????????????????????????????????????????????????????????????????????????????????????????????????????????????????????????????????????????????????????????????????????????????????????????????????????????????????????????????????????????????????????????????????????????????????????????????????????????????????????????????????????????????????????????????????????????????????????????????????????????????????????????????????????????????????????????????????????????????????????????????????????????????????????????????????????????????????????????????????????????????????????????????????????????????????????????????????????????????????????????????????????????????????????????????????????????????????????????????????????????????????????????????????????????????????????????????????????????????????????????????????????????????????????????????????????????????????????????????????????????????????????????????
>GB041_Dryococelus_australis
?????????????????????????????????????????????????????????????????????????????????????????????????????????????????????????????????????????????????????????????????????????????????????????????????????????????????????????????????????????????????????????????????????????????????????????????????????????????????????????????????????????????????????????????????????????????????????????????????????????????????????????????????????????????????????????????????????????????????????????????????????????????????????????????????????????????????????????????????????????????????????????????????????????????????????????????????????????????????????????????????????????????????????????????????????????????????????????????????????????????????????????????????????????????????????????????????????????????????????????????????????????????????????????????????????????????????????????????????????????????????????????????????????????????????????????????????????????????????????????????????????????????????????????????????????????????????????????????????????????????????????????????????????????????????????????????????????????????????????????????????????????????????????????????????????????????????????????????????????????????????????????????????????????????????????????????????????????????????????????????????????????????????????????????????????????????????????????????????????????????????????????????????????????????????????????????????????????????????????????????????????????????????????????????????????????????????????????????????????????????????????????????????????????????????????????????????????????????????????????????????????????????????????????????????????????????????????????????????????????????????????????????????????????????????????????????????????????????????????????????????????????????????????????????????????????????????????????????????????????????????????????????????????????????????????????????????????????????????????????????????????????????????????????????????????????????????????????????????????????????????????????????????????????????????????????????????????????????????????????????????????????????????????????????????????????????????????????????????????????????????????????????????????????????????????????????????????????????????????????????????????????????????????????????????????????????????????????????????????????????????????????????????????????????????????????????????????????????????????????????????????????????????????????????????????????????????????????????????????????????????????????????????????????????????????????????????????????????????????????????????????????????????????????????????????????????????????????????????????????????????????????????????????????????????????????????????????????????????????????????????????????????????????????????????????????????????????????????????????????????????????????????????????????????????????????????????????????????????????????????????????????????????????????????????????????????????????????????????????????????????????????????????????????????????????????????????????????????????????????????????????????GGAGAAATCCTGAA-TTCGAAGGGGA----------------------------TTGGATTCATTT-CC-G-T---C----C-G-G---T--GCG-----CA-GGCCAC--CTGGC-CCCACCAGATGG-CGC-TGGT-CGCCCAC-----G--GCGATTCATTT--CG-CTTGTGG-TGTCGTTCC-TGG-CGAT---CACTCGG-TG-G---AG-T--GG-T-----GT---TTGCTCTGTC-A-CCGGAGGAGTGCACTTCC-TCCC-T-TGTAGAAACGTCGCGACCCGTTGGG-TGCC---GGTC-T--AAGGCCT--GGG-ATGGCAGACCAC--------GTTTC----CT-GT---AA----GT-----------------------T---T---C-T----TACAG--G-TGC-GTGGACACCTGG-T-GACCCGGCCGGCTGCCCGACGG--TATGACC---AGAGGAGTCGATCCGCT---A-AA---TGG--GAAACA-CTATGG--T--TGTGTAGCGT-CCGG--CCCGGC------G-CCGA-CACG--TG---CGGG-G--A----A-TGT------GG----TGTAA----A-------C-C---G-G---GGGTG-TCCG-TG-CAG---AAG-CACGG---CCCC-G-GCCCCG--TGTCGT-TGTT-GGAT-----------------AT-GTC-GGT-GT-CCTCGGAC--TGG-ATCA---GT-ACTCCCGTCGGCG----ACGCCC-ACCTTCGGATGG-------ATAATTTCACATATTATTTCACATGAAAGAGGAAAAAAAGAAGTATTTGGAAACTTAGGAATAATCTTTGCCATAGCAGCAATTGGTCTATTAGGATTTGTAGTATGAGCACATCATATATTTACAGTAGGAATAGATGTAGATACACGAGCATACTTTACATCAGCTACAATAATTATTGCTGTACCTACGGGTATTAAAGTATTTAGTTGATTAGCTACTATATATGGATCAAAATTAACCTTCAGACCATCATGTATATGAGCTATAGGTTTCGTATTCCTATTTACCTTAGGTGGGCTAACAGGAATTGTATTATCAAATTCATCAATTGATATTACACTACATGATACTTACTATGTAGTAGCTCACTTTCATTATGTATTATCAATAGGAGCTGTATTTGCTATCATAGCAGGATTTATCCAATGATACCCATTATTTACTGGAATAACAATAAATCCATTATGATTAAAAATTCAATTCATTACAATATTTATTGGTGTAAATATAACATTCTTTCCACAACATTTTTTAGGTCTAGCTGGAATACCACGACGATATTCAGACTACCCAGATATATTTACTTCATGAAATATTATTTCATCAATAGGGGCATTAATTTCAACAATAAGAATAATAATATTTATTATAATCCTATGAGAAAGAATAACATCAATACGTCAAACCATTTTTAGATCACATATAACAAGATCTCTTGAATGAATACATAACCTCCCACCAACAGAGCAT--------------------------------------------------------TTAGAAATAACTACCTGACCTAATTTATATTTACAAGATAGAGCATCACCTTTAATAGAACAAATAATCTTCTTTCACGATCACATCATAATAATTTTAATAATAATTGTTACTACAGTAAGTTATATTATAATTATATTAGTTTTTAATGACTATACAGATCGAAATCTTCTTGAAGGACAAATAATTGAATTAATTTGAACAGTAACACCAGCTATAACTTTATTTTTTATTGCAACACCATCATTACGATTACTATATCTAATAGATGAAATTAATAATCCAATAATAACAACAAAAGCAGTAGGGCACCAATGATATTGAACATACGAATATTCAGATTTTATCGATAGAGAATTTGATTCATACATAACA------AATACAGAAAGTAATAACAACTTACGATTATTAGATGTAGATAATCGAATAGTACTTCCTTCAAATACATTTATCCGAATAATTGTAACATCTACAGATGTTATTCATTCTTGAACCCTTCCTTCATCAGGGGTAAAAATTGATGGAACTCCTGGGCGTTTAAATCAAGCAAGAATAATATTAAATCGAAATGGTTTATTATTTGGTCAATGTTCAGAAATCTGTGGTACAAATCACAGATTTATACCAATTGTTGTTGAAAGCGTCCCTATTAATATATTTATTAAATGAATAATAAAATC--AGCAGCTTGCTACGAAAGCTGCTCGCAAGAGCGCCCCGGCCACGGGGGGAGTGAAGAAGCCACATCGCTATCGGCCTGGCACTGTTGCTTTGAGGGAGATCAGGCGCTACCAGAAAAGCACTGAACTGCTCATCCGCAAGCTGCCATTCCAGCGCCTGGTAAGGGAGATTGCRCAGGACTTCAAGACTGACCTGCGCTTCCAGAGCTCGGCRGTTATGGCTCTGCAGGARGCGAGTGAAGCCTACCTNGTGGGGCTGTTTGAGGACACNAACCTGTGT------------------------------
>GB042_Dyme_sp.
??????????????????????????????????????????????????????????????????????????????????????????????????????????????????????????????????????????????????????????????????????????????????????????????????????????????????????????????????????????????????????????????????????????????????????????????????????????????????????????????????????????????????????????????????????????????????????????????????????????????????TATTTTAATGGCCGCGGTA-TTTTGACCGTGCAAAGGTAGCATAATCATTAGTTTATTAATTGTGGACTTGTATGAATGGTTTCACGAAATATTAACTGTCTC-A---T-T-A-TT---A-T---TA-TTAGAATTTAATTTTTAAGTCAAAAAGCTT-AAATTTTGTTGATGGACGATAAGACCCTATAGATCTTTATTTATTTATTTA-T--T-AA-TA-T----TTTTA-T-T-----A-A-----TTT-C---T--TA--TTAT--T-AAGTGCATATATTTGGTTGGGGTGACAATTAGCT----A--TA-----ATTAACTCTT-TT---G-AT-A-A-AATT--ACATTGATTTATG-T----AT-AAATGACCTTGTATTATTG-TTTAAAGA-TTTAGATACCTTAGGGATAACAGCGTAATTTTCTTTGAGAGTTCATATCGACAGGA-GAGATTGCGACCTCGATGTTGGATTAAGATTA-ATTTT-----TGGTGTAGAAGTTA-A--A-AT-T-T-TAGGTCTGTTCGACCTTTAAAATCTTACA--------------------------AACCGCGAATGGCTCATTAAATCAGTTATGGTTCCTTGGATCGTACC-ACA--AGACTTGGATAACTGTGGTAATTCTAGAGCTAATACATGC-AAACAGAGTCCCGACCAGAAATGGAAGGGATGCTTTTATTAGATCAAAACCAATC-GG-CCGG---CT---------------------CGTCCGGTCCGA-CTGTCTTGATGACTCTGAATAACTTTGAGCTGATCGC-ACGGTCCTCGTACCGGCGACGCATCTTTCAAATGTCTGCCTTATCAACTGTCGATGGTAGGCTCTGCGCCTACCATGGTTGTAACGGGTAACGGGGAATCAGGGTTCGATTCCGGAGAGGGAGCCTGAGAAACGGCTACCACATCCAAGGAAGGCAGCAGGCGCGCAAATTACCCACTCCCGGCACGGGGAGGTAGTGACGAAAAATAACGATACGGGACTCATCCGAGGCCCCGTAATCGGAATGAGAACACTTTAAACTCTTTAACGAGTATCCATTGGAGGGCAAGTCTGGTGCCAGCAGCCGCGGTAATTCCAGCTCCAATAGCGTATATTAAAGTTGTTGCGGTTAAAAAGCTCGTAGTTGGACTTGTGTCCCACGCTGTCGGTTCACCGTTCGTCGGTGTCTAACTGGCATGCTCGTGGGGACGTCCTGCCGGTGGATGCGGCCGGC--------CGC--GG--------------------------------------------------------------------------------------------------GCCTT-C---------GGG--------------------TCCGCGTGTCGGCGGTCT-GGTTAAATCCTACCGCGGTGCTCTTA-ACCGAGTGTCGAGGTGGGCCGGCACCTTTACTTTGAACAAATTAGAGTGCTTAAAGCAGGCAGTG-GTTCGCCTGAATATTGTGTGCATGGAATAATGGAATAGGACCTCGGTTCTATTTTGTTGG-TTTTC-GGAA--CTTGAGGTAATGATTAAAAGGAACAAGCGGGGGCATTCGTATTGCGACGTTAGAGGTGAAATTCTTGGATCGTCGCAAGACGGACCTAAGCGAAAGCATTTGCCAAGGGTGTTTTCATTAATCAAGAACGAAAGTTAGAGGTTCGAAGGCGATCAGATACCGCCCTAGTTCTAACCATAAACGATGCCAGCCAGCGATCCGCCGAAG------TTCCTCCGATGACTCGGCGGGCAG-CTTCCGGGAAACCAAAGCTTTTGGGTTCCGGGGGAAGTATGGTTGCAAAGCTGAAACTTAAAGGAATTGACGGAAGGGCACCACCAGGAGTGGAGCCTGCGGCTTAATTTGACTCAACACGGGAAACCTCACCAGGCCCGGACACCGGAAGGATTGACAGATTGAGAGCTCTTTCTTGATTCGGTGGGTGGTGGTGCATGGCCGTTCTTAGTTGGTGGAGTGATTTGTCTGGTTAATTCCGATAACGAACGAGACTCTGGCCTGCTAACTAGTCGC--TCCCGGTATCCATTCG-TGCTACCGGCGAC-----TCATGATCTTCTTAGAGGGACAGGCGGCTTCTAGCCGCACGAGATTGAGCAATAACAGGTCTGTGATGCCCTTAGATGTTCTGGGCCGCACGCGCGCTACACTGAAGGAATCAGCGTGTCCTCCTAGCCCGAGAGGGCCGGGAAACCCGTTGAACCTCCTTCGT-GCTAGGGATTGGGGCTTGCAATTGTTCCCCATGAACGAGGAATTCCCAGTAAGCGCGAGTCATAAGCTCGCGTTGATTACGTCCCTGCCCTTTGTACACACCGCCCGTCGCTACTACCGATTGAATGATTTAGTGAGGTCTTCGGACCGGTGCGCGACGGCT--CTTCG---------------------------------------------------------------CGAG-CCGCCGATGTTGCTGGAAAGATGACCGAACTTGATCATTTAGA-------------------------------------------GGAGACGTCCTGAA-ATCGAGGGGGAT--------------------------TTTGGATTCAGGT-GT-A-G---C-GTTC-G-G---T--AAG---GCTG-GGCCGC----CGT-CCGTGCAGACGT-TGT-GGGT-CGCCCGT-----GC-GCGAGTT-CTT--CG-CGCGCGG-TGTCGC-TC-CCG-CGAT---CGCTCGC-CG-G---GC-T--GG-CG----T----AGTTACCCAG-G-CCGTGGCACCGCACTTCC-TCCC-C-AGTAGATGCGTCGCGGCTCGTTGGG-AACC---GGTC-TG-AAGGCCC--GGG-ATGGCAGCCCGC--------AGCCC----TC-TT--TGC------------------------GCCTGA---C---C-G----CGCAG--G-GGC-TCGGACTCCCGG-T-CGCCCGGCCG-TGGCCCGACGG--TATGACC---AGAGGAGACGATCCGCT---T-TT---TTG--AGAATG-TGT--------TGTGAAGCGT-CCGA--GACTGG------C-TGCG-TGGA--GT---GGTT-G--GGTGGA-ACT----CTGA-----ACGTGCA-GG------G-T-----G---GGGTG-TCCG-TG-C-G---AGT-CACGG---CACCTA-GACCCC-----CGCTCGTC-CG-C-----------------AG-ACC-CGT-AT-TCTCGGAC--GGG-ATCG---AG-CCTCCCGCCTGCG----GCGCCA-TCCTTCGGATGGTCTCCCG?????????????????????????????????????????????????????????????????????????????????????????????????????????????????????????????????????????????????????????????????????????????????????????????????????????????????????????????????????????????????????????????????????????????????????????????????????????????????????????????????????????????????????????????????????????????????????????????????????????????????????????????????????????????????????????????????????????????????????????????????????????????????????????????????????????????????????????????????????????????????????????????????????????????????????????????????????????????????????????????????????????????????????????????????????????????????????????????????????????????????????????????????????????????????????????????????????????????????????????????????????????------------------------------------------------------------------------------------------------------------ATTACTACAGTAACCTATATAATAATCATATTAATAATAAATAATAATACTGATCGTAATTTACTTGAAGGTCAAATGATTGAATTAATTTGAACAGTAACCCCATCTATAACACTATTCTTTATTGCCACCCCTTCATTACGATTATTATATTTAATAGATGAAATTAATAACCCTTCAATAACTACTAAAGCAGTAGGACATCAATGATTCTGATCATATGAATATTCAGACTTCAATGAAACAGAATTTGACTCATATATAATT------AATGAA---------AATAATATACGATTATTAGAAGTAGATAATCGACTAATTTTACCATATAATATATTTATTCGAATAATTGTTACATCAATAGATGTAATTCATTCATGAACAATTCCATCAAGAGGGGTAAAAATTGATGGAACACCGGGTCGCCTTAACCAAGCTAGATTACTACTAAATCGAAGTGGTGTAATATATGGACAATGTTCAGAAATCTGTGGAACAAATCATAGATTT-------------------------------------------------------------AACAGCTCGCCACCAAAGCGGCCCGTAAGAGCGCGCCTGCCACCGGAGGAGTGAAGAAGCCTCACCGCTATCGTCCCGGTACCGTCGCCTTGAGGGAAATCAGGCGCTACCAGAAAAGCACCGAACTGCTGATACGCAAGTTGCCCTTCCAGCGTCTGGTGCGAGAGATTGCTCAGGACTTTAAGACTGACCTGCGCTTCCAGAGCTCTGCTGTCATGGCACTGCAGGAGGCCAGCGAGGCATACTTGGTTGGGTTGTTCGAGGACACCAATCTGTGCGCCATCCACGCCAAGAGG------------
>GB043_Epicharmus_marchali
[truncated: 2,522,735 more chars]
