# Supplementary material for: A second view on the evolution of flight in stick and leaf insects (Phasmatodea)
Source: BMC Ecol Evol. 2022 May 12;22:62. doi: 10.1186/s12862-022-02018-5 (PMC9097326; doi:10.1186/s12862-022-02018-5)
Supplement: Supplementary file 3 — Additional file 3: Table S1. Phylogenetic signal. Results of phylogenetic signal estimations using D statistics and Pagel's lambda, and the comparison of the observed number of evolutionary transitions for each trait against a randomised character matrix. Wings = presence of wings (macropterous or micropterous), Flight = potential capability of flight (macropterous taxa), Ocelli = presence of ocelli. Table S2. Model testing. Results of testing the fit of different character evolution models to the binary wing dataset (datawings). ER, equal rates; ARD, all-rates-different; IRR, irreversible model disallowing the regain of wings. Table S3. Probabilites [%] for the three wing states for the major nodes. Comparison of the results for the B1, B2 and B3 constrained phylogenies. Note that Oriophasmata were not recovered as monophyletic in the B3 phylogeny and thus both Oriophasmata and Occidophasmata were excluded here. Table S4. Average number of transitions between states resulting from 300 iterations of stochastic character mapping. Based on phylogeny with B2 constraints and both 3-states and binary wing and ocelli datasets using the ARD and the IRR model. The asterisk indicates that depicted ranges show the confidence interval of 95% highest posterior density. apt, apterous; micro, micropterous; macro, macropterous. Table S5. Correlation test. Results of fitting Pagel's model to test for correlation between the evolution of wings and ocelli. Correlation was tested on the binary datasets of males and females with different settings for the root state. Variable x represents the wing state and y the ocelli state. For males, the correlation of ocelli was further tested for the three wing states. Significance in bold. AIC, Akaike Information criterion, AICw, Akaike weights. Table S6. Diversification analysis. Results of fitting 24 models of diversification including HiSSE, BiSSE and character-independent (CID) models. Analysis was based on the B2 constraint phylogeny and th [file 12862_2022_2018_MOESM3_ESM.xls]

## Sheet: Table S1
Table S1. Phylogenetic signal. Results of phylogenetic signal estimations using D statistics and Pagel's lambda, and the comparison of the observed number of evolutionary transitions for each trait against a randomised character matrix. Wings = presence of wings (macropterous or micropterous), Flight = potential capability of flight (macropterous taxa), Ocelli = presence of ocelli.
	D statistics					Pagel's lambda			Evolutionary transitions
	Count: trait absent	Count: trait present	Estimated D	Probability of E(D) resulting from no (random) phylogenetic structure	Probability of E(D) resulting from Brownian phylogenetic structure	Fitted ‘lambda’ model parameter	log-likelihood	AIC	Transitions observed	Transitions observed after randomisation process
Wings	281	234	-0.41	0	0.9951	1	-187.095	380.19	58	148–188 (mean ~169)
Flight	347	168	-0.355	0	0.985	0.986	-191.643	389.285	51	126–156 (mean ~142)
Ocelli	441	74	-0.568	0	0.9967	1	-92.757	191.515	24	63–74 (mean ~70)

## Sheet: Table S2
Table S2. Model testing. Results of testing the fit of different character evolution models to the binary wing dataset (datawings). ER, equal rates; ARD, all-rates-different; IRR, irreversible model disallowing the regain of wings.
fitDiscrete	log likelihood	AIC	weighted AIC
ER	-296.884	595.767	8.67e-06
ARD	-280.149	572.297	0.999984
SYM	-295.144	596.288	6.55e-06
IRR	-299.802	601.605	4.7e-07
fitMk	log likelihood	AIC	weighted AIC
ER	-297.277	596.553	2.93e-06
ARD	-280.477	572.955	0.389595
SYM	-295.638	597.277	2.04e-06
IRR	-300.288	602.576	1.4e-07
IRR + root=winged	-299.883	601.765	2.2e-07
ARD + root=wingless	-280.028	572.057	0.6104

## Sheet: Table S3
Table S3. Probabilites [%] for the three wing states for the major nodes. Comparison of the results for the B1, B2 and B3 constrained phylogenies. Note that Oriophasmata were not recovered as monophyletic in the B3 phylogeny and thus both Oriophasmata and Occidophasmata were excluded here.
B1 (Figure S2)
	Phasmatodea	Euphasmatodea	Neophasmatodea	Occidophasmata	Oriophasmata
apterous	38.67	70	83.33	82	84
micropterous	18.33	6	5	3.67	3.67
macropterous	43	24	11.67	14.33	12.33
B2 (Figures 4, S4–S6)
	Phasmatodea	Euphasmatodea	Neophasmatodea	Occidophasmata	Oriophasmata
apterous	48.67	84	95.33	96	97.67
micropterous	17.67	5	1.67	1	0.33
macropterous	33.67	11	3	3	2
B3 (Figure S3)
	Phasmatodea	Euphasmatodea	Neophasmatodea
apterous	62	60.33	60
micropterous	6.67	6.67	5
macropterous	31.33	33	35

## Sheet: Table S4
Table S4. Average number of transitions between states resulting from 300 iterations of stochastic character mapping. Based on phylogeny with B2 constraints and both 3-states and binary wing and ocelli datasets using the ARD and the IRR model. The asterisk indicates that depicted ranges show the confidence interval of 95% highest posterior density. apt, apterous; micro, micropterous; macro, macro…
Flight: 3-states dataset	average number of changes between states	apt->micro	apt->macro	micro->apt	micro->macro	macro->apt	macro->micro	mean total time spent in state "apterous" [%]	mean total time spent in state "micropterous" [%]	mean total time spent in state "macropterous" [%]
ARD	14418.1	66.38	5.333	9.997	7176.14	51.713	7108.53	53.921	15.974	30.105
IRR	118.447	0	0	22.38	15.9		46.15	44.132	13.213	42.655
Flight: Binary dataset	average number of changes between states	wingless -> winged	winged -> wingless	mean total time spent in state "wingless" [%]	mean total time spent in state "winged" [%]
ARD	64.217 (54–85)*	22.443 (9–36)*	41.773 (27–59)*	52.714	47.286
IRR	76.3 (71–82)*	0	76.3 (71–82)*	44.82	55.18
Ocelli	average number of changes between states	ocelli absent -> present	ocelli present -> absent	mean total time spent in state "absent" [%]	mean total time spent in state "present" [%]
ARD	32.98 (25–54)*	8.29 (0–13)*	24.69 (14–54)*	84.15	15.85
IRR	50.79 (43–59)*	0	50.79 (43–59)*	79.88	20.12

## Sheet: Table S5
Table S5. Correlation test. Results of fitting Pagel's model to test for correlation between the evolution of wings and ocelli. Correlation was tested on the binary datasets of males and females with different settings for the root state. Variable x represents the wing state and y the ocelli state. For males, the correlation of ocelli was further tested for the three wing states. Significance in …
MALES	All taxa - root state not constrained		All taxa - root state: wingless | no ocelli		All taxa - root state: winged | no ocelli		All taxa - root state: winged | ocelli
	AIC	AICw	AIC	AICw	AIC	AICw	AIC	AICw
independent	569.788	0	572.958	0	571.395	0	570.199	0
dependent x	537.952	0.2935	543.153	0.1112	550.108	0.0021	539.339	0.1053
dependent y	536.374	0.6462	540.093	0.5136	537.921	0.9434	535.309	0.7895
dependent x&y	541.12	0.0602	540.721	0.3752	543.624	0.0545	543.339	0.1053
FEMALES	All taxa - root state not constrained		All taxa - root state: wingless | no ocelli		All taxa - root state: winged | no ocelli		All taxa - root state: winged | ocelli
	AIC	AICw	AIC	AICw	AIC	AICw	AIC	AICw
independent	477.961	0	484.255	0	479.059	0	479.804	0
dependent x	464.745	0.006	467.073	0.0001	460.812	0.0312	469.363	0
dependent y	454.517	0.9938	455.875	0.0148	454.211	0.8476	434.279	1
dependent x&y	471.037	0.0003	447.482	0.9851	458.102	0.1211	469.363	0
Correlation between wing states and ocelli (dep variable y), using fitPagel with method "fitMK" [males]
wing state	logL independent	logL dependent	AIC independent	AIC dependent	lik ratio	p value	bonf_corrected
wingless	-280.894	-262.187	569.788	536.374	37.4139	7.51075e-09	2.25322e-08
micropterous	-233.645	-232.503	475.289	477.007	2.28275	0.319379	0.958137
macropterous	-286.811	-260.285	581.622	532.569	53.0528	3.0181e-12	9.0543e-12

## Sheet: Table S6
Table S6. Diversification analysis. Results of fitting 24 models of diversification including HiSSE, BiSSE and character-independent (CID) models. Analysis was based on the B2 constraint phylogeny and the binary wing dataset with outgroup taxa (Embioptera) removed. Best-fit model is depicted in bold. AIC, Akaike information criterion.
MALES
Model	Name	log-likelihood	AIC	Akaike weights
CID-4: ε’s equal, q’s equal	hisse.fit08	-2363.28	4738.55	0.9412
CID-4: q’s equal	hisse.fit07	-2363.28	4744.55	0.0469
HiSSE: 0A=1A, ε’s equal, q0B1B=0, q1B0B=0, all other q’s equal	hisse.fit24	-2369.17	4748.35	0.007
HiSSE: ε’s equal, q0B1B=0, q1B0B=0, all other q’s equal	hisse.fit14	-2369.1	4750.19	0.0028
HiSSE: 0A=1A, ε0A=ε1A, q0B1B=0, q1B0B=0, all other q’s equal	hisse.fit23	-2369.17	4752.35	0.001
CID-2: ε’s, q’s equal	hisse.fit06	-2373.16	4754.32	0.0004
HiSSE: 0A=0B, ε’s equal, q0B1B=0, q1B0B=0, all other q’s equal	hisse.fit20	-2372.76	4755.51	0.0002
HiSSE: q0B1B=0, q1B0B=0, all other q’s equal	hisse.fit13	-2369.1	4756.19	0.0001
HiSSE: 0A=1A, ε’s equal, q’s equal	hisse.fit22	-2373.13	4756.26	0.0001
CID-2: q’s equal	hisse.fit05	-2373.16	4756.32	0.0001
HiSSE: 0A=1A=0B, ε’s equal, q0B1B=0, q1B0B=0, all other q’s equal	hisse.fit16	-2374.87	4757.74	0.0001
HiSSE: ε’s equal, q’s equal	hisse.fit10	-2372.96	4757.92	0.0001
HiSSE: 0A=0B, ε0A=ε0B, q0B1B=0, q1B0B=0, all other q’s equal	hisse.fit19	-2372.76	4759.51	<0.0001
HiSSE: 0A=1A=0B, ε0A=ε1A=ε0B, q0B1B=0,q1B0B=0, all other q’s equal	hisse.fit15	-2374.87	4759.74	<0.0001
HiSSE: 0A=1A, ε0A=ε1A, q’s equal	hisse.fit21	-2373.13	4760.26	<0.0001
HiSSE: q’s equal	hisse.fit09	-2373.46	4764.92	<0.0001
BiSSE: ε0=ε1	hisse.fit02	-2378.48	4766.95	<0.0001
HiSSE: 0A=0B, ε’s equal, q’s equal	hisse.fit18	-2378.92	4767.84	<0.0001
HiSSE: 0A=1A=0B, ε’s equal, q’s equal	hisse.fit12	-2380.34	4768.69	<0.0001
BiSSE: all free	hisse.fit01	-2378.48	4768.95	<0.0001
BiSSE: ε0=ε1, q’s equal	hisse.fit04	-2381.22	4770.44	<0.0001
HiSSE: 0A=1A=0B, ε0A=ε1A=ε0B, q’s equal	hisse.fit11	-2380.34	4770.69	<0.0001
HiSSE: 0A=0B, ε0A=ε0B, q’s equal	hisse.fit17	-2378.92	4771.84	<0.0001
BiSSE: q’s equal	hisse.fit03	-2381.22	4772.44	<0.0001
FEMALES
Model	Name	log-likelihood	AIC	Akaike weights
CID-4: ε’s equal, q’s equal	hisse.fit08	-2350.67	4713.34	0.3935
HiSSE: 0A=0B, ε’s equal, q0B1B=0, q1B0B=0, all other q’s equal	hisse.fit20	-2352.23	4714.45	0.2257
HiSSE: ε’s equal, q0B1B=0, q1B0B=0, all other q’s equal	hisse.fit14	-2352.21	4716.43	0.0841
HiSSE: 0A=1A, ε’s equal, q0B1B=0, q1B0B=0, all other q’s equal	hisse.fit24	-2353.29	4716.57	0.0783
BiSSE: ε0=ε1	hisse.fit02	-2353.31	4716.63	0.0762
HiSSE: 0A=1A=0B, ε’s equal, q0B1B=0, q1B0B=0, all other q’s equal	hisse.fit16	-2355.03	4718.06	0.0373
HiSSE: 0A=0B, ε0A=ε0B, q0B1B=0, q1B0B=0, all other q’s equal	hisse.fit19	-2352.23	4718.45	0.0306
BiSSE: all free	hisse.fit01	-2353.31	4718.79	0.0258
CID-4: q’s equal	hisse.fit07	-2350.67	4719.34	0.0196
HiSSE: 0A=1A=0B, ε0A=ε1A=ε0B, q0B1B=0,q1B0B=0, all other q’s equal	hisse.fit15	-2355.03	4720.06	0.0137
HiSSE: 0A=1A, ε0A=ε1A, q0B1B=0, q1B0B=0, all other q’s equal	hisse.fit23	-2353.29	4720.57	0.0106
HiSSE: q0B1B=0, q1B0B=0, all other q’s equal	hisse.fit13	-2352.21	4722.43	0.0042
CID-2: ε’s, q’s equal	hisse.fit06	-2360.08	4728.16	0.0002
HiSSE: 0A=1A, ε’s equal, q’s equal	hisse.fit22	-2360.06	4730.11	0.0001
CID-2: q’s equal	hisse.fit05	-2360.08	4730.16	0.0001
HiSSE: ε’s equal, q’s equal	hisse.fit10	-2360.18	4732.37	<0.0001
HiSSE: 0A=1A, ε0A=ε1A, q’s equal	hisse.fit21	-2360.06	4734.11	<0.0001
HiSSE: q’s equal	hisse.fit09	-2360.18	4738.37	<0.0001
HiSSE: 0A=0B, ε’s equal, q’s equal	hisse.fit18	-2365.62	4741.24	<0.0001
HiSSE: 0A=1A=0B, ε’s equal, q’s equal	hisse.fit12	-2367	4742	<0.0001
BiSSE: ε0=ε1, q’s equal	hisse.fit04	-2367	4742.01	<0.0001
HiSSE: 0A=1A=0B, ε0A=ε1A=ε0B, q’s equal	hisse.fit11	-2367	4744	<0.0001
BiSSE: q’s equal	hisse.fit03	-2367	4744.01	<0.0001
HiSSE: 0A=0B, ε0A=ε0B, q’s equal	hisse.fit17	-2365.62	4745.24	<0.0001

## Sheet: Table S7
Table S7. Information on taxon and gene sampling. GenBank accession numbers are provided for each specimen used in this study. For taxa retrieved from GenBank, an ID with consecutive numbering is used (GBXXX). Accession numbers of newly obtained sequences are highlighted in bold. In alphabetical order.
Taxon	Genus	Species	Location	ID	18S	28S	H3	COI	COII	12S	16S
Aschiphasmatidae	Abrosoma	festinatum		GB001	MK291809	MK291884	MK291578			MK291654	MK291730
Necrosciinae	Acacus	sarawacus	Malaysia: Borneo	SB0474	OK333979	OK333818	OK314619	OK324291	OK314739	OK333652	OK333504
Lonchodinae	Acanthomenexus	polyacanthus	Indonesia: Sulawesi	SB0374	OK333939	OK333778	OK314693	OK324254	OK314714	OK333617	OK333463
Lanceocercata	Acanthoxyla	geisovii		GB002		EU492933	FJ474187	EU492962	EU492989
Achriopteridae	Achrioptera	cliquennoisi	Madagascar	Ma119		MK548204	MK548232	MK548283	MK548256
Achriopteridae	Achrioptera	fallax	Madagascar: Ankarana NP	Ma123		MK548206	MK548234	MK548285	MK548258
Achriopteridae	Achrioptera	manga	Madagascar: Orangea	Ma122		MK548208	MK548236	MK548287	MK548260
Achriopteridae	Achrioptera	punctipes	Madagascar	SB0101	MN925269	MN925407	MN925534	MN925663	MN925774	MN924994	MN925126
Achriopteridae	Achrioptera	impennis	Madagascar: Isalo	Ma039	OK333865	OK333699					OK333391
Achriopteridae	Achrioptera	magnifica	Madagascar: Aniolorobe	Ma060	OK333866	MK548203	MK548231	MK548282	MK548255	OK333546	OK333392
Achriopteridae	Achrioptera	spinosissima	Madagascar: Reserve Forestiere De Kirindy, Morondava	Ma113	OK333872	OK333705	OK314614	OK324178	OK314811	OK333552	OK333399
Lanceocercata	Acrophylla	thoon		GB003		FJ474138	FJ474216	FJ474294	FJ474368
Lanceocercata	Acrophylla	titan		GB004		FJ474101	FJ474179	FJ474258	FJ474335
Lanceocercata	Acrophylla	wuelfingi		GB005		FJ474102	FJ474180	FJ474259	FJ474336
Cladomorphinae	Agamemnon	cornutus	Puerto Rico: Virgin Islands	SB0202	MN925311	FJ474104	FJ474182	FJ474261	KT426594	MN925029	MN925168
Agathemeridae	Agathemera	cf. maculafulgens		GB006	MK291825	MK291902	MK291594		MK297289	MK291667	MK291747
Agathemeridae	Agathemera	nr. crassa		GB007	MK291826	MK291903	MK291595		MK297290	MK291668	MK291748
Diapheromerinae	Alienobostra	sp.		GB173			MN449797.1	MN449914.1		MN449722.1
Necrosciinae	Anarchodes	annulipes	Malaysia: Peninsular Malaysia	SB0567	OK334009	OK333850	OK314543	OK324321	OK314849		OK333535
Necrosciinae	Anarchodes	salmanazar	Philippines: Palawan	SB0541	OK333997	OK333838	OK314610	OK324309	OK314717	OK333667	OK333522
Necrosciinae	Anarchodes	salmanazar	Philippines: Luzon, Marinfanta	SB0542	OK333998	OK333839	OK314578	OK324310	OK314733	OK333668	OK333523
Lanceocercata	Anchiale	briareus		GB008		FJ474139	FJ474217	FJ474295	FJ474369
Necrosciinae	Andropromachus	scutatus	Vietnam: Lo Tam Dao NP	SB0170	OK333908	OK333747	OK314656	OK324219	OK314837		OK333433
Anisacanthidae	Anisacantha	difformis	Madagascar	Ma003		MK572709	MK572716	MK572712	MK572706		OK333380
Pseudophasmatidae	Anisomorpha	buprestoides	USA: Florida	GB009		FJ474106	FJ474184	FJ474263	FJ474339
Pseudophasmatidae	Anisomorpha	ferruginea	USA: Florida	GB010	AY121159	AY125299	AY125243				KJ024466
Pseudophasmatidae	Anisomorpha	paromalus	Belize	SB0554	OK334005	OK333846	OK314586	OK324317	OK314799	OK333675	OK333530
Aschiphasmatidae	Anoplobistus	cf. siebersi	Malaysia: Borneo	SB0470	OK333976	OK333815	OK314623	OK324288	OK314749	OK333650	OK333501
Pseudophasmatidae	Anthericonia	anketeschke	Costa Rica: Monteverde	SB0069	MN925257	MN925395	MN925523	MN925652			MN925114
Antongiliidae: Antongiliinae	Antongilia	madagassa	Madagascar: Montagne d'Ambre	Ma102		OK333704	OK314591	OK324177	OK314720	OK333551	OK333398
Antongiliidae: Antongiliinae	Antongilia	laciniata	Madagascar: Ankafobe	Ma100	OK333871	OK333703	OK314585	OK324176	OK314822		OK333397
Antongiliidae: Antongiliinae	Antongilia	muricata	Madagascar: Anevoka, Maromiza	Ma032	OK333863	OK333697	OK314566	OK324171	OK314775		OK333389
Lanceocercata	Apterograeffea	marshallae		GB011		KT426654	KT426566	KT426624	KT426596
Lanceocercata	Apterograeffea	reunionensis		GB012		KT426655	KT426567	KT426625	KT426597
Heteropterygidae: Obriminae	Aretaon	asperrimus	Malaysia: Borneo	GB013	AY121158.1	KP300888.1	KP300898.1	KP300911.1	KP300922.1	KJ024477.1	KJ024430.1
Heteropterygidae: Obriminae	Aretaon	muscosus	Malaysia: Borneo, Sarawak, Mulu NP	SB0017	MN925241	MN925381	MN925508	MN925638	MN925753	MN924971	MN925099
Necrosciinae	Asceles	cf. scabra	Philippines: Marinfanta	SB0421	OK333957	OK333797	OK314697	OK324272	OK314746	OK333633	OK333482
Necrosciinae	Asceles	malaccae		GB174		MN449515.1			MN449883.1	MN449695.1	MN449620.1
Necrosciinae	Asceles	margaritatus	Malaysia: Borneo, Sabah, Kota Belud, Mt. Sayap	SB0548	OK334001	OK333842	OK314622	OK324313	OK314800	OK333671	OK333526
Necrosciinae	Asceles	margaritatus margaritatus	Malaysia: Borneo	SB0466	OK333974	OK333813	OK314672	OK324286	OK314782	OK333648	OK333499
Necrosciinae	Asceles	tanarata singapura		GB175		MN449516.1	MN449774.1		MN449884.1	MN449696.1	MN449621.1
Aschiphasmatidae	Aschiphasma	annulipes	Brunei: Teraja	SB0414	OK333953	OK333793	OK314655	OK324268	OK314832	OK333630	OK333478
Aschiphasmatidae	Aschiphasma	annulipes	Malaysia: Peninsular Malayisa, Perak, Tapah Hills	SB0430	OK333961	OK333801		OK324276	OK314844	OK333636	OK333486
Aschiphasmatidae	Aschiphasmatidae	sp.	India: Thiruvananthapuram, Kerala	SB0538	OK333996	OK333837		OK324307	OK314855	OK333665	OK333520
Lanceocercata	Asprenas	impennis		GB014		FJ474107	FJ474185	FJ474264	FJ474340
Lonchodinae	Austrocarausius	mercurius		GB176	MN449571.1	MN449540.1	MN449805.1			MN449729.1	MN449659.1
Pseudophasmatidae	Autolyca	herculeana	Honduras: Tegucigalpa	SB0499	OK333987	OK333826			OK314709		OK333511
Pseudophasmatidae	Autolyca	sp. (AUT1/WS059)	Panama	GB015	MK291765	MK291840	MK291537	KT426626.1	MK297246	MK291612	MK291688
Bacillidae: Xylicinae	Bacillidae	sp.	South Africa: Eastern Cape, Dwesa	SB0515		OK333828	OK314652	OK324300	OK314803	OK333659	OK333512
Bacillidae: Bacillinae	Bacillus	atticus atticus	Italy: Cugni	GB169					AF038226
Bacillidae: Bacillinae	Bacillus	atticus carius	Greece: Neraida	GB167					AF038228
Bacillidae: Bacillinae	Bacillus	atticus cyprius	Cyprus: Episkopi	GB168					AF038227
Bacillidae: Bacillinae	Bacillus	grandii benazzii	Italy: Sicily, Torre Bennistra	GB165					AF148315.1
Bacillidae: Bacillinae	Bacillus	grandii grandii	Italy: Sicily, Cava Grande del Cassibile	GB164					AF148313.1
Bacillidae: Bacillinae	Bacillus	grandii maretimi	Italy: Sicily, Marettimo	GB166					AF038224
Bacillidae: Bacillinae	Bacillus	lynceorum	Italy: Sicily, Cassiblile	GB162					AF038219
Bacillidae: Bacillinae	Bacillus	whitei	Italy: Sicily, Ponte Manghisi	GB163					AF038213
Bacillidae: Bacillinae	Bacillus	atticus	Italy: Sicily	BAL4		OK333683	OK314536	OK324157	OK314810
Bacillidae: Bacillinae	Bacillus	rossius	Italy: Sicily	BAL3		OK333682	OK314624	OK324156	OK314806
Diapheromerinae	Bacteria	ferula	Caribbean Islands: Guadeloupe	BAF1		FJ474109	FJ474188	FJ474266	FJ474342
Diapheromerinae	Bacteria	horni		GB177			MN449789.1	MN449948.1	MN449898.1	MN449714.1	MN449640.1
Diapheromerinae	Bacteria	ploiaria		GB016	MK291755	MK291830	MK291528		MK297241	MK291604	MK291678
Palophidae	Bactrododema	haworthii	Namibia: Windhoek	SB0094	MN925266	MN925404	MN925531	MN925661	MN925771	MN924992	MN925123
Palophidae	Bactrododema	haworthii	Namibia: Tsumeb	SB0097	MN925267	MN925405	MN925532	MN925662	MN925772		MN925124
Palophidae	Bactrododema	sp.	South Africa: Western Cape	SB0406	OK333952	OK333792	OK314549	OK324267	OK314852	OK333629	OK333477
Palophidae	Bactrododema	sp. (STI14)		GB017		FJ474171	FJ474249	FJ474327	FJ474396
Lonchodinae	Baculofractum	insigne		GB018	KJ024412	KJ024391	KJ024528		KJ024560	KJ024496	KJ024449
Bacillidae: Xylicinae	Bathycharax	cf. auriculatus	Gabon: Ngounié Province	SB0191/WS554	OK333915	OK333755	OK314651	OK324227		OK333592
Heteropterygidae: Obriminae	Brasidas	foveolatus	Philippines	SB0186	MN925304	MN925437	MN925565	MN925691	MN925808	MN925024	MN925162
Pseudophasmatidae	Brizoides	amabilis	Tobago	SB0451	OK333969	OK333808	OK314572			OK333643	OK333494
Necrosciinae	Brockphasma	spinifemoralis	Vietnam: Bach Ma NP	SB0176	MN925300	MN925433	MN925561	MN925687	MN925804	MN925019	MN925157
Necrosciinae	Calvisia	leopoldi	Indonesia: Bali, NJembrana	SB0052	OK333881	OK333718	OK314551	OK324191		OK333560
Necrosciinae	Calvisia	marmorata	Malaysia: Borneo	SB0397	OK333948	OK333787	OK314604	OK324263	OK314725	OK333625	OK333472
Diapheromerinae	Calynda	coronata	Costa Rica: Bosque del Niño	SB0051	MN925252	MN925390	MN925518	MN925648		MN924982	MN925109
Lanceocercata	Canachus	alligator		GB019		GQ927338	GQ927449	GQ927376	GQ927413
Necrosciinae	Candovia	aberrata		GB178	MT077582.1	MT077650.1	MT077709.1	MT077724.1	MT077664.1	MT077527.1	MT077560.1
Necrosciinae	Candovia	alluaudi		GB186	MN449545.1	MN449495.1	MN449748.1			MN449675.1	MN449590.1
Necrosciinae	Candovia	annulata		GB179	MT077611.1	MT077630.1	MT077699.1	MT077733.1	MT077669.1	MT077530.1	MT077574.1
Necrosciinae	Candovia	coenosa		GB180	MT077604.1	MT077637.1	MT077704.1	MT077737.1	MT077676.1	MT077541.1
Necrosciinae	Candovia	granulosa		GB181	MT077590.1	MT077629.1	MT077693.1	MT077719.1		MT077518.1	MT077553.1
Necrosciinae	Candovia	pallida		GB182	MT077607.1	MT077651.1	MT077716.1	MT077747.1	MT077671.1	MT077539.1	MT077579.1
Necrosciinae	Candovia	peridromes		GB183	MT077610.1	MT077643.1	MT077705.1	MT077742.1	MT077683.1	MT077536.1	MT077566.1
Necrosciinae	Candovia	robinsoni		GB184	MT077588.1	MT077617.1	MT077694.1	MT077722.1	MT077659.1	MT077521.1	MT077557.1
Necrosciinae	Candovia	sp.	Australia: Queensland, Gold Coast	SB0057	OK333884	OK333721	OK314582	OK324194	OK314825	OK333563	OK333410
Necrosciinae	Candovia	spurcata		GB185		MT077638.1		MT077739.1	MT077678.1	MT077544.1
Lonchodinae	Carausius	detractus	Thailand: Salok	SB0171	OK333909	OK333748	OK314537	OK324220	OK314818	OK333585	OK333434
Lonchodinae	Carausius	gardineri		GB187	MN449543.1		MN449744.1	MN449916.1		MN449673.1	MN449586.1
Lonchodinae	Carausius	morosus		GB020	AY121170	AY125310	AY125253		KJ024547		KJ024434
Lonchodinae	Carausius	nodosus		GB188	MN449553.1	MN449507.1	MN449766.1	MN449880.1			MN449608.1
Lonchodinae	Carausius	sechellensis		GB021	MK291792	MK291867	MK291563			MK291639	MK291714
Lonchodinae	Carausius	sp.	Malaysia: Peninsular Malayisa, Cameron Highland, Tanah Rata	SB0553	OK334004	OK333845	OK314632	OK324316	OK314842	OK333674	OK333529
Lonchodinae	Carausius	spinosus	Malaysia: Peninsular Malaysia	SB0568	OK334010	OK333851	OK314626	OK324322		OK333679	OK333536
Diapheromerinae	Caribbiopheromera	jamaicana		GB022	MK291793	MK291868	MK291564		MK297267	MK291640	MK291715
Lanceocercata	Carlius	fecundus		GB023		FJ474108	FJ474186	FJ474265	FJ474341
Necrosciinae	Centrophasma	hadrillum	Malaysia: Borneo, Sarawak, Bako NP	SB0103	OK333895	OK333733	OK314571	OK324206	OK314772	OK333574	OK333421
Necrosciinae	Centrophasma	longipennis	Malaysia: Borneo, Sabah, Tawau	SB0420	OK333956	OK333796	OK314577	OK324271	OK314776		OK333481
Phylliidae	Chitoniscus	feejeeanus		GB024		FJ474115	FJ474195	FJ474272	FJ474347
Phylliidae	Chitoniscus	lobipes		GB189	MN449544.1	MN449493.1	MN449745.1	MN449919.1	MN449874.1		MN449587.1
Phylliidae	Chitoniscus	sarrameaensis	New Caledonia	Q7	MW703285	MW703214	MW686082	MW698901	MW686169		MW703342
Lonchodinae	Chondrostethus	woodfordi		GB025		MK291895	MK291588				MK291740
Lanceocercata	Cigarrophasma	tessellatum		GB026		KT426658		KT426627	KT426600
Cladomorphinae (Diapheromerinae)	Cladomorphus	phyllinus	Brazil	SB0060	OK333885	OK333722	OK314698	OK324195		OK333564	OK333411
Lanceocercata	Clitarchus	hookeri		GB027		EU492943	FJ474189	EU492968	EU492994
Clitumnidae: Clitumninae	Clonaria	conformans		GB029		FJ474132	FJ474210	FJ474288	FJ474363
Clitumnidae: Clitumninae	Clonaria	fritzschei	Thailand	SB0497	OK333985	OK333824	OK314684	OK324297		OK333657
Clitumnidae: Clitumninae	Clonaria	luethyi	Thailand	SB0496	OK333984	OK333823	OK314602	OK324296	OK314769	OK333656	OK333509
Clitumnidae: Clitumninae	Clonaria	natalis	Ivory Coast	GB028	MK291794	MK291869	MK291565			MK291641	MK291716
Clitumnidae: Clitumninae	Clonaria	sp. 1 (WS066)	Tanzania	GB030	MK291769	MK291844	MK291541			MK291616	MK291692
Clitumnidae: Clitumninae	Clonaria	sp. 2	Gabon: OgooúeMaritime Province	SB0193/WS556	MN925307	MN925439	MN925567	MN925693	MN925810	MN925026
Clitumnidae: Clitumninae	Clonaria	sp. 3	Rwanda: Eastern Province, Akagera NP	SB0212	OK333919	OK333759	OK314639	OK324231	OK314828	OK333596	OK333444
Clitumnidae: Clitumninae	Clonaria	sp. 4	South Africa: Kruger NP, between Satara and Tshokware	SB0214	OK333920	OK333760	OK314676	OK324232	OK314834	OK333597	OK333445
Clitumnidae: Clitumninae	Clonaria	sp. 5	Vietnam: Phu Quoc Island	SB0498	OK333986	OK333825	OK314618	OK324298	OK314820	OK333658	OK333510
Clitumnidae: Clitumninae	Clonaria	sp. 6	Africa	SB0511	OK333988	OK333827	OK314641		OK314742
Clitumnidae: Clitumninae	Clonaria	sp. 7	Tanzania: North Pare	CLN4			OK314678		OK314758
Diapheromerinae	Clonistria	bartholomaea	Caribbean Islands: Saint Barthélemy, Colombier	SB0400		OK333790	OK314579	OK324265	OK314830		OK333475
Diapheromerinae	Clonistria	sp.	Caribbean Islands: St. Lucia	SB0381			OK314584
Bacillidae: Bacillinae	Clonopsis	gallica	Spain: Laujaon	GB170					AF096287.1
Bacillidae: Bacillinae	Clonopsis	maroccana		GB172					GQ370575.1
Bacillidae: Bacillinae	Clonopsis	soumiae		GB171					GQ370577.1
Bacillidae: Bacillinae	Clonopsis	felicitatis	Morocco: Tetouen	CLO2			OK314556	OK324158	OK314839
Clitumnidae: Clitumninae: Medaurini	Cnipsomorpha	sp.	Vietnam: Hoang Lien NP	SB0062	MN925256	MN925394	MN925522	MN925651	MN925765	MN924986	MN925113
Lanceocercata	Cnipsus	rachis		GB031		GQ927340	GQ927451	GQ927378	GQ927415
Phylliidae	Comptaphyllium	caudatum	Papua New Guinea: Morobe Province, Aseki, Winingi Village	16282	MW703260	MW703195	MW686052	MW698880	MW686139		MW703321
Necrosciinae	Conlephasma	enigma		GB158		MH324789.1	MH324782.1	MH324776.1	MH324797.1
Cladomorphinae (Diapheromerinae)	Cranidium	gibbosum	Carribbean Islands	CRG2			OK314696	OK324159	OK314722
Pseudophasmatidae: Xerosomatinae	Creoxylus	spinosus	Trinidad	GB032		KT426659	KT426569		KT426601
Phylliidae	Cryptophyllium	bollensi	Vietnam: Phuoc Binh NP	18217	MW703247	MW165170	MW686035	MW161206	MW686120		MW165193
Phylliidae	Cryptophyllium	westwoodii	Thailand: Chiang Mai	16148	MW703257	MW165179	MW686046	MW161185	MW686134		MW165203
Phylliidae	Cryptophyllium	yunnanense	China: Yunnan Province, Xinping Country, Mt. Ailao	16120		MW165180	MW686047	MW161186	MW686135		MW165204
Clitumnidae: Clitumninae: Clitumnini	Cuniculina	cuniculus		GB033	MK291815	MK291890	MK291584		MK297282	MK291660	MK291735
Clitumnidae: Clitumninae: Clitumnini	Cuniculina	sp.	Bangladesh	SB0318	MN925356	MN925488	MN925615	MN925732	MN925857	MN925076	MN925219
Aschiphasmatidae	Dajaca	napolovi	Vietnam: Bai Vi NP	SB0345	MN925368	MK291911	MN925627	MK296741		MK291673	MK291753
Aschiphasmatidae	Dajaca	monilicornis	Malaysia: Borneo	DAJ1		OK333684		OK324160	OK314814
Damasippoididae	Damasippoides	cf. albomarginatus	Madagascar: Ambositra	Ma029	OK333862	OK333696	OK314636	OK324170	OK314767	OK333545
Damasippoididae	Damasippoides	erythropterus	Madagascar: Vohibola	Ma018	OK333861	OK333693	OK314646	OK324167			OK333386
Heteropterygidae: Dataminae	Dares	breitensteini	Malaysia: Borneo, Sarawak, Gunung Gading	SB0334			MN925619			MN925081
Heteropterygidae: Dataminae	Dares	murudensis	Malaysia: Borneo, Sabah, Crocker Range	SB0329	MN925360	MN925489	MN925617	MN925733	MN925858	MN925079	MN925222
Heteropterygidae: Dataminae	Dares	philippinensis	Philippines: Palawan	SB0140	MN925284	MN925421	MN925546	MN925674	MN925788	MN925008	MN925141
Heteropterygidae: Dataminae	Dares	sp.	Brunei: Mt. Pagon	SB0295	MN925347	MN925480	MN925607	MN925724	MN925849	MN925067	MN925210
Heteropterygidae: Dataminae	Dares	ulula	Malaysia: Borneo, Sarawak	SB0322	MN925358		MN925616			MN925077	MN925220
Heteropterygidae: Dataminae	Dares	verrucosus	Malaysia: Bornea, Sabah	SB0216	MN925314	MN925444	MN925572	MN925696	MN925814	MN925032	MN925171
Cladomorphinae	Diapherodes	dominicae		GB190		MN449527.1	MN449783.1			MN449707.1
Cladomorphinae	Diapherodes	gigantea		GB191			MN449730.1		MN449861.1	MN449660.1	MN449572.1
Cladomorphinae	Diapherodes	martinicensis		GB192			MN449743.1	MN449922.1	MN449872.1	MN449672.1	MN449585.1
Cladomorphinae	Diapherodes=Venupherodes	venustula		GB034		KT426661	KT426571	KT426628	KT426602
Diapheromerinae	Diapheromera	femorata		GB035	AY121150	AY125290	AY125235		KJ024539		KJ024426
Diapheromerinae	Diapheromerinae	sp. 1 "Santa Cruz de la Sierra"	Bolivia: Santa Cruz de la Sierra	SB0108	OK333896	OK333734	OK314565	OK324207	OK314821
Diapheromerinae	Diapheromerinae	sp. 2	Peru: Madre de Dios Province, Tambopata Nature Reserve	SB0524	OK333991	OK333832	OK314683		OK314835		OK333515
Necrosciinae	Diesbachia	hellotis	Malaysia: Borneo, Sarawak, Ranchan, Serian	SB0065	OK333886	OK333723	OK314594	OK324196	OK314724	OK333565	OK333412
Necrosciinae	Diesbachia	tamyris		GB036		KJ024389	KJ024526		KJ024558	KJ024494
Lanceocercata	Dimorphodes	catenulatus	New Guinea	SB0357	OK333929	OK333768	OK314635	OK324244	OK314770	OK333608	OK333454
Lanceocercata	Dimorphodes	mancus		GB037		FJ474121	FJ474201	FJ474278	FJ474353
Lanceocercata	Dimorphodes	prostasis		GB038	AY121185	AY125325	AY125268			KJ024513	KJ024470
Lanceocercata	Dimorphodes	sp.	Indonesia: Misool	SB0440	OK333965	OK333804	OK314631	OK324279		OK333639	OK333490
Lanceocercata	Dimorphodes	sp. "Galela"	Indonesia: Halmahera, Galela	SB0087	MN925263	MN925401	MN925528	MN925658	MN925768	MN924989	MN925120
Aschiphasmatidae	Dinophasma	braggi	Malaysia: Borneo, Sarawak, Kubah	SB0415	OK333954	OK333794		OK324269	OK314762	OK333631	OK333479
Aschiphasmatidae	Dinophasma	kinabaluense		GB039	MK291810	MK291885	MK291579		MK297279	MK291655	MK291731
Aschiphasmatidae	Dinophasma	ruficorne	Malaysia: Borneo, Sabah, Tawau	SB0416	OK333955	OK333795		OK324270	OK314807	OK333632	OK333480
Aschiphasmatidae	Dinophasma	saginatum		GB040		FJ474122		FJ474279
Lanceocercata	Dryococelus	australis		GB041		FJ474123	FJ474202	FJ474280	FJ474354
Diapheromerinae	Dyme	bifrons		GB193					MN449909.1	MN449725.1	MN449654.1
Diapheromerinae	Dyme	sp. (WS161) cf. ambigua	Ecuador	GB042	MK291822.1	MK291898.1	MK291591.1		MK297285.1		MK291743.1
Diapheromerinae	Echetlus	sp.	Brazil: Paulínia, Sao Paulo State	SB0362	OK333931	OK333770	OK314628	OK324246		OK333610
Clitumnidae: Clitumninae: Clitumnini	Entoria	sp.	Taiwan	SB0355	OK333928		OK314675	OK324243	OK314841	OK333607	OK333453
Clitumnidae: Clitumninae: Clitumnini	Entoria	koshunensis	Taiwan	ENK1		OK333685	OK314630	OK324161
Lanceocercata	Epicharmus	marchali		GB043		KT426662	KT426572	KT426629	KT426603
Heteropterygidae: Dataminae	Epidares	nolimentangere	Malaysia: Borneo, Sarawak, Semenggoh Nature Reserve	SB0085	MN925262	MN925400		MN925657	MN925767	MN924988	MN925119
Lonchodinae	Erinaceophasma	vepres		GB044	MK291780	MK291855	MK291551		MK297257	MK291627	MK291703
Heteropterygidae: Obriminae	Eubulides	iggorote	Philippines: Nueva Vizcaya, Imugan	SB0005	MN925236	MN925376	MN925503	MN925634	MN925748	MN924966	MN925094
Lonchodinae	Eurycantha	calcarata		GB045	MK291782	MK291857	MK291553		MK297258	MK291629	MK291705
Lonchodinae	Eurycantha	coronata		GB046	MK291767	MK291842	MK291539		MK297248	MK291614	MK291690
Lonchodinae	Eurycantha	insularis		GB047	AY121154	AY125294	AY125238			KJ024474	KJ024425
Lanceocercata	Eurycnema	goliath		GB048		FJ474130	FJ474208	FJ474286	FJ474361
Lanceocercata	Eurycnema	goliath		GB049		GQ927341	GQ927452	GQ927379	GQ927416
Lanceocercata	Eurycnema	osiris		GB050	MK291814	MK291889	MK291583			MK291659	MK291734
Lanceocercata	Eurycnema	osiris	Australia: Northern Territory, Palmerston	SB0111	OK333898	OK333736	OK314671	OK324209		OK333576	OK333423
Lanceocercata	Eurycnema	versirubra	Indonesia: Timor, West Timor, Kefamenanu	SB0071	OK333889	OK333726	OK314590	OK324199	OK314795	OK333568	OK333415
Necrosciinae	Eurynecroscia	nigrofasciata	Malaysia: Borneo, Sabah, Tawau	SB0549	OK334002	OK333843	OK314545	OK324314	OK314723	OK333672	OK333527
Lanceocercata	Extatosoma	popa		GB051	MK291768	MK291843	MK291540		MK297249	MK291615	MK291691
Lanceocercata	Extatosoma	tiaratum		GB052	AY121155	AY125295	AY125239		KJ024574	KJ024511	KJ024468
Lanceocercata	Extatosoma	tiaratum bufonium		GB053		FJ474129		FJ474285	FJ474360
Lanceocercata	Extatosoma	tiaratum tiaratum		GB054		FJ474128	FJ474207	FJ474284	FJ474359
Necrosciinae	Gargantuoidea	triumphalis	Malaysia: Peninsular Malayisa, Cameron Highland	SB0007	OK333873	OK333710	OK314699	OK324183	OK314734		OK333400
Achriopteridae	Glawiana	glawi	Madagascar	Ma124		MK548211	MK548239	MK548290	MK548263
Lanceocercata	Graeffea	crouanii	Fiji: Viti Levu (SE)	SB0026	OK333877	OK333714	OK314613	OK324188	OK314831	OK333556	OK333404
Gratidiidae	Gratidia	sp. (STI11)		GB056		KT426686	KT426592	KT426631	KT426621
Gratidiidae	Gratidia	sp. (STI15)		GB055		FJ474177	FJ474256	FJ474333	FJ474403
Gratidiidae	Gratidiidae	sp. 1	South Africa: Kruger NP, BergenDal	SB0215/WS246		OK333761	OK314625	OK324233	OK314764	OK333598	OK333446
Gratidiidae	Gratidiidae	sp. 2	South Africa: Eastern Cape, Qacu Forest	SB0456	OK333970	OK333809	OK314644	OK324283	OK314721	OK333644	OK333495
Gratidiidae	Gratidiidae	sp. 3	South Africa: Eastern Cape, Joubertina	SB0458	OK333971	OK333810	OK314649	OK324284	OK314850	OK333645	OK333496
Heteropterygidae: Heteropteryginae	Haaniella	dehaanii		GB057	AY121176	AY125316	AY125259		KJ024544	KJ024478	KJ024431
Heteropterygidae: Heteropteryginae	Haaniella	echinata	Malaysia: Borneo, Sarawak, Similajau NP	SB0301	MN925350	MN925483	MN925609	MN925727	MN925852	MN925070	MN925213
Heteropterygidae: Heteropteryginae	Haaniella	erringtoniae	Malaysia: Peninsular Malaysia	SB0190	MN925306	KP300894	KP300904	KP300917	KP300928.1		MN925164
Heteropterygidae: Heteropteryginae	Haaniella	gintingi	Indonesia: Sumatra, West Sumatra, Mt Tabdikat	SB0262		MN925465
Heteropterygidae: Heteropteryginae	Haaniella	gorochovi	Vietnam	SB0136	MN925280	MN925418	MN925543	MN925670	MN925784	MN925004	MN925137
Heteropterygidae: Heteropteryginae	Haaniella	grayi	Malaysia: Borneo, Sarawak	SB0405	MN925373	MN925501		MN925746	MN925870		MN925234
Heteropterygidae: Heteropteryginae	Haaniella	saussurei	Malaysia: Borneo, Sarawak	SB0224	MN925320		MN925576	MN925700		MN925036	MN925175
Heteropterygidae: Heteropteryginae	Haaniella	scabra		GB058		KT426664	KT426574	KT426632	KT426604
Cladomorphinae	Haplopus	micropterus		GB194			MN449761.1	MN449924.1			MN449603.1
Cladomorphinae	Haplopus=Diapherodes	jamaicensis		GB059	KJ024399	KJ024376	KJ024514		KJ024538		KJ024423
Necrosciinae	Hemiplasta	falcata	Indonesia: Sulawesi	SB0167		OK333745	OK314608
Necrosciinae	Hemisosibia	incerta		GB195						MN449614.1	MN449693.1
Lonchodinae	Hermagoras	cultratolobatus		GB196	MN449541.1	MN449491.1	MN449732.1	MN449862.1		MN449662.1	MN449574.1
Lonchodinae	Hermagoras	hosei		GB197				MN449925.1		MN449514.1	MN449619.1
Lonchodinae	Hermagoras	sigillatus	Malaysia: Borneo	SB0368	OK333935	OK333774	OK314589	OK324250	OK314809	OK333613	OK333459
Stephanacridini	Hermarchus	sp. (WS122)	Vanuatu	GB060	MK291796	MK291871	MK291567		MK297268	MK291643	MK291718
Stephanacridini	Hermarchus	sp. (WS123)	Fiji	GB061	MK291797	MK291872	MK291568		MK297269	MK291644	MK291719
Cladomorphinae	Hesperophasma	sp.	Dominican Republic: La Cienaga	SB0526	OK333992	OK333833	OK314581			OK333661	OK333516
Heteronemiinae	Heteronemia	mexicana	Chile	SB0070	MN925258	MN925396	MN925524	MN925653			MN925115
Heteropterygidae: Heteropteryginae	Heteropteryx	dilatata		GB062	AY121157	AY125297	AY125241		KJ024542	KJ024476	KJ024429
Heteropterygidae: Heteropteryginae	Heteropteryx	sp.	Thailand: Khao Lak NP	SB0351	MN925371	MN925499	MN925630	MN925744	MN925868	MN925090	MN925232
Cladomorphinae (Diapheromerinae)	Hirtuleius	gracilis		GB198		MN449520.1				MN449699.1	MN449626.1
Heteropterygidae: Obriminae	Hoploclonia	abercrombiei		GB063	MK291807	MK291882			MK297277	MK291652	MK291728
Heteropterygidae: Obriminae	Hoploclonia	cuspidata		GB064	MK291808	MK291883	MK291577		MK297278	MK291653	MK291729
Heteropterygidae: Obriminae	Hoploclonia	gecko		GB065		MK548224	MK548248	MK548302	MK548274
Heteropterygidae: Obriminae	Hoploclonia	sp.	Brunei: Mt. Pagon	SB0296	MN925348	MN925481		MN925725	MN925850	MN925068	MN925211
Cladomorphinae	Hypocyrtus	ornatissimus		GB199			MN449751.1	MN449927.1		MN449678.1	MN449593.1
Cladomorphinae	Hypocyrtus	scythrus		GB200			MN449792.1	MN449928.1	MN449901.1		MN449645.1
Pseudophasmatidae: Xerosomatinae	Isagoras	sp. (ISA1)	Ecuador	GB066		KT426665	KT426575	KT426633
Necrosciinae/Korinninae	Kalocorinnis	wegneri	Malaysia: Borneo, Sabah, Tawau	SB0232	OK333921	MN925450	MN925577	OK324234	MN925819	MN925038	MN925177
Necrosciinae/Korinninae	Korinninae	sp.		GB067		KP300886	KP300896	KP300909
Lanceocercata	Labidiophasma	rouxi		GB068		FJ474141	FJ474219	FJ474297	FJ474371
Necrosciinae	Lamachodes	sp. 1	Cambodia: Bokor	SB0557	OK334006	OK333847	OK314611	OK324319	OK314808	OK333676	OK333531
Necrosciinae	Lamachodes	sp. 2	Vietnam: Cat Tien NP	SB0180	OK333911	OK333750	OK314573	OK324222	OK314744	OK333587	OK333436
Necrosciinae	Lamachodes	sp. 3	Vietnam: Nui Chua NP	SB0187	OK333913	OK333753	OK314629	OK324225	OK314755	OK333590	OK333439
Cladomorphinae	Lamponius	bocki	Dominican Republic: Véron	SB0234	MN925323	MN925452	MN925579		MN925821	MN925040	MN925179
Cladomorphinae	Lamponius	cf. portoricensis	Puerto Rico	SB0366	OK333933	OK333772	OK314575	OK324248	OK314759	OK333611	OK333457
Cladomorphinae	Lamponius	guerini		GB069	AY121178	AY125318	AY125261			KJ024473	KJ024422
Anisacanthidae	Leiophasma	cf. nigrotuberculatum	Madagascar: Anevoka, Maromiza	Ma036	OK333864	OK333698	OK314685	OK324172	OK314757		OK333390
Anisacanthidae	Leiophasma	flaviceps	Madagascar: Andakibe	Ma085	OK333868	OK333701	OK314606	OK324174	OK314765	OK333548	OK333394
Anisacanthidae	Leiophasma	lucubense	Madagascar: Lokobe NP, Nosy Be	Ma095	OK333870	MK572710	MK572715	MK572713	MK572707	OK333550	OK333396
Lanceocercata	Leosthenes	sp. (NA1)		GB070		FJ474147	FJ474225	FJ474303	FJ474377
Lonchodinae	Leprocaulinus	insularis		GB071	KJ024405	KJ024382	KJ024519		KJ024552	KJ024487	KJ024441
Antongiliidae: Antongiliinae	Leprodes	cf. gibbifer	Madagascar: Ambositra	Ma028		OK333695	OK314690	OK324169	OK314816		OK333388
Bacillidae: Bacillinae	Leptynia	attenuata		GB159					AF241443
Bacillidae: Bacillinae	Leptynia	caprai		GB160					AF241439
Bacillidae: Bacillinae	Leptynia	montana	Spain	LET1		OK333686	OK314686	OK324162	OK314713
Diapheromerinae	Libethra	strigiventris	Colombia	SB0348	MN925370	MN925498	MN925629	MN925742	MN925866	MN925089	MN925231
Clitumnidae: Clitumninae: Clitumnini	Lobofemora	bidoupensis	Vietnam: Bidoup Nui Ba NP	SB0354	OK333927	OK333767	OK314627	OK324242	OK314774	OK333606	OK333452
Clitumnidae: Clitumninae: Clitumnini	Lobofemora	scheirei	Vietnam: Cat Tien NP	SB0163	MN925299	MN925432	MN925560		MN925803		MN925156
Clitumnidae: Clitumninae: Clitumnini	Lobofemora	scheirei	Cambodia: Phnom Samkos	SB0196	OK333916	OK333756	OK314593	OK324228	OK314857	OK333593	OK333441
Clitumnidae: Clitumninae: Clitumnini	Lobofemora	sp.	Vietnam: Kon Chu Rang	SB0399	OK333950	OK333789	OK314597	OK324264	OK314747	OK333627	OK333474
Diapheromerinae	Lobolibethra	carbonelli		GB201				MN449931.1	MN449903.1	MN449719.1	MN449647.1
Diapheromerinae	Lobolibethra	panguana	Peru: Panguana (Biol. Research Station)	SB0380	OK333945	OK333784		OK324260	OK314813	OK333622	OK333469
Lonchodinae	Lonchodes	brevipes	Singapore	SB0367	OK333934	OK333773		OK324249	OK314711	OK333612	OK333458
Lonchodinae	Lonchodes	philippinicus	Philippines: Panay Island	SB0178	MN925301	MN925434	MN925562	MN925688	MN925805	MN925020	MN925158
Lonchodinae	Lonchodinae	sp.	Philippines: Mt. Timbak	SB0543	OK333999	OK333840	OK314704	OK324311	OK314761	OK333669	OK333524
Lonchodinae	Lonchodiodes	samarensis	Philippines: Samar	SB0206	OK333917	OK333757	OK314620	OK324229		OK333594	OK333442
Lonchodinae	Lonchodiodes	sp.	Philippines: Luzon, Ilocos, Pagudpud	SB0028	OK333878	OK333715	OK314607	OK324189	OK314728	OK333557	OK333405
Necrosciinae	Lopaphus	balteatus	China: Hainan	SB0189	MN925305	MN925438	MN925566	MN925692	MN925809	MN925025	MN925163
Necrosciinae	Lopaphus	perakensis	Malaysia: Peninsular Malaysia	SB0349	AY121171	AY125311	AY125254	MN925743	MN925867	KJ024485	KJ024439
Necrosciinae	Lopaphus	sp. 1	Vietnam: Cuc Phuong NP	SB0395	OK333947	OK333786	OK314548	OK324262	OK314815	OK333624	OK333471
Necrosciinae	Lopaphus	sp. 2	Thailand: Khao Sok	SB0152	OK333905	OK333743	OK314568	OK324216	OK314843		OK333430
Necrosciinae	Lopaphus	sp. 3	Vietnam	SB0149	OK333903	OK333741	OK314609	OK324214	OK314752	OK333581	OK333428
Necrosciinae	Lopaphus	sphalerus		GB072	AY121182	AY125322	AY125265
Necrosciinae	Lopaphus	trilineatus	Bangladesh	LOP3		OK333687	OK314664	OK324163	OK314778
Clitumnidae: Clitumninae	Macellina	dentata	Vietnam: Bidoup Nui Ba NP	SB0084	MN925261	MN925399	MN925527	MN925656		MN924987	MN925118
Stephanacridini	Macrophasma	biroi		GB073	KJ024417	KJ024396	KJ024533		KJ024569	KJ024507	KJ024462
Gratidiidae	Macynia	labiata	South Africa	MAC1			OK314657
Pseudophasmatidae	Malacomorpha	cyllarus	Jamaica	GB074	MK291754	MK291829	MK291527	KT426636	MK297240	MK291603	MK291677
Pseudophasmatidae	Malacomorpha	jamaicana	Jamaica	GB075	MK291811	MK291886	MK291580		MK297280	MK291656	MK291732
Lanceocercata	Malandania	pulchra		GB076		FJ474137	FJ474215	FJ474293	FJ474367
Lonchodinae	Manduria	haloconensis		GB202	MN449569.1	MN449537.1	MN449801.1	MN449935.1			MN449656.1
Lonchodinae	Manduria	systropedon	Philippines	SB0371	OK333937	OK333776	OK314653	OK324252	OK314736	OK333615	OK333461
Necrosciinae	Marmessoidea	annulata	Malaysia: Penang, Tanjung Bungah	SB0013	OK333875	OK333712	OK314553	OK324186	OK314740	OK333554	OK333402
Necrosciinae	Marmessoidea	bispina	Vietnam: Cat Ba NP	SB0056	OK333883	OK333720	OK314669	OK324193	OK314791	OK333562	OK333409
Necrosciinae	Marmessoidea	quadriguttata	Malaysia: Borneo, Sarawak, Mulu NP	SB0030	OK333879	OK333716	OK314588	OK324190	OK314781	OK333558	OK333406
Heteropterygidae: Obriminae	Mearnsiana	bullosa	Philippines: Mindanao, Mt. Apo	SB0287	MN925344	MN925477	MN925604	MN925721	MN925846	MN925064	MN925207
Clitumnidae: Clitumninae: Medaurini	Medaura	jobrensis	Bangladesh: Jobra	SB0378	OK333943	OK333782	OK314576	OK324258	OK314812	OK333621	OK333467
Clitumnidae: Clitumninae: Medaurini	Medaura	scabriuscula	Bangladesh	SB0352	OK333925		OK314692	OK324240	OK314784	OK333604	OK333450
Clitumnidae: Clitumninae: Medaurini	Medauroidea	extradentata		GB077	AY121173	AY125313	AY125256			KJ024503	KJ024458
Clitumnidae: Clitumninae: Medaurini	Medauroidea	romantica	Cambodia: Be Treed	SB0353	OK333926	OK333766	OK314574	OK324241	OK314716	OK333605	OK333451
Clitumnidae: Clitumninae: Medaurini	Medauroidea	sp. 1	Vietnam: Ngo Luong	SB0132	OK333902	OK333740	OK314621	OK324213	OK314726	OK333580	OK333427
Clitumnidae: Clitumninae: Medaurini	Medauroidea	sp. 2	Vietnam: Nui Chua NP	SB0181	OK333912	OK333751	OK314702	OK324223	OK314771	OK333588	OK333437
Clitumnidae: Clitumninae: Medaurini	Medauromorpha	foedata	Vietnam	SB0182	MN925302	MN925435	MN925563	MN925689	MN925806	MN925021	MN925159
Clitumnidae: Clitumninae: Medaurini	Medauromorpha	regina	Vietnam: Hoang Lien NP	SB0086	OK333892	OK333730	OK314583	OK324203	OK314741	OK333571	OK333418
Lanceocercata	Megacrania	batesii		GB078	KJ024419	KJ024398	KJ024535		KJ024572	KJ024509	KJ024465
Lanceocercata	Megacrania	phelaus	Solomon Islands: Malaita,Central Kwara'ae Province	SB0079	OK333891	OK333728	OK314563	OK324201	OK314823	OK333570	OK333417
Diapheromerinae	Megaphasma	denticrus	USA: Texas, Bracken Cave, San Antonio	SB0444	OK333967	OK333806	OK314603	OK324281	OK314847	OK333641	OK333492
Pseudophasmatidae: Xerosomatinae	Metriophasma	diocles	Panama	GB079	MK291760	MK291835	MK291532		KT426609	MK291608	MK291683
Necrosciinae	Micadina	sp. 1	Vietnam: Cuc Phuong NP	SB0437	OK333963	OK333803	OK314689	OK324278	OK314801	OK333638	OK333488
Necrosciinae	Micadina	sp. 2 "Tay Yen Tu sp. 2"	Vietnam: Tay Yen Tu NP	SB0066	OK333887	OK333724	OK314640	OK324197	OK314845	OK333566	OK333413
Lanceocercata	Micrarchus	hystriculeus		GB080		GQ927354	GQ927465	GQ927392	GQ927428
Lanceocercata	Microcanachus	matileorum		GB081		FJ474144	FJ474222	FJ474300	FJ474374
Phylliidae	Microphyllium	haskelli	Philippines: Luzon, Mountain Province, Mt. Barlig: June, 2014	16099		MW165187	MW686079	MW161203	MW686165		MW165212
Heteropterygidae: Obriminae	Miroceramia	sp.	Indonesia: Seram (W)	SB0342	MN925365	MN925495	MN925624	MN925739	MN925863	MN925086	MN925228
Lonchodinae	Mithrenes	panayensis	Philippines: Panay Island	SB0377	OK333942	OK333781	OK314681	OK324257	OK314705	OK333620	OK333466
Lonchodinae	Mithrenes	whiteheadi		GB221	MN449568.1		MN449795.1	MN449937.1			MN449649.1
Lonchodinae	Mnesilochus	capreolus	Philippines: Luzon	SB0573	OK334012	OK333853	OK314688			OK333681	OK333538
Lonchodinae	Mnesilochus	mindanaense		GB203	MN449567.1	MN449533.1	MN449791.1	MN449938.1		MN449717.1	MN449644.1
Lonchodinae	Mnesilochus	portentosus		GB204	MN449554.1	MN449508.1	MN449767.1	MN449939.1		MN449688.1	MN449609.1
Lanceocercata	Monandroptera	acanthomera		GB082	MK291813	MK291888	MK291582			MK291658
Lanceocercata	Monoiognosis	bipunctata		GB083		KT426672	KT426580	KT426638	KT426610
Lanceocercata	Monoiognosis	spinosa		GB084		KT426673	KT426581	KT426639	KT426611
Phylliidae	Nanophyllium	asekiense	Papua New Guinea: Morobe Province, Aseki, Oiwa Village	16264	MW703278	MW703208	MW686073	MW698895	MW686158		MW703336
Phylliidae	Nanophyllium	rentzi	Indonesia: West Papua, FakFak	SLT13	MW703303	MW703232	MW686102		MW686184		OK333539
Necrosciinae	Necroscia	pallida	Malaysia: Borneo, Sabah, Tawau	SB0422	OK333958	OK333798	OK314661	OK324273	OK314710		OK333483
Necrosciinae	Necroscia	punctata	Malaysia: Peninsular Malaysia, Cameron Highlands	SB0009				OK324185	OK314738
Necrosciinae	Necroscia	randolfae	Malaysia: Borneo	SB0469	OK333975	OK333814	OK314570	OK324287	OK314735	OK333649	OK333500
Necrosciinae	Necrosciinae	sp. 1	Malaysia: Borneo	SB0472	OK333977	OK333816	OK314538	OK324289	OK314737		OK333502
Necrosciinae	Necrosciinae	sp. 10	Philippines: Mindanao, Bukidnon, Mt. Kiamo	SB0280		OK333762	OK314552	OK324235	OK314802	OK333599
Necrosciinae	Necrosciinae	sp. 2	Malaysia: Borneo	SB0476	OK333980	OK333819	OK314674	OK324292	OK314785	OK333653	OK333505
Necrosciinae	Necrosciinae	sp. 3	Malaysia: Borneo	SB0479	OK333981	OK333820	OK314592	OK324293	OK314729		OK333506
Necrosciinae	Necrosciinae	sp. 4	Vietnam: Dong Nai NP	SB0067	OK333888	OK333725	OK314559	OK324198	OK314817	OK333567	OK333414
Necrosciinae	Necrosciinae	sp. 5	Malaysia: Borneo	SB0480	OK333982	OK333821	OK314615	OK324294	OK314804	OK333654	OK333507
Necrosciinae	Necrosciinae	sp. 6	Malaysia: Borneo	SB0481	OK333983	OK333822	OK314665	OK324295		OK333655	OK333508
Necrosciinae	Necrosciinae	sp. 7	India: Thiruvananthapuram, Kerala	SB0536/WS218	OK333995	OK333836	OK314561	OK324305	OK314718	OK333663	OK333518
Necrosciinae	Necrosciinae	sp. 8	Philippines: Mt. Timbak	SB0544	OK334000	OK333841	OK314560	OK324312	OK314743	OK333670	OK333525
Necrosciinae	Necrosciinae	sp. 9	Indonesia: Bali, Padangbai	SB0110	OK333897	OK333735	OK314612	OK324208	OK314706	OK333575	OK333422
Necrosciinae	Neohirasea	fruhstorferi	Vietnam: Lo Tam Dao NP	SB0168	OK333907	OK333746	OK314687	OK324218	OK314748	OK333584	OK333432
Necrosciinae	Neohirasea	hongkongensis		GB085	KJ024403	KJ024380	KJ024517			KJ024484
Necrosciinae	Neohirasea	maerens		GB086	AY121168	AY125308	AY125251		KJ024546	KJ024480	KJ024432
Necrosciinae	Neohirasea	nana		GB205		MN449531.1		MN449941.1	MN449895.1	MN449712.1	MN449637.1
Necrosciinae	Neohirasea	sp.	Vietnam: Monkey Island	SB0300	OK333923	OK333764	OK314663	OK324237	OK314848	OK333601	OK333448
Necrosciinae	Neooxyartes	sp.	Vietnam: Kon Ka Kinh NP	SB0403	OK333951	OK333791	OK314617	OK324266	OK314827	OK333628	OK333476
Necrosciinae	Neooxyartes	zomproi	Vietnam: Bach Ma NP	SB0162	OK333906	OK333744	OK314555	OK324217	OK314793	OK333583	OK333431
Lonchodinae	Neopromachus	doreyanus		GB089		FJ474149	FJ474227	FJ474305	FJ474379
Lonchodinae	Neopromachus	dyselius		GB090	MK291786	MK291861	MK291557			MK291633	MK291709
Lonchodinae	Neopromachus	obrutus		GB091	KJ024400	KJ024377	KJ024515		KJ024548	KJ024481	KJ024435
Lonchodinae	Neopromachus	pachynotus		GB092	MK291772	MK291847	MK291544			MK291619	MK291695
Lonchodinae	Neopromachus	scharreri		GB093	MK291785	MK291860	MK291556		MK297261	MK291632	MK291708
Lonchodinae	Neopromachus	wallacei		GB094	MK291779	MK291854	MK291550			MK291626	MK291702
Necrosciinae	Nuichua	rabaeyae	Vietnam: Nui Chua NP	SB0184		OK333752		OK324224	OK314751	OK333589	OK333438
Heteropterygidae: Obriminae	Obrimus	bicolanus		GB095		MK548225	MK548249	MK548303	MK548275
Diapheromerinae	Ocnophiloidea	regularis		GB096	AY121151	AY125291				KJ024475	KJ024427
Diapheromerinae	Ocnophiloidea	sp. (OCN1)		GB097		KT426676		KT426641
Embioptera	Oligotoma	nigra		GB098	AY121134	AY125274.1	AY125221
Aschiphasmatidae	Ommatopseudes	harmani	Malaysia: Peninsular Malayisa, Cameron Highland	SB0002	MN925235	MN925375		MN925633	MN925747		MN925093
Lanceocercata	Onchestus	rentzi		GB099		KT426677	KT426583	KT426642	KT426613
Diapheromerinae	Oncotophasma	martini		GB100	AY121183	AY125323	AY125266		KJ024541
Diapheromerinae	Oncotophasma	martini "Monteverde"	Costa Rica: Monteverde	SB0072	OK333890	OK333727	OK314598	OK324200		OK333569	OK333416
Lanceocercata	Ophicrania	bifasciatus		GB101	MK291783	MK291858	MK291554		MK297259	MK291630	MK291706
Lanceocercata	Ophicrania	palinurus	Philippines: Luzon, Camarines Norte, Mt. Bagacay	SB0031	MN925247	MN925387	MN925513	MN925643	MN925758	MN924977	MN925104
Diapheromerinae	Oreophoetes	peruana		GB102	AY121152	AY125292	AY125236	KT426643	KJ024540		KJ024428
Diapheromerinae	Oreophoetes	topoense	Peru	SB0158	MN925297	MN925430	MN925558	MN925685	MN925801	MN925018	MN925154
Heteropterygidae: Dataminae	Orestes	bachmaensis	Vietnam	SB0138	MN925282		MN925544	MN925672	MN925786	MN925006	MN925139
Heteropterygidae: Dataminae	Orestes	dittmari	Vietnam: Cat Ba NP	SB0217	MN925315		MN925573	MN925697	MN925815		MN925172
Heteropterygidae: Dataminae	Orestes	draegeri	Vietnam: Dong Nai NP	SB0218	MN925316	MN925445	MN925574	MN925698	MN925816	MN925033	MN925173
Heteropterygidae: Dataminae	Orestes	krijnsi	Vietnam: Nui Chua NP	SB0270	MN925337	MN925470	MN925597	MN925715	MN925840	MN925057	MN925200
Heteropterygidae: Dataminae	Orestes	subcylindricus	Vietnam: Cuc Phuong NP	SB0236	MN925324	MN925453	MN925580	MN925702	MN925822		MN925180
Aschiphasmatidae	Orthomeria	cf. superba	Malaysia: Borneo, Sarawak, Mulu NP	SB0107	MN925270	MN925408		MN925664	MN925775	MN924995	MN925127
Aschiphasmatidae	Orthomeria	kangi	Philippines	SB0339	MW703297	MN364973	MW686093	MN365010	MW686178	OK333602	MN364994
Necrosciinae	Orthonecroscia	cf. fuscoannulata	Brunei: Teraja	SB0429	OK333960	OK333800	OK314633	OK324275		OK333635	OK333485
Necrosciinae	Orthonecroscia	keatsooni	Malaysia: Borneo, Sabah, Tawau	SB0126	OK333901	OK333739	OK314558	OK324212	OK314853	OK333579	OK333426
Necrosciinae	Orthonecroscia	pulcherrima	Malaysia: Borneo, Sarawak, Kubah	SB0391	OK333946	OK333785	OK314534	OK324261	OK314712	OK333623	OK333470
Necrosciinae	Orxines	cf. semperi	Philippines: Mindanao, Bukidnon	SB0459	OK333972	OK333811	OK314554	OK324285		OK333646	OK333497
Diapheromerinae	Otocrania	sp. (WS126)		GB103	MK291798.1	MK291873.1	MK291569.1		MK297270.1	MK291645.1	MK291720.1
Necrosciinae	Otraleus	christianae	Philippines: Luzon, Mt Polis	SB0089	OK333893	OK333731	OK314662	OK324204	OK314773	OK333572	OK333419
Necrosciinae	Oxyartes	lamellatus		GB104		FJ474151	FJ474229	FJ474307	FJ474380
Necrosciinae	Oxyartes	spinipennis		GB105	KJ024407	KJ024384	KJ024521		KJ024553	KJ024489	KJ024443
Necrosciinae	Oxyartes	vietnamensis	Vietnam	SB0519	OK333989	OK333830	OK314670	OK324301	OK314707	OK333660	OK333513
Lanceocercata	Pachymorpha	sp. (PAC1)		GB106		FJ474152	FJ474230	FJ474308	FJ474381
Diapheromerinae	Paracalynda	utilaensis		GB206	MN449563.1	MN449525.1			MN449891.1	MN449705.1	MN449632.1
Diapheromerinae	Paracalynda	picta	Belize	PRC1			OK314569
Necrosciinae	Paraloxopsis	cf. korystes	Malaysia: Borneo, Sarawak, Mulu NP	SB0096	OK333894	OK333732	OK314535	OK324205		OK333573	OK333420
Necrosciinae	Paramenexenus	laetus		GB107	KJ024408	KJ024385	KJ024522		KJ024554	KJ024490	KJ024444
Clitumnidae: Clitumninae: Medaurini	Parapachymorpha	spinigera		GB108	MK291775	MK291850	MK291547		MK297254	MK291622	MK291698
Clitumnidae: Clitumninae: Medaurini	Parapachymorpha	spinosa		GB109	MK291776	MK291851	MK291548		MK297255	MK291623	MK291699
Clitumnidae: Clitumninae: Medaurini	Parapachymorpha	zomproi	Thailand	PAZ1		OK333706	OK314648	OK324179	OK314753
Diapheromerinae	Paraphanocles	keratosqueleton		GB207	MN449565.1	MN449529.1	MN449785.1		MN449892.1	MN449709.1	MN449634.1
Diapheromerinae	Paraphanocles	sp. (WS473)	Trinidad?	GB110			MK291602	MK296748
Pseudophasmatidae	Paraphasma	amabile	Bolivia: Santa Cruz, San Sebastian	SB0558		MK291921			MK297293		OK333532
Lanceocercata	Parapodacanthus	hasenpushorum	Australia: Queensland, Cairns	SB0061	MN925255	MN925393	MN925521	MN925650	OK314788	MN924985	MN925112
Pseudophasmatidae	Paraprisopus	antillarum	Caribbean Islands: Guadeloupe	SB0438	OK333964	KP300885.1	KP300895.1	KP300908.1	KP300920.1		OK333489
Pseudophasmatidae	Paraprisopus	sp.	Panama: La Laguna	SB0363	OK333932	OK333771	OK314557	OK324247	OK314787		OK333456
Anisacanthidae	Parectatosoma	echinus	Madagascar: Perinet	Ma004	OK333856	OK333689	OK314533	OK324165	OK314732		OK333381
Anisacanthidae	Parectatosoma	hystrix	Madagascar: Aniolorobe	Ma070	OK333867	OK333700	OK314542	OK324173	OK314731	OK333547	OK333393
Anisacanthidae	Parectatosoma	mocquerysi	Madagascar	Ma001	OK333855	OK333688	OK314682	OK324164	OK314708	OK333540	OK333379
Lanceocercata	Paronchestus	charon		GB111		KT426680	KT426586	KT426646	KT426617
Antongiliidae: Antongiliinae	Paronogastris	squamigera	Madagascar: Ambodiriana	Ma007	OK333859	OK333691	OK314547	OK324166	OK314840	OK333542	OK333384
Lonchodinae	Periphetes	forcipatus	Indonesia: Sulawesi	SB0373	OK333938	OK333777	OK314564	OK324253	OK314783	OK333616	OK333462
Lonchodinae	Periphetes	graniferum		GB208	MN449560.1	MN449521.1	MN449777.1		MN449887.1	MN449701.1	MN449628.1
Lonchodinae	Periphetes	quezonicus	Philippines: Luzon, Quezon, Tagumpay, Real	SB0118	MN925272	MN925410	MN925536	MN925666	MN925776	MN924997	MN925129
Lonchodinae	Periphetes	sp.	Philippines: Dinagat Islands, Loreto, Mt. Redondo	SB0293	OK333922	OK333763	OK314599	OK324236	OK314777	OK333600	OK333447
Pseudophasmatidae	Peruphasma	schultei	Peru	GB112		FJ474153	FJ474231	FJ474309
Necrosciinae	Phaenopharos	herwaardeni		GB113	KJ024414	KJ024393	KJ024530			KJ024498	KJ024451
Necrosciinae	Phaenopharos	khaoyaiensis		GB114		FJ474157	FJ474235	FJ474313	FJ474383
Necrosciinae	Phaenopharos	struthioneus		GB115	KJ024404	KJ024381	KJ024518		KJ024551	KJ024486	KJ024440
Gratidiidae	Phalces	tuberculatus		GB116		KT426682		KT426648	KT426619
Diapheromerinae	Phanocles	mutica		GB209			MN449788.1	MN449949.1	MN449897.1	MN449713.1	MN449639.1
Diapheromerinae	Phanocles	sp.	Mexico: Oaxaca	SB0521	OK333990	OK333831	OK314634	OK324302	OK314854		OK333514
Diapheromerinae	Phanocles	vosseleri		GB210			MN449771.1		MN449881.1	MN449692.1	MN449613.1
Diapheromerinae	Phanocloidea	lobulatipes		GB211	MN449564.1	MN449526.1	MN449782.1			MN449706.1	MN449633.1
Diapheromerinae	Phanocloidea	muricata		GB212			MN449776.1	MN449950.1	MN449886.1	MN449700.1	MN449627.1
Diapheromerinae	Phantasca	quadrilobata		GB213			MN449731.1			MN449661.1	MN449573.1
Clitumnidae: Pharnaciinae	Pharnacia	ponderosa	Phillipines, Luzon, Quezon, Real	SB0113	MN925271	MN925409	MN925535	MN925665		MN924996	MN925128
Lanceocercata	Phasma	gigas		GB117	MK291763	MK291838	MK291535		MK297245	MK291611	MK291686
Stephanacridini	Phasmotaenia	lanyuhensis		GB118		KT426681	KT426587	KT426647	KT426618
Stephanacridini	Phasmotaenia	sanchezi	Philippines: Luzon	SB0075	MN925260	MN925398	MN925526	MN925655	MN925766		MN925117
Stephanacridini	Phasmotaenia	godeffroyi	Philippines: Luzon	PHA4		OK333707	OK314694	OK324180
Lonchodinae	Phenacephorus	cornucervi	Malaysia: Bornea, Sabah	SB0375	OK333940	OK333779	OK314642	OK324255	OK314797	OK333618	OK333464
Lonchodinae	Phenacephorus	sepilokensis	Malaysia: Borneo, Sabah, Tawau	SB0024	OK333876	OK333713	OK314679	OK324187	OK314790	OK333555	OK333403
Clitumnidae: Pharnaciinae	Phobaeticus	foliatus	Malaysia: Borneo, Sabah, Tawau Hills	SB0012	MN925238	MN925378	MN925505	MN925636	MN925750	MN924968	MN925096
Clitumnidae: Pharnaciinae	Phobaeticus	kirbyi		GB120			KT426588	KT426649
Clitumnidae: Pharnaciinae	Phobaeticus	serratipes	Malaysia	GB121	MK291761	MK291836	MK291533			MK291609	MK291684
Clitumnidae: Pharnaciinae	Phryganistira	heusii	Philippines	GB119	AY121184	AY125324	AY125267
Clitumnidae: Pharnaciinae	Phryganistria	heusii	Philippines	GB122					KJ024568	KJ024506	KJ024461
Clitumnidae: Pharnaciinae	Phryganistria	heusii yentuensis	Vietnam	SB0361	OK333930	OK333769	OK314638	OK324245	OK314730	OK333609	OK333455
Phylliidae	Phyllium	antonkozlovi	Philippines: Luzon, Isabela Province, Dindin	16122	MW703277	MW703205	MW686070	MW698892	MW686155		MW703333
Phylliidae	Phyllium	bradleri	Malaysia: Borneo, Sabah, Tambunan	16196		MW703204	MW686069	MW698891	MW686154		MW703332
Phylliidae	Phyllium	chenqiae	Malaysia: Borneo	16232	MW703311	MW703241	MW686113	MW698924	MW686197		MW703366
Phylliidae	Phyllium	fallorum	Philippines: Mindanao, Davao Del Sur, Kapatagan	16121		MW703207	MW686072	MW698894	MW686157		MW703335
Phylliidae	Phyllium	gardabagusi	Indonesia: Java, West Java, Mt.Halimun	16202	MW703266	MN364963	MW686058	MN365002	MW686144		MN364982
Phylliidae	Phyllium	letiranti	Indonesia: Peleng Island, near Loksagu Village	17008	MW703310	MW703240	MW686112	MW698923	MW686196
Phylliidae	Phyllium	philippinicum	Philippines	16142	MW703275	MW703202	MW686067	MW698889	MW686152		MW703330
Phylliidae	Phyllium	siccifolium	Indonesia: Seram	20004	MW703253	MW703191	MW686040	MW698876
Bacillidae: Bacillinae	Pijnackeria	originis	Spain: Riofrio, Cazorla	SB0316				OK324238
Bacillidae: Bacillinae	Pijnackeria	recondita	Spain	GB161					KT799548
Bacillidae: Bacillinae	Pijnackeria	hispanica	Spain: Zarzalejo	PIJ1		OK333708	OK314673	OK324181	OK314727
Heteropterygidae: Dataminae	Planispectrum	bengalensis	Malaysia: Peninsular Malayisa, Perak, Tapah Hills	SB0344	MN925367		MN925626			MN925087
Necrosciinae	Planososibia	esacus		GB214				MN449952.1	MN449775.1	MN449698.1	MN449625.1
Necrosciinae	Planososibia	lysippus		GB215		MN449506.1	MN449765.1			MN449687.1	MN449607.1
Lanceocercata	Podacanthus	wilkinsoni		GB123		GQ927348	GQ927459	GQ927386	GQ927422
Lonchodinae	Prisomera	spinicollis		GB216	MN449547.1	MN449497.1	MN449750.1	MN449953.1		MN449677.1	MN449592.1
Clitumnidae: Clitumninae: Clitumnini	Prosentoria	arrogans	Malaysia: Borneo	SB0473	OK333978	OK333817	OK314647	OK324290	OK314756	OK333651	OK333503
Clitumnidae: Clitumninae: Clitumnini	Prosentoria	arrogans	Malaysia: Borneo, Sabah, Kota Belud, Mt. Sayap	SB0550	OK334003	OK333844	OK314637	OK324315	OK314838	OK333673	OK333528
Antongiliidae: Pseudodataminae	Pseudodatames	sp.	Madagascar: Vohibola	Ma019		OK333694	OK314703	OK324168	OK314856	OK333544	OK333387
Antongiliidae: Pseudodataminae	Pseudodatames	memorabilis	Madagascar	PSM1		OK333709	OK314645	OK324182	OK314745
Necrosciinae	Pseudodiacantha	macklottii		GB124	AY121153	AY125293	AY125237				KJ024438
Damasippoididae	Pseudoleosthenes	irregularis	Madagascar: Vohimana	Ma006	OK333858	OK333690	OK314540				OK333383
Pseudophasmatidae	Pseudophasma	menius	Colombia	SB0565	OK334008	OK333849	OK314595	OK324320		OK333678	OK333534
Pseudophasmatidae	Pseudophasma	phthisicum	Peru	GB125	MK291777	MK291852			MK297256	MK291624	MK291700
Pseudophasmatidae	Pseudophasma	rufipes	Peru	GB126	AY121160	AY125300	AY125244		KJ024573	KJ024510	KJ024467
Pseudophasmatidae	Pseudophasma	scabriusculum	Peru	SB0308	MN925354	MN925486	MN925613	MN925730	MN925855	MN925074	MN925217
Pseudophasmatidae	Pseudophasma	sp. (WS478)	Bolivia: Santa Cruz	GB088		MK291922		MK296749	MK297294	MK291675
Pseudophasmatidae	Pseudophasma	sp. (WS479)	Bolivia: Santa Cruz	GB087		MK291923			MK297295
Pseudophasmatidae	Pseudophasma	subapterum	Venezuela	GB127		KT426674	KT426582	KT426640
Pseudophasmatidae	Pseudophasma	velutinum	Peru	GB128		FJ474163	FJ474241	FJ474319	FJ474388
Pseudophasmatidae	Pseudophasmatidae	sp. 1	Central America (Panama?)	SB0559	OK334007	OK333848	OK314616		OK314792	OK333677	OK333533
Pseudophasmatidae	Pseudophasmatidae	sp. 2	Bolivia: Cochabamba	SB0529	OK333993	OK333834	OK314660	OK324303	OK314829	OK333662	OK333517
Pseudophasmatidae	Pseudophasmatidae	sp. 3	Panama: C. Campana	SB0555	MK291800	MK291570	MK291875	OK324318	MK297272	MK291647	MK291722
Phylliidae	Pseudopmicrophyllium	geryon	Philippines: Luzon, Aurora Prov, Dingalan	17256		MW703242	MW686114	MW698925	MW686198		MW703367
Phylliidae	Pseudopmicrophyllium	pusillulum	Philippines: Luzon, Mountain Province, Mt. Barlig: June, 2014	16096		MW703211		MW698898	MW686164		MW703339
Diapheromerinae	Pseudosermyle	phalangiphora		GB129		MK291899	MK291592		MK297286	MK291665	MK291744
Diapheromerinae	Pseudosermyle	sp. (WS130)		GB130	MK291801		MK291571			MK291648	MK291723
Cladomorphinae	Pterinoxylus	crassus	Caribbean Islands: Martinique	SB0327	MN925359	FJ474164	FJ474242	FJ474320	FJ474389	MN925078	MN925221
Cladomorphinae	Pterinoxylus	eucnemis		GB217			MN449753.1			MN449680.1	MN449595.1
Heteropterygidae: Obriminae	Pterobrimus	depressus	Fiji: Viti Levu, Naitasiri Province, Waiboukata	SB0321	MN925357	FJ474131	FJ474209	FJ474287	FJ474362
Clitumnidae: Clitumninae: Clitumnini	Pterulina	distinctissima	Vietnam: Kon Chu Rang	SB0398	OK333949	OK333788	OK314691		OK314796	OK333626	OK333473
Phylliidae	Pulchriphyllium	fredkugani	Malaysia: Borneo	S7	MW703288	MW703217	MW686084	MW698904	MW686171		MW703345
Phylliidae	Pulchriphyllium	mannani	Malaysia: Borneo	S9	MW703289	MW703218	MW686085	MW698905	MW686172		MW703346
Phylliidae	Pulchriphyllium	pulchrifolium	Indonesia: Java	16030	MW703282	MN364969	MW686077	MN365004	MW686162		MN364988
Heteropterygidae: Dataminae	Pylaemenes	coronatus	Indonesia: Buru Island, Namlea	SB0257		MN925463	MN925591			MN925051	MN925194
Heteropterygidae: Dataminae	Pylaemenes	pui	Thailand: Chiang Mai	SB0237	MN925325	MN925454	MN925581	MN925703	MN925823		MN925181
Heteropterygidae: Dataminae	Pylaemenes	sepilokensis	Malaysia: Borneo, Sabah, Sepilok	SB0141	MN925285		MN925547	MN925675	MN925789	MN925009	MN925142
Clitumnidae: Clitumninae: Clitumnini	Ramulus	artemis		GB132	KJ024416.1	KJ024395.1	KJ024532.1		KJ024567.1		KJ024460.1
Clitumnidae: Clitumninae: Clitumnini	Ramulus	irregulariterdentatum	Japan	SB0501			OK314643	OK324299
Clitumnidae: Clitumninae: Clitumnini	Ramulus	mikado	Japan	SB0370	OK333936	OK333775	OK314539	OK324251	OK314786	OK333614	OK333460
Clitumnidae: Clitumninae: Clitumnini	Ramulus	nematodes	Thailand: Khao Lak, Phuket	SB0346	MN925369	MN925497	MN925628	MN925741	MN925865	MN925088	MN925230
Clitumnidae: Clitumninae: Clitumnini	Ramulus	sp. 1	Cambodia: Bokor	SB0347	OK333924	OK333765	OK314668	OK324239	OK314824	OK333603	OK333449
Clitumnidae: Clitumninae: Clitumnini	Ramulus	sp. 2	Vietnam: Nui Chua NP	SB0188	OK333914	OK333754	OK314541	OK324226	OK314836	OK333591	OK333440
Clitumnidae: Clitumninae: Clitumnini	Ramulus	thaii		GB131		FJ474166	FJ474244	FJ474322	FJ474391
Clitumnidae: Clitumninae: Clitumnini	Rhamphophasma	spinicorne		GB133	MK291764	MK291839	MK291536				MK291687
Necrosciinae	Rhamphosipyloidea	berenice	Philippines: Palawan	SB0426	OK333959	OK333799	OK314546	OK324274	OK314766	OK333634	OK333484
Necrosciinae	Rhamphosipyloidea	gorkomi		GB134	KJ024401	KJ024378	KJ024516			KJ024482	KJ024436
Necrosciinae	Rhamphosipyloidea	philippa	Philippines: Luzon, Quezon, Tagumpay, Real	SB0123	OK333900	OK333738	OK314580	OK324211	OK314826	OK333578	OK333425
Lanceocercata	Rhaphiderus	scabrosus		GB135		FJ474165	FJ474243	FJ474321	FJ474390
Cladomorphinae	Rhynchacris	ornata		GB136		FJ474136	FJ474214	FJ474292
Clitumnidae: Clitumninae	Sceptrophasma	hispidulum		GB137	AY121167	AY125307	AY125250		KJ024563		KJ024455
Clitumnidae: Clitumninae	Sceptrophasma	langkawicense		GB138	AY121166	AY125306	AY125249				KJ024454
Clitumnidae: Clitumninae	Sceptrophasma	sp.	Thailand: Saraburi	SB0517		OK333829	OK314667
Diapheromerinae	Sermyle	kujawskii	Belize	SER1		OK333854	OK314654	OK324324	OK314779
Necrosciinae	Sipyloidea	biplagiata	Vietnam: Cuc Phuong NP	SB0379	OK333944	OK333783	OK314677	OK324259	OK314719		OK333468
Necrosciinae	Sipyloidea	sipylus		GB139	AY121181	AY125321	AY125264	FJ474324	KJ024550
	Spathomorpha	adefa	Madagascar: Ambodiriana	Ma013	OK333860	OK333692	OK314695		OK314780	OK333543	OK333385
	Spathomorpha	lancettifer	Madagascar: Lokobe NP, Nosy Be	Ma091	OK333869	OK333702		OK324175	OK314768	OK333549	OK333395
Lonchodinae	Spinacephorus	verrucosus latifemur	Malaysia: Borneo, Sarawak	SB0150	OK333904	OK333742	OK314666	OK324215	OK314794	OK333582	OK333429
Necrosciinae	Spinohirasea	bengalensis	Vietnam: Bach Ma NP	SB0172	OK333910	OK333749	OK314567	OK324221	OK314798	OK333586	OK333435
Necrosciinae	Spinohirasea	bengalensis "Phong Nha Ke Bang"	Vietnam: Phong Nha Ke Bang	GB140		FJ474169	FJ474247	FJ474325	FJ474394
Heteronemiinae	Spinonemia	chilensis		GB141		FJ474134	FJ474212	FJ474290	FJ474365
Lanceocercata	Spinotectarchus	acornutus		GB142		GQ927365	GQ927476	GQ927403	GQ927438
Lonchodinae	Staelonchodes	amaurops	Malaysia: Borneo, Sarawak, Kubah	SB0115	OK333899	OK333737		OK324210	OK314851	OK333577	OK333424
Lonchodinae	Staelonchodes	malleti	Malaysia: Borneo	LON3			OK314680
Heteropterygidae: Obriminae	Stenobrimus	bolivari	Philippines: Camarines Norte, Mananap Falls	SB0020	MN925244	MN925384	MN925510	MN925641		MN924974	MN925101
Lonchodinae	Stheneboea	cf. tuberculata	Malaysia: Borneo	SB0465	OK333973	OK333812	OK314562			OK333647	OK333498
Lonchodinae	Stheneboea	malaya		GB218	MN449558.1	MN449518.1					MN449623.1
Lonchodinae	Stheneboea	repudiosa	Malaysia: Peninsular Malaysia	SB0376	OK333941	OK333780	OK314587	OK324256	OK314750	OK333619	OK333465
Lonchodinae	Stheneboea	sp.	Malaysia: Borneo, Sarawak, Kubah	SB0043	OK333880	OK333717	OK314658			OK333559	OK333407
Lonchodinae	Stheneboea	verruculosa	Malaysia: Peninsular Malayisa, Cameron Highland	SB0008	OK333874	OK333711	OK314596	OK324184	OK314789	OK333553	OK333401
Heteropterygidae: Obriminae	Sungaya	inexpectata	Philippines: Luzon	GB143	AY121177	AY125317	AY125260		KJ024545	KJ024479
Cladomorphinae	Taraxippus	paliurus		GB219			MN449742.1			MN449671.1	MN449584.1
Cladomorphinae	Taraxippus	sp.	Panama	SB0540				OK324308	OK314754	OK333666	OK333521
Embioptera	Teratembia	sp.		GB144	AY121135.1	AY125275.1	AY125222.1
Lonchodinae	Thaumatobactron	guentheri		GB145	MK291778	MK291853	MK291549			MK291625	MK291701
Heteropterygidae: Obriminae	Theramenes	exiguus	Philippines: Panay Island	SB0146	MN925290	MN925424	MN925551	MN925680	MN925794	MN925014	MN925147
Timematodea	Timema	dorotheae		GB146	MK291787	MK291862	MK291558		MK297262	MK291634	MK291710
Timematodea	Timema	knulli		GB147	AY121162	AY125302	AY125246		KJ024536	KJ024471	KJ024420
Timematodea	Timema	nevadense		GB148	MK291788	MK291863	MK291559		MK297263	MK291635	MK291711
Timematodea	Timema	nr. nevadense		GB149	MK291824	MK291901	MK291593		MK297288	MK291666	MK291746
Clitumnidae: Pharnaciinae	Tirachoidea	biceps	Indonesia: Java	SB0450	OK333968	OK333807	OK314701	OK324282		OK333642	OK333493
Clitumnidae: Pharnaciinae	Tirachoidea	westwoodii	Thailand	GB150	MK291762	MK291837	MK291534			MK291610	MK291685
Heteropterygidae: Obriminae	Tisamenus	clotho	Philippines: Camarines Norte, Mananap Falls	SB0016	MN925240	MN925380	MN925507		MN925752	MN924970	MN925098
Heteropterygidae: Obriminae	Tisamenus	hebardi	Philippines: Luzon, Mt Polis	SB0343	MN925366	MN925496	MN925625	MN925740	MN925864		MN925229
Heteropterygidae: Obriminae	Tisamenus	serratorius	Philippines: Luzon, Quezon, Mt. Binangonan	SB0022	MN925246	MN925386	MN925512	MN925642	MN925757	MN924976	MN925103
Pseudophasmatidae	Tithonophasma	tithonus	Brazil: Bertioga, Sao Paulo State	SB0055	OK333882	OK333719		OK324192	OK314760	OK333561	OK333408
Heteropterygidae: Obriminae	Trachyaretaon	carmelae	Philippines: Bubayan Islands	SB0183			FJ474252	FJ474329	FJ474399	MN925022	MN925160
Heteropterygidae: Obriminae	Trachyaretaon	echinatus	Philippines: Luzon	SB0219	MN925317	MN925446	MN925575		MN925817	MN925034	MN925174
Necrosciinae	Trachythorax	maculicollis		GB151			KJ024527		KJ024559	KJ024495	KJ024448
Necrosciinae	Trachythorax	albomaculatus	Vietnam: Kon Chu Rang	SB0537			OK314650	OK324306	OK314763	OK333664	OK333519
Lanceocercata	Tropidoderus	childrenii		GB152		FJ474140	FJ474218	FJ474296	FJ474370
Diapheromerinae	Trychopeplus	laciniatus		GB220			MN449739.1	MN449961.1	MN449869.1	MN449669.1	MN449581.1
Diapheromerinae	Trychopeplus	sp. (WS134)		GB153	MK291803		MK291573		MK297274
Phylliidae	Walaphyllium	monteithi	Australia: Queensland, Garradunga, Polly Creek	16067	MW703274		MW686066	MW698888	MW686151		MW703329
Phylliidae	Walaphyllium	zomproi	Papua New Guinea: Morobe Province, Winduwe	17336	MW703259	MW703194	MW686051	MW698879	MW686138		MW703320
Xeroderinae (part)	Xenophasmina	simile	Thailand: Chiang Mai	SB0434	OK333962	OK333802	OK314659	OK324277	OK314805	OK333637	OK333487
Xeroderinae (part)	Xenophasmina	sp.	Vietnam: Tam Dao	SB0442	OK333966	OK333805	OK314544	OK324280	OK314846	OK333640	OK333491
Anisacanthidae	Xerantherix	nossibianus	Madagascar	Ma005	OK333857	MK548219	OK314605	MK548297	MK548270	OK333541	OK333382
Lanceocercata	Xeroderus	sp. (XEK1)		GB154		FJ474175	FJ474253	FJ474330	FJ474400
Pseudophasmatidae: Xerosomatinae	Xerosomatinae	sp. 1	Costa Rica: Heredia	SB0530	OK333994	OK333835	OK314601	OK324304
Pseudophasmatidae: Xerosomatinae	Xerosomatinae	sp. 2	Panama: Finca La Suiza, Chiriqui	SB0571	OK334011	OK333852	OK314600	OK324323	OK314833	OK333680	OK333537
Heteronemiinae	Xiphophasma	sp.	Argentina: Capilla del Monte, Cordoba	SB0080		OK333729	OK314550	OK324202	OK314715
Bacillidae: Xylicinae	Xylica	cf. graueri	Rwanda: Western Province, Rusizi District, Nyungwe NP	SB0207/WS235	OK333918	OK333758	OK314700	OK324230	OK314819	OK333595	OK333443
Bacillidae: Xylicinae	Xylica	oedematosa		GB155	MK291812		MK291581		MK297281	MK291657	MK291733
Bacillidae: Xylicinae	Xylica	oedematosa		GB156				FJ474331	FJ474401
Gratidiidae	Zehntneria	mystica		GB157		FJ474176	FJ474255	FJ474332	FJ474402

## Sheet: Table S8
Table S8. Best partitioning scheme (subsets) and best-fit substitution models determined with ModelFinder in IQ-TREE.
Subset partition definition	Partition name	Best model	Length (bp)
Subset01 = 1–402	12S	GTR+F+R6	402
Subset02 = 403–971	16S	GTR+F+I+G4	569
Subset03 = 972–3049	18S	GTR+F+I+G4	2078
Subset04 = 3050–3838	28S	GTR+F+I+G4	789
Subset05 = 3839–4647\3	COI_pos1	GTR+F+I+G4	270
Subset06 = 3840–4647\3	COI_pos2	GTR+F+I+G4	270
Subset07 = 3841–4647\3 + 4650–5331\3	COI_pos3 + COII_pos3	GTR+F+R10	497
Subset08 = 4648–5332\3	COII_pos1	GTR+F+I+G4	229
Subset09 = 4649–5332\3	CO2_pos2	GTR+F+I+G4	228
Subset10 = 5333–5640\3 + 5334–5640\3	H3_pos2 + H3_pos3	K2P+I+G4	206
Subset11 = 5335–5640\3	H3_pos1	GTR+F+I+G4	102

## Sheet: Table S9
Table S9. Fossil calibrations used for the divergence time estimation in BEAST2. The numbering (1–5) corresponds to the depiction of calibrated nodes in S2–S5 Figure.
Fossil species	Minimum age [mya]	Calibration node	Reference
Aclistophasma echinula (adult)	165	Phasmatodea (1)	Yang et al. (2021)1
Clonistria sp. (eggs)	20	Clonistria + sister group (2)	Poinar (2011)2
Eophasma spp. (eggs)	44	Pseudophasmatidae (3)	Sellick (1994)3
Eophyllium messelense (adult)	47	Phylliidae (4)	Wedmann et al. (2007)4
Malacomorpha sp. (eggs)	20	Malacomorpha + sister group (5)	Poinar (2011)2
1Yang, H. et al. Early specializations for mimicry and defense in a Jurassic stick insect. Natl. Sci. Rev. 8, nwaa056 (2021).
2Poinar, G. O. A walking stick, Clonistria dominicana n. sp. (Phasmatodea: Diapheromeridae) in Dominican amber. Hist. Biol. 23, 223–226 (2011).
3Sellick, J. T. C. Phasmida (stick insect) eggs from the Eocene of Oregon. Palaeontology 37, 913–921 (1994).
4Wedmann, S., Bradler, S. & Rust, J. The first fossil leaf insect: 47 million years of specialized cryptic morphology and behavior. Proc. Natl. Acad. Sci. 104, 565–569 (2007).

## Sheet: Table S10
Table S10. Morphological data. Character matrix for females and males for ocelli and the 3-state and binary datasets for wings. Ocelli are coded as either absent or present and wings are coded in three states; apterous (0), micropterous (1) and macropterous (2). Missing data is shown as question mark. The binary datasets represent male wing states only and code presence of wings (datawings: wingl…
ID	Genus	Species	female wings	male wings	female ocelli	male ocelli	datawings	dataflight
16-030	Pulchriphyllium	pulchrifolium	1	2	absent	present	1	1
16-067	Walaphyllium	monteithi	1	2	absent	present	1	1
16-096	Pseudopmicrophyllium	pusillulum	1	2	absent	absent	1	1
16-099	Microphyllium	haskelli	1	2	absent	absent	1	1
16-120	Cryptophyllium	yunnanense	2	2	absent	present	1	1
16-121	Phyllium	fallorum	1	2	absent	absent	1	1
16-122	Phyllium	antonkozlovi	1	2	absent	absent	1	1
16-142	Phyllium	philippinicum	1	2	absent	present	1	1
16-148	Cryptophyllium	westwoodii	2	2	absent	present	1	1
16-196	Phyllium	bradleri	1	2	absent	absent	1	1
16-202	Phyllium	gardabagusi	1	2	absent	present	1	1
16-232	Phyllium	chenqiae	1	2	absent	present	1	1
16-264	Nanophyllium	asekiense	1	2	absent	present	1	1
16-282	Comptaphyllium	caudatum	1	2	absent	present	1	1
17-008	Phyllium	letiranti	1	2	absent	present	1	1
17-256	Pseudopmicrophyllium	geryon	1	2	absent	absent	1	1
17-336	Walaphyllium	zomproi	1	2	absent	present	1	1
18-217	Cryptophyllium	bollensi	1	2	absent	present	1	1
20-004	Phyllium	siccifolium	1	2	absent	absent	1	1
BAF1	Bacteria	ferula	0	0	absent	absent	0	0
BAL3	Bacillus	rossius	0	0	absent	absent	0	0
BAL4	Bacillus	atticus	0	0	absent	absent	0	0
CLN4	Clonaria	sp. 7	0	0	absent	absent	0	0
CLO2	Clonopsis	felicitatis	0	0	absent	absent	0	0
CRG2	Cranidium	gibbosum	0	2	absent	absent	1	1
DAJ1	Dajaca	monilicornis	0	2	absent	absent	1	1
ENK1	Entoria	koshunensis	0	0	absent	absent	0	0
GB001	Abrosoma	festinatum	0	0	absent	absent	0	0
GB002	Acanthoxyla	geisovii	0	0	absent	absent	0	0
GB003	Acrophylla	thoon	1	2	present	present	1	1
GB004	Acrophylla	titan	2	2	present	present	1	1
GB005	Acrophylla	wuelfingi	2	2	present	present	1	1
GB006	Agathemera	cf. maculafulgens	0	0	absent	absent	0	0
GB007	Agathemera	nr. crassa	0	0	absent	absent	0	0
GB008	Anchiale	briareus	1	2	present	present	1	1
GB009	Anisomorpha	buprestoides	0	0	absent	absent	0	0
GB010	Anisomorpha	ferruginea	0	0	absent	absent	0	0
GB011	Apterograeffea	marshallae	0	0	absent	absent	0	0
GB012	Apterograeffea	reunionensis	0	0	absent	absent	0	0
GB013	Aretaon	asperrimus	0	0	absent	absent	0	0
GB014	Asprenas	impennis	1	1	absent	absent	1	0
GB015	Autolyca	sp. (AUT1/WS059)	1	1	absent	absent	1	0
GB016	Bacteria	ploiaria	0	1	absent	absent	1	0
GB017	Bactrododema	sp. (STI14)	1	2	absent	present	1	1
GB018	Baculofractum	insigne	0	1	absent	absent	1	0
GB019	Canachus	alligator	1	1	absent	absent	1	0
GB020	Carausius	morosus	0	0	absent	absent	0	0
GB021	Carausius	sechellensis	0	0	absent	absent	0	0
GB022	Caribbiopheromera	jamaicana	0	0	absent	absent	0	0
GB023	Carlius	fecundus	1	2	absent	absent	1	1
GB024	Chitoniscus	feejeeanus	1	2	absent	absent	1	1
GB025	Chondrostethus	woodfordi	0	1	absent	absent	1	0
GB026	Cigarrophasma	tessellatum	2	2	absent	absent	1	1
GB027	Clitarchus	hookeri	0	0	absent	absent	0	0
GB028	Clonaria	natalis	0	0	absent	absent	0	0
GB029	Clonaria	conformans	0	0	absent	absent	0	0
GB030	Clonaria	sp. 1 (WS066)	0	0	absent	absent	0	0
GB031	Cnipsus	rachis	1	1	absent	absent	1	0
GB032	Creoxylus	spinosus	1	2	absent	absent	1	1
GB033	Cuniculina	cuniculus	0	0	absent	absent	0	0
GB034	Diapherodes=Venupherodes	venustula	0	2	absent	absent	1	1
GB035	Diapheromera	femorata	0	0	absent	absent	0	0
GB036	Diesbachia	tamyris	2	2	absent	absent	1	1
GB037	Dimorphodes	mancus	0	2	absent	absent	1	1
GB038	Dimorphodes	prostasis	0	1	absent	absent	1	0
GB039	Dinophasma	kinabaluense	0	0	absent	absent	0	0
GB040	Dinophasma	saginatum	0	2	absent	absent	1	1
GB041	Dryococelus	australis	0	0	absent	absent	0	0
GB042	Dyme	sp. (WS161)	0	0	absent	absent	0	0
GB043	Epicharmus	marchali	2	2	absent	absent	1	1
GB044	Erinaceophasma	vepres	0	0	absent	absent	0	0
GB045	Eurycantha	calcarata	0	0	absent	absent	0	0
GB046	Eurycantha	coronata	0	0	absent	absent	0	0
GB047	Eurycantha	insularis	0	0	absent	absent	0	0
GB048	Eurycnema	goliath	2	2	present	present	1	1
GB049	Eurycnema	goliath	2	2	present	present	1	1
GB050	Eurycnema	osiris	2	2	present	present	1	1
GB051	Extatosoma	popa	1	2	absent	present	1	1
GB052	Extatosoma	tiaratum	1	2	absent	present	1	1
GB053	Extatosoma	tiaratum bufonium	1	2	absent	present	1	1
GB054	Extatosoma	tiaratum tiaratum	1	2	absent	present	1	1
GB055	Gratidia	sp. 3 (STI15)	0	0	absent	absent	0	0
GB056	Gratidia	sp. 2 (STI11)	0	0	absent	absent	0	0
GB057	Haaniella	dehaanii	1	1	absent	absent	1	0
GB058	Haaniella	scabra	1	1	absent	absent	1	0
GB059	Haplopus=Diapherodes	jamaicensis	1	2	absent	absent	1	1
GB060	Hermarchus	sp. (WS122)	0	2	absent	absent	1	1
GB061	Hermarchus	sp. (WS123)	0	2	absent	absent	1	1
GB062	Heteropteryx	dilatata	1	2	absent	absent	1	1
GB063	Hoploclonia	abercrombiei	0	0	absent	absent	0	0
GB064	Hoploclonia	cuspidata	0	0	absent	absent	0	0
GB065	Hoploclonia	gecko	0	0	absent	absent	0	0
GB066	Isagoras	sp. (ISA1)	2	2	present	present	1	1
GB067	Korinninae	sp.	2	2	absent	absent	1	1
GB068	Labidiophasma	rouxi	1	1	absent	absent	1	0
GB069	Lamponius	guerini	0	0	absent	absent	0	0
GB070	Leosthenes	sp. (NA1)	1	2	absent	absent	1	1
GB071	Leprocaulinus	insularis	0	1	absent	absent	1	0
GB072	Lopaphus	sphalerus	2	2	absent	absent	1	1
GB073	Macrophasma	biroi	0	1	absent	absent	1	0
GB074	Malacomorpha	cyllarus	2	2	present	present	1	1
GB075	Malacomorpha	jamaicana	0	0	absent	absent	0	0
GB076	Malandania	pulchra	2	2	present	present	1	1
GB077	Medauroidea	extradentata	0	0	absent	absent	0	0
GB078	Megacrania	batesii	1	2	absent	absent	1	1
GB079	Metriophasma	diocles	2	2	present	present	1	1
GB080	Micrarchus	hystriculeus	0	0	absent	absent	0	0
GB081	Microcanachus	matileorum	1	1	absent	absent	1	0
GB082	Monandroptera	acanthomera	1	2	absent	absent	1	1
GB083	Monoiognosis	bipunctata	0	0	absent	absent	0	0
GB084	Monoiognosis	spinosa	0	0	absent	absent	0	0
GB085	Neohirasea	hongkongensis	0	0	absent	absent	0	0
GB086	Neohirasea	maerens	0	0	absent	absent	0	0
GB087	Pseudophasma	sp. (WS479)	1	1	absent	absent	1	0
GB088	Pseudophasma	sp. (WS478)	1	1	present	present	1	0
GB089	Neopromachus	doreyanus	0	0	absent	absent	0	0
GB090	Neopromachus	dyselius	0	0	absent	absent	0	0
GB091	Neopromachus	obrutus	0	0	absent	absent	0	0
GB092	Neopromachus	pachynotus	0	0	absent	absent	0	0
GB093	Neopromachus	scharreri	0	0	absent	absent	0	0
GB094	Neopromachus	wallacei	0	0	absent	absent	0	0
GB095	Obrimus	bicolanus	0	0	absent	absent	0	0
GB096	Ocnophiloidea	regularis	0	0	absent	absent	0	0
GB097	Ocnophiloidea	sp. (OCN1)	0	0	absent	absent	0	0
GB098	Oligotoma	nigra	0	2	absent	absent	1	1
GB099	Onchestus	rentzi	1	2	absent	absent	1	1
GB100	Oncotophasma	martini	0	0	absent	absent	0	0
GB101	Ophicrania	bifasciatus	1	2	absent	absent	1	1
GB102	Oreophoetes	peruana	0	0	absent	absent	0	0
GB103	Otocrania	sp. (WS126)	0	?	absent	?	0	0
GB104	Oxyartes	lamellatus	1	1	absent	absent	1	0
GB105	Oxyartes	spinipennis	1	1	absent	absent	1	0
GB106	Pachymorpha	sp. (PAC1)	0	0	absent	absent	0	0
GB107	Paramenexenus	laetus	0	0	absent	absent	0	0
GB108	Parapachymorpha	spinigera	0	0	absent	absent	0	0
GB109	Parapachymorpha	spinosa	0	0	absent	absent	0	0
GB110	Paraphanocles	sp. (WS473)	0	0	absent	absent	0	0
GB111	Paronchestus	charon	?	2	?	present	1	1
GB112	Peruphasma	schultei	1	1	present	present	1	0
GB113	Phaenopharos	herwaardeni	1	1	absent	absent	1	0
GB114	Phaenopharos	khaoyaiensis	1	1	absent	absent	1	0
GB115	Phaenopharos	struthioneus	1	1	absent	absent	1	0
GB116	Phalces	tuberculatus	0	0	absent	absent	0	0
GB117	Phasma	gigas	2	2	present	present	1	1
GB118	Phasmotaenia	lanyuhensis	1	1	absent	absent	1	0
GB119	Phryganistira	heusii 1	0	0	absent	absent	0	0
GB120	Phobaeticus	kirbyi	0	1	absent	absent	1	0
GB121	Phobaeticus	serratipes	0	1	absent	absent	1	0
GB122	Phryganistria	heusii 2	0	0	absent	absent	0	0
GB123	Podacanthus	wilkinsoni	2	2	present	present	1	1
GB124	Pseudodiacantha	macklottii	1	1	absent	absent	1	0
GB125	Pseudophasma	phthisicum	2	2	present	present	1	1
GB126	Pseudophasma	rufipes	2	2	present	present	1	1
GB127	Pseudophasma	subapterum	1	1	present	present	1	0
GB128	Pseudophasma	velutinum	2	2	present	present	1	1
GB129	Pseudosermyle	phalangiphora	0	0	absent	absent	0	0
GB130	Pseudosermyle	sp. (WS130)	0	0	absent	absent	0	0
GB131	Ramulus	thaii	0	0	absent	absent	0	0
GB132	Ramulus	artemis	0	0	absent	absent	0	0
GB133	Rhamphophasma	spinicorne	0	0	absent	absent	0	0
GB134	Rhamphosipyloidea	gorkomi	0	0	absent	absent	0	0
GB135	Rhaphiderus	scabrosus	0	0	absent	absent	0	0
GB136	Rhynchacris	ornata	0	0	absent	absent	0	0
GB137	Sceptrophasma	hispidulum	0	0	absent	absent	0	0
GB138	Sceptrophasma	langkawicense	0	0	absent	absent	0	0
GB139	Sipyloidea	sipylus	2	2	absent	absent	1	1
GB140	Spinohirasea	bengalensis "Phong Nha Ke Bang"	0	0	absent	absent	0	0
GB141	Spinonemia	chilensis	0	0	absent	absent	0	0
GB142	Spinotectarchus	acornutus	0	0	absent	absent	0	0
GB143	Sungaya	inexpectata	0	0	absent	absent	0	0
GB144	Teratembia	sp.	0	2	absent	absent	1	1
GB145	Thaumatobactron	guentheri	0	0	absent	absent	0	0
GB146	Timema	dorotheae	0	0	absent	absent	0	0
GB147	Timema	knulli	0	0	absent	absent	0	0
GB148	Timema	nevadense	0	0	absent	absent	0	0
GB149	Timema	nr. nevadense	0	0	absent	absent	0	0
GB150	Tirachoidea	westwoodii	0	2	absent	absent	1	1
GB151	Trachythorax	maculicollis	2	2	absent	absent	1	1
GB152	Tropidoderus	childrenii	2	2	absent	absent	1	1
GB153	Trychopeplus	sp. (WS134)	0	?	absent	?	0	0
GB154	Xeroderus	sp. (XEK1)	2	2	present	present	1	1
GB155	Xylica	oedematosa	0	0	absent	absent	0	0
GB156	Xylica	oedematosa	0	0	absent	absent	0	0
GB157	Zehntneria	mystica	0	0	absent	absent	0	0
GB158	Conlephasma	enigma	0	0	absent	absent	0	0
GB159	Leptynia	attenuata	0	0	absent	absent	0	0
GB160	Leptynia	caprai	0	0	absent	absent	0	0
GB161	Pijnackeria	recondita	0	0	absent	absent	0	0
GB162	Bacillus	lynceorum	0	0	absent	absent	0	0
GB163	Bacillus	whitei	0	0	absent	absent	0	0
GB164	Bacillus	grandii grandii	0	0	absent	absent	0	0
GB165	Bacillus	grandii benazzii	0	0	absent	absent	0	0
GB166	Bacillus	grandii maretimi	0	0	absent	absent	0	0
GB167	Bacillus	atticus carius	0	0	absent	absent	0	0
GB168	Bacillus	atticus cyprius	0	0	absent	absent	0	0
GB169	Bacillus	atticus atticus	0	0	absent	absent	0	0
GB170	Clonopsis	gallica	0	0	absent	absent	0	0
GB171	Clonopsis	soumiae	0	0	absent	absent	0	0
GB172	Clonopsis	maroccana	0	0	absent	absent	0	0
GB173	Alienobostra	sp.	0	0	absent	absent	0	0
GB174	Asceles	malaccae	2	2	absent	absent	1	1
GB175	Asceles	tanarata singapura	2	2	absent	absent	1	1
GB176	Austrocarausius	mercurius	0	0	absent	absent	0	0
GB177	Bacteria	horni	0	0	absent	absent	0	0
GB178	Candovia	aberrata	0	0	absent	absent	0	0
GB179	Candovia	annulata	0	0	absent	absent	0	0
GB180	Candovia	coenosa	0	0	absent	absent	0	0
GB181	Candovia	granulosa	0	0	absent	absent	0	0
GB182	Candovia	pallida	0	0	absent	absent	0	0
GB183	Candovia	peridromes	0	0	absent	absent	0	0
GB184	Candovia	robinsoni	0	0	absent	absent	0	0
GB185	Candovia	spurcata	0	0	absent	absent	0	0
GB186	Candovia	alluaudi	0	0	absent	absent	0	0
GB187	Carausius	gardineri	0	0	absent	absent	0	0
GB188	Carausius	nodosus	0	0	absent	absent	0	0
GB189	Chitoniscus	lobipes	1	2	absent	absent	1	1
GB190	Diapherodes	dominicae	1	2	absent	absent	1	1
GB191	Diapherodes	gigantea	1	2	absent	absent	1	1
GB192	Diapherodes	martinicensis	1	2	absent	absent	1	1
GB193	Dyme	bifrons	0	0	absent	absent	0	0
GB194	Haplopus	micropterus	1	2	absent	absent	1	1
GB195	Hemisosibia	incerta	2	2	present	present	1	1
GB196	Hermagoras	cultratolobatus	0	0	absent	absent	0	0
GB197	Hermagoras	hosei	0	0	absent	absent	0	0
GB198	Hirtuleius	gracilis	0	2	absent	absent	1	1
GB199	Hypocyrtus	ornatissimus	0	1	absent	absent	1	0
GB200	Hypocyrtus	scythrus	1	1	absent	absent	1	0
GB201	Lobolibethra	carbonelli	0	0	absent	absent	0	0
GB202	Manduria	haloconensis	0	0	absent	absent	0	0
GB203	Mnesilochus	mindanaense	0	0	absent	absent	0	0
GB204	Mnesilochus	portentosus	0	0	absent	absent	0	0
GB205	Neohirasea	nana	0	0	absent	absent	0	0
GB206	Paracalynda	utilaensis	0	0	absent	absent	0	0
GB207	Paraphanocles	keratosqueleton	0	0	absent	absent	0	0
GB208	Periphetes	graniferum	0	0	absent	absent	0	0
GB209	Phanocles	mutica	0	0	absent	absent	0	0
GB210	Phanocles	vosseleri	0	0	absent	absent	0	0
GB211	Phanocloidea	lobulatipes	0	2	absent	absent	1	1
GB212	Phanocloidea	muricata	0	0	absent	absent	0	0
GB213	Phantasca	quadrilobata	0	2	absent	absent	1	1
GB214	Planososibia	esacus	2	2	absent	absent	1	1
GB215	Planososibia	lysippus	2	2	absent	absent	1	1
GB216	Prisomera	spinicollis	0	0	absent	absent	0	0
GB217	Pterinoxylus	eucnemis	1	2	absent	absent	1	1
GB218	Stheneboea	malaya	0	0	absent	absent	0	0
GB219	Taraxippus	paliurus	0	0	absent	absent	0	0
GB220	Trychopeplus	laciniatus	0	2	absent	absent	1	1
GB221	Mithrenes	whiteheadi	0	0	absent	absent	0	0
LET1	Leptynia	montana	0	0	absent	absent	0	0
LON3	Staelonchodes	malleti	0	0	absent	absent	0	0
LOP3	Lopaphus	trilineatus	0	0	absent	absent	0	0
Ma001	Parectatosoma	mocquerysi	1	1	absent	absent	1	0
Ma003	Anisacantha	difformis	1	1	absent	absent	1	0
Ma004	Parectatosoma	echinus	1	1	absent	absent	1	0
Ma005	Xerantherix	nossibianus	0	0	absent	absent	0	0
Ma006	Pseudoleosthenes	irregularis	0	2	absent	absent	1	1
Ma007	Paronogastris	squamigera	0	0	absent	absent	0	0
Ma013	Spathomorpha	adefa	0	0	absent	absent	0	0
Ma018	Damasippoides	erythropterus	0	2	absent	absent	1	1
Ma019	Pseudodatames	sp.	0	0	absent	absent	0	0
Ma028	Leprodes	cf. gibbifer	0	0	absent	absent	0	0
Ma029	Damasippoides	cf. albomarginatus	0	2	absent	absent	1	1
Ma032	Antongilia	muricata	0	0	absent	absent	0	0
Ma036	Leiophasma	cf. nigrotuberculatum	0	0	absent	absent	0	0
Ma039	Achrioptera	impennis	1	1	absent	absent	1	0
Ma060	Achrioptera	magnifica	1	1	absent	absent	1	0
Ma070	Parectatosoma	hystrix	1	1	absent	absent	1	0
Ma085	Leiophasma	flaviceps	0	0	absent	absent	0	0
Ma091	Spathomorpha	lancettifer	0	0	absent	absent	0	0
Ma095	Leiophasma	lucubense	0	0	absent	absent	0	0
Ma100	Antongilia	laciniata	0	0	absent	absent	0	0
Ma102	Antongilia	madagassa	0	0	absent	absent	0	0
Ma113	Achrioptera	spinosissima	1	1	absent	absent	1	0
Ma119	Achrioptera	cliquennoisi	1	1	absent	absent	1	0
Ma122	Achrioptera	manga	1	1	absent	absent	1	0
Ma123	Achrioptera	fallax	1	1	absent	absent	1	0
Ma124	Glawiana	glawi	1	2	absent	absent	1	1
MAC1	Macynia	labiata	0	0	absent	absent	0	0
PAZ1	Parapachymorpha	zomproi	0	0	absent	absent	0	0
PHA4	Phasmotaenia	godeffroyi	1	?	absent	?	0	0
PIJ1	Pijnackeria	hispanica	0	0	absent	absent	0	0
PRC1	Paracalynda	picta	0	0	absent	absent	0	0
PSM1	Pseudodatames	memorabilis	0	0	absent	absent	0	0
Q7	Chitoniscus	sarrameaensis	1	2	absent	present	1	1
S7	Pulchriphyllium	fredkugani	1	2	absent	present	1	1
S9	Pulchriphyllium	mannani	1	2	absent	present	1	1
SB0002	Ommatopseudes	harmani	0	0	absent	absent	0	0
SB0005	Eubulides	iggorote	0	0	absent	absent	0	0
SB0007	Gargantuoidea	triumphalis	2	2	present	present	1	1
SB0008	Stheneboea	verruculosa	0	0	absent	absent	0	0
SB0009	Necroscia	punctata	2	2	present	present	1	1
SB0012	Phobaeticus	foliatus	0	1	absent	absent	1	0
SB0013	Marmessoidea	annulata	2	2	absent	absent	1	1
SB0016	Tisamenus	clotho	0	0	absent	absent	0	0
SB0017	Aretaon	muscosus	0	0	absent	absent	0	0
SB0020	Stenobrimus	bolivari	0	0	absent	absent	0	0
SB0022	Tisamenus	serratorius	0	0	absent	absent	0	0
SB0024	Phenacephorus	sepilokensis	0	0	absent	absent	0	0
SB0026	Graeffea	crouanii	1	1	absent	absent	1	0
SB0028	Lonchodiodes	sp.	0	0	absent	absent	0	0
SB0030	Marmessoidea	quadriguttata	2	2	absent	absent	1	1
SB0031	Ophicrania	palinurus	1	2	absent	absent	1	1
SB0043	Stheneboea	sp.	0	0	absent	absent	0	0
SB0051	Calynda	coronata	0	0	absent	absent	0	0
SB0052	Calvisia	leopoldi	2	2	absent	absent	1	1
SB0055	Tithonophasma	tithonus	2	2	present	present	1	1
SB0056	Marmessoidea	bispina	2	2	absent	absent	1	1
SB0057	Candovia	sp.	0	0	absent	absent	0	0
SB0060	Cladomorphus	phyllinus	0	2	absent	absent	1	1
SB0061	Parapodacanthus	hasenpushorum	2	2	present	present	1	1
SB0062	Cnipsomorpha	sp.	0	0	absent	absent	0	0
SB0065	Diesbachia	hellotis	1	2	absent	absent	1	1
SB0066	Micadina	sp. 2 (Tay Yen Tu sp. 2)	1	2	absent	absent	1	1
SB0067	Necrosciinae	sp. 4	2	2	present	present	1	1
SB0069	Anthericonia	anketeschke	2	2	present	present	1	1
SB0070	Heteronemia	mexicana	0	0	absent	absent	0	0
SB0071	Eurycnema	versirubra	1	2	present	present	1	1
SB0072	Oncotophasma	martini "Monteverde"	0	0	absent	absent	0	0
SB0075	Phasmotaenia	sanchezi	1	1	absent	absent	1	0
SB0079	Megacrania	phelaus	1	2	absent	absent	1	1
SB0080	Xiphophasma	sp.	0	0	absent	absent	0	0
SB0084	Macellina	dentata	0	0	absent	absent	0	0
SB0085	Epidares	nolimentangere	0	0	absent	absent	0	0
SB0086	Medauromorpha	regina	0	0	absent	absent	0	0
SB0087	Dimorphodes	sp. 1	0	1	absent	absent	1	0
SB0089	Otraleus	christianae	1	1	absent	absent	1	0
SB0094	Bactrododema	haworthii	1	2	absent	present	1	1
SB0096	Paraloxopsis	cf. korystes	2	2	absent	absent	1	1
SB0097	Bactrododema	haworthii	1	2	absent	present	1	1
SB0101	Achrioptera	punctipes	1	1	absent	absent	1	0
SB0103	Centrophasma	hadrillum	1	2	absent	absent	1	1
SB0107	Orthomeria	cf. superba	2	2	absent	absent	1	1
SB0108	Diapheromerinae	sp.	0	0	absent	absent	0	0
SB0110	Necrosciinae	sp. 9	1	1	absent	absent	1	0
SB0111	Eurycnema	osiris	2	2	present	present	1	1
SB0113	Pharnacia	ponderosa	0	2	absent	absent	1	1
SB0115	Staelonchodes	amaurops	0	0	absent	absent	0	0
SB0118	Periphetes	quezonicus	0	0	absent	absent	0	0
SB0123	Rhamphosipyloidea	philippa	1	2	absent	absent	1	1
SB0126	Orthonecroscia	keatsooni	2	2	present	present	1	1
SB0132	Medauroidea	sp. 1	0	0	absent	absent	0	0
SB0136	Haaniella	gorochovi	1	1	absent	absent	1	0
SB0138	Orestes	bachmaensis	0	0	absent	absent	0	0
SB0140	Dares	philippinensis	0	0	absent	absent	0	0
SB0141	Pylaemenes	sepilokensis	0	0	absent	absent	0	0
SB0146	Theramenes	exiguus	0	0	absent	absent	0	0
SB0149	Lopaphus	sp. 3	1	2	absent	absent	1	1
SB0150	Spinacephorus	verrucosus latifemur	0	0	absent	absent	0	0
SB0152	Lopaphus	sp. 2	0	0	absent	absent	0	0
SB0158	Oreophoetes	topoense	0	0	absent	absent	0	0
SB0162	Neooxyartes	zomproi	1	1	absent	absent	1	0
SB0163	Lobofemora	scheirei	0	1	absent	absent	1	0
SB0167	Hemiplasta	falcata	2	2	absent	absent	1	1
SB0168	Neohirasea	fruhstorferi	0	0	absent	absent	0	0
SB0170	Andropromachus	scutatus	0	0	absent	absent	0	0
SB0171	Carausius	detractus	0	0	absent	absent	0	0
SB0172	Spinohirasea	bengalensis	0	0	absent	absent	0	0
SB0176	Brockphasma	spinifemoralis	0	0	absent	absent	0	0
SB0178	Lonchodes	philippinicus	0	0	absent	absent	0	0
SB0180	Lamachodes	sp. 2	1	1	absent	absent	1	0
SB0181	Medauroidea	sp. 2	0	0	absent	absent	0	0
SB0182	Medauromorpha	foedata	0	0	absent	absent	0	0
SB0183	Trachyaretaon	carmelae	0	0	absent	absent	0	0
SB0184	Nuichua	rabaeyae	1	1	absent	absent	1	0
SB0186	Brasidas	foveolatus	0	0	absent	absent	0	0
SB0187	Lamachodes	sp. 3	1	1	absent	absent	1	0
SB0188	Ramulus	sp. 2	0	0	absent	absent	0	0
SB0189	Lopaphus	balteatus	1	1	absent	absent	1	0
SB0190	Haaniella	erringtoniae	1	1	absent	absent	1	0
SB0191	Bathycharax	cf. auriculatus	0	0	absent	absent	0	0
SB0193	Clonaria	sp. 2	0	0	absent	absent	0	0
SB0196	Lobofemora	scheirei	0	1	absent	absent	1	0
SB0202	Agamemnon	cornutus	0	0	absent	absent	0	0
SB0206	Lonchodiodes	samarensis	0	0	absent	absent	0	0
SB0207	Xylica	cf. graueri	0	0	absent	absent	0	0
SB0212	Clonaria	sp. 3	0	0	absent	absent	0	0
SB0214	Clonaria	sp. 4	0	0	absent	absent	0	0
SB0215	Gratidia	sp. 1	0	0	absent	absent	0	0
SB0216	Dares	verrucosus	0	0	absent	absent	0	0
SB0217	Orestes	dittmari	0	0	absent	absent	0	0
SB0218	Orestes	draegeri	0	0	absent	absent	0	0
SB0219	Trachyaretaon	echinatus	0	0	absent	absent	0	0
SB0224	Haaniella	saussurei	1	1	absent	absent	1	0
SB0232	Kalocorinnis	wegneri	2	2	absent	absent	1	1
SB0234	Lamponius	bocki	0	0	absent	absent	0	0
SB0236	Orestes	subcylindricus	0	0	absent	absent	0	0
SB0237	Pylaemenes	pui	0	0	absent	absent	0	0
SB0257	Pylaemenes	coronatus	0	0	absent	absent	0	0
SB0262	Haaniella	gintingi	1	1	absent	absent	1	0
SB0270	Orestes	krijnsi	0	0	absent	absent	0	0
SB0280	Necrosciinae	sp. 10	?	2	?	absent	1	1
SB0287	Mearnsiana	bullosa	0	0	absent	absent	0	0
SB0293	Periphetes	sp.	0	0	absent	absent	0	0
SB0295	Dares	myersae sp.nov.	0	0	absent	absent	0	0
SB0296	Hoploclonia	pagona sp.nov.	0	0	absent	absent	0	0
SB0300	Neohirasea	sp.	0	0	absent	absent	0	0
SB0301	Haaniella	echinata	1	1	absent	absent	1	0
SB0308	Pseudophasma	scabriusculum	1	2	present	present	1	1
SB0316	Pijnackeria	originis	0	0	absent	absent	0	0
SB0318	Cuniculina	sp.	0	0	absent	absent	0	0
SB0321	Pterobrimus	depressus	1	1	absent	absent	1	0
SB0322	Dares	ulula	0	0	absent	absent	0	0
SB0327	Pterinoxylus	crassus	1	2	absent	absent	1	1
SB0329	Dares	murudensis	0	0	absent	absent	0	0
SB0334	Dares	breitensteini	0	0	absent	absent	0	0
SB0339	Orthomeria	kangi	2	2	absent	absent	1	1
SB0342	Miroceramia	sp.	2	2	absent	absent	1	1
SB0343	Tisamenus	hebardi	0	0	absent	absent	0	0
SB0344	Planispectrum	bengalensis	0	0	absent	absent	0	0
SB0345	Dajaca	napolovi	0	0	absent	absent	0	0
SB0346	Ramulus	nematodes	0	0	absent	absent	0	0
SB0347	Ramulus	sp. 1	0	0	absent	absent	0	0
SB0348	Libethra	strigiventris	0	0	absent	absent	0	0
SB0349	Lopaphus	perakensis	0	0	absent	absent	0	0
SB0351	Heteropteryx	sp.	1	2	absent	absent	1	1
SB0352	Medaura	scabriuscula	0	0	absent	absent	0	0
SB0353	Medauroidea	romantica	0	0	absent	absent	0	0
SB0354	Lobofemora	bidoupensis	0	0	absent	absent	0	0
SB0355	Entoria	sp.	0	0	absent	absent	0	0
SB0357	Dimorphodes	catenulatus	0	1	absent	absent	1	0
SB0361	Phryganistria	heusii yentuensis	0	0	absent	absent	0	0
SB0362	Echetlus	sp.	0	?	absent	?	0	0
SB0363	Paraprisopus	sp.	0	2	absent	absent	1	1
SB0366	Lamponius	cf. portoricensis	0	0	absent	absent	0	0
SB0367	Lonchodes	brevipes	0	0	absent	absent	0	0
SB0368	Hermagoras	sigillatus	0	0	absent	absent	0	0
SB0370	Ramulus	mikado	0	0	absent	absent	0	0
SB0371	Manduria	systropedon	0	0	absent	absent	0	0
SB0373	Periphetes	forcipatus	0	0	absent	absent	0	0
SB0374	Acanthomenexus	polyacanthus	0	0	absent	absent	0	0
SB0375	Phenacephorus	cornucervi	0	0	absent	absent	0	0
SB0376	Stheneboea	repudiosa	0	0	absent	absent	0	0
SB0377	Mithrenes	panayensis	0	0	absent	absent	0	0
SB0378	Medaura	jobrensis	0	0	absent	absent	0	0
SB0379	Sipyloidea	biplagiata	2	2	absent	absent	1	1
SB0380	Lobolibethra	panguana	0	0	absent	absent	0	0
SB0381	Clonistria	sp.	0	0	absent	absent	0	0
SB0391	Orthonecroscia	pulcherrima	2	2	present	present	1	1
SB0395	Lopaphus	sp. 1	0	0	absent	absent	0	0
SB0397	Calvisia	marmorata	2	2	absent	absent	1	1
SB0398	Pterulina	distinctissima	0	2	absent	absent	1	1
SB0399	Lobofemora	sp.	0	1	absent	absent	1	0
SB0400	Clonistria	bartholomaea	0	0	absent	absent	0	0
SB0403	Neooxyartes	sp.	1	1	absent	absent	1	0
SB0405	Haaniella	grayi	1	1	absent	absent	1	0
SB0406	Bactrododema	sp.	1	2	absent	present	1	1
SB0414	Aschiphasma	annulipes	2	2	absent	absent	1	1
SB0415	Dinophasma	braggi	0	2	absent	absent	1	1
SB0416	Dinophasma	ruficorne	0	2	absent	absent	1	1
SB0420	Centrophasma	longipennis	2	2	absent	absent	1	1
SB0421	Asceles	cf. scabra	2	2	absent	absent	1	1
SB0422	Necroscia	pallida	2	2	present	present	1	1
SB0426	Rhamphosipyloidea	berenice	2	2	absent	absent	1	1
SB0429	Orthonecroscia	cf. fuscoannulata	2	2	present	present	1	1
SB0430	Aschiphasma	annulipes	2	2	absent	absent	1	1
SB0434	Xenophasmina	simile	0	0	absent	absent	0	0
SB0437	Micadina	sp. 1	2	2	absent	absent	1	1
SB0438	Paraprisopus	antillarum	1	2	absent	absent	1	1
SB0440	Dimorphodes	sp. 2	0	1	absent	absent	1	0
SB0442	Xenophasmina	sp.	0	0	absent	absent	0	0
SB0444	Megaphasma	denticrus	0	0	absent	absent	0	0
SB0450	Tirachoidea	biceps	0	2	absent	absent	1	1
SB0451	Brizoides	amabilis	2	2	present	present	1	1
SB0456	Gratidiidae	sp. 1	0	0	absent	absent	0	0
SB0458	Gratidiidae	sp. 2	0	0	absent	absent	0	0
SB0459	Orxines	cf. semperi	1	1	absent	absent	1	0
SB0465	Stheneboea	cf. tuberculata	0	0	absent	absent	0	0
SB0466	Asceles	margaritatus margaritatus	2	2	absent	absent	1	1
SB0469	Necroscia	randolfae	2	2	present	present	1	1
SB0470	Anoplobistus	cf. siebersi	?	2	?	absent	1	1
SB0472	Necrosciinae	sp. 1	2	2	present	present	1	1
SB0473	Prosentoria	arrogans	0	0	absent	absent	0	0
SB0474	Acacus	sarawacus	0	0	absent	absent	0	0
SB0476	Necrosciinae	sp. 2	?	2	?	present	1	1
SB0479	Necrosciinae	sp. 3	2	2	present	present	1	1
SB0480	Necrosciinae	sp. 5	?	2	?	present	1	1
SB0481	Necrosciinae	sp. 6	2	?	absent	?	0	0
SB0496	Clonaria	luethyi	0	0	absent	absent	0	0
SB0497	Clonaria	fritzschei	0	0	absent	absent	0	0
SB0498	Clonaria	sp. 5	0	0	absent	absent	0	0
SB0499	Autolyca	herculeana	0	0	absent	absent	0	0
SB0501	Ramulus	irregulariterdentatum	0	0	absent	absent	0	0
SB0511	Clonaria	sp. 6	0	0	absent	absent	0	0
SB0515	Bacillidae	sp.	0	0	absent	absent	0	0
SB0517	Sceptrophasma	sp.	0	0	absent	absent	0	0
SB0519	Oxyartes	vietnamensis	1	1	absent	absent	1	0
SB0521	Phanocles	sp.	0	?	absent	?	0	0
SB0524	Diapheromerinae	sp.	0	0	absent	absent	0	0
SB0526	Hesperophasma	sp.	0	2	absent	absent	1	1
SB0529	Pseudophasmatidae	sp. 2	?	2	?	present	1	1
SB0530	Xerosomatinae	sp.	?	2	?	present	1	1
SB0536	Necrosciinae	sp. 7	?	2	?	absent	1	1
SB0537	Trachythorax	albomaculatus	2	2	absent	absent	1	1
SB0538	Aschiphasmatidae	sp.	0	0	absent	absent	0	0
SB0540	Taraxippus	sp.	0	?	absent	?	0	0
SB0541	Anarchodes	salmanazar	2	2	present	present	1	1
SB0542	Anarchodes	salmanazar	2	2	present	present	1	1
SB0543	Lonchodinae	sp.	0	0	absent	absent	0	0
SB0544	Necrosciinae	sp. 8	0	?	absent	?	0	0
SB0548	Asceles	margaritatus	2	2	absent	absent	1	1
SB0549	Eurynecroscia	nigrofasciata	2	2	absent	absent	1	1
SB0550	Prosentoria	arrogans	0	0	absent	absent	0	0
SB0553	Carausius	sp.	0	0	absent	absent	0	0
SB0554	Anisomorpha	paromalus	0	0	absent	absent	0	0
SB0555	Pseudophasmatidae	sp. 3	2	2	present	present	1	1
SB0557	Lamachodes	sp. 1	2	2	absent	absent	1	1
SB0558	Paraphasma	amabile	2	2	present	present	1	1
SB0559	Pseudophasmatidae	sp. 1	?	2	?	present	1	1
SB0565	Pseudophasma	menius	2	2	present	present	1	1
SB0567	Anarchodes	annulipes	2	2	present	present	1	1
SB0568	Carausius	spinosus	0	0	absent	absent	0	0
SB0571	Xerosomatinae	sp.	1	?	absent	?	0	0
SB0573	Mnesilochus	capreolus	0	0	absent	absent	0	0
SER1	Sermyle	kujawskii	0	0	absent	absent	0	0
SLT13	Nanophyllium	rentzi	1	2	absent	present	1	1
